# Supplementary material for: AvmM catalyses macrocyclization through dehydration/Michael-type addition in alchivemycin A biosynthesis
Source: Nat Commun. 2022 Aug 3;13:4499. doi: 10.1038/s41467-022-32088-4 (PMC9349299; doi:10.1038/s41467-022-32088-4)
Supplement: Supplementary file 3 — Source Data [file 41467_2022_32088_MOESM3_ESM.xlsx]

## Sheet: Fig. 2a
	WT		ΔavmJ		ΔavmT		ΔavmU		ΔavmV		ΔavmX		ΔavmQ		ΔavmQ::avmQ		ΔavmM
5.00312	3.19123	5.00187	4.29229	5.0027	5.13487	5.00042	13.0819	5.0002	7.81282	5.0025	3.77512	5	29.7689	5.00437	3.92405	5.00292	2.55055
5.00978	2.73903	5.00853	4.00859	5.00937	4.78678	5.00708	11.9622	5.00687	7.74988	5.00917	3.56333	5.007	30.0779	5.01103	3.77591	5.00958	2.43767
5.01645	2.33591	5.0152	3.81104	5.01603	4.55101	5.01375	11.4686	5.01353	7.44057	5.01583	3.30184	5.013	30.4427	5.0177	3.92246	5.01625	2.31401
5.02312	1.99735	5.02187	3.72097	5.0227	4.47949	5.02042	11.4435	5.0202	6.98503	5.0225	3.02846	5.02	30.8747	5.02437	4.31665	5.02292	2.1846
5.02978	1.72635	5.02853	3.57956	5.02937	4.38968	5.02708	11.2133	5.02687	6.90746	5.02917	2.8676	5.027	31.3883	5.03103	4.3513	5.02958	2.05421
5.03645	1.51793	5.0352	3.35981	5.03603	4.2016	5.03375	10.8118	5.03353	7.1497	5.03583	2.81882	5.033	31.9648	5.0377	3.99494	5.03625	1.92663
5.04312	1.36157	5.04187	3.25826	5.0427	4.1102	5.04042	10.7616	5.0402	7.14556	5.0425	2.7483	5.04	32.5828	5.04437	3.80866	5.04292	1.80475
5.04978	1.24395	5.04853	3.2483	5.04937	4.17034	5.04708	10.98	5.04687	6.8779	5.04917	2.65017	5.047	33.1922	5.05103	3.89767	5.04958	1.6906
5.05645	1.15156	5.0552	3.12152	5.05603	4.1404	5.05375	10.8306	5.05353	6.85755	5.05583	2.62392	5.053	33.73	5.0577	3.7543	5.05625	1.58599
5.06312	1.07507	5.06187	2.88184	5.0627	3.9547	5.06042	10.3105	5.0602	6.92368	5.0625	2.64966	5.06	34.1177	5.06437	3.28414	5.06292	1.4921
5.06978	1.0097	5.06853	2.72188	5.06937	3.77099	5.06708	10.0466	5.06687	6.57527	5.06917	2.59001	5.067	34.2765	5.07103	3.0543	5.06958	1.40966
5.07645	0.95268	5.0752	2.69211	5.07603	3.66078	5.07375	10.0069	5.07353	5.93376	5.07583	2.44482	5.073	34.1864	5.0777	3.19703	5.07625	1.33822
5.08312	0.90162	5.08187	2.5888	5.0827	3.44793	5.08042	9.70205	5.0802	5.62223	5.0825	2.34396	5.08	33.8688	5.08437	3.24567	5.08292	1.27716
5.08978	0.85592	5.08853	2.41219	5.08937	3.13414	5.08708	9.16036	5.08687	5.70806	5.08917	2.2994	5.087	33.391	5.09103	3.14681	5.08958	1.22616
5.09645	0.81599	5.0952	2.37182	5.09603	2.92606	5.09375	8.86758	5.09353	5.62	5.09583	2.18689	5.093	32.8231	5.0977	3.38491	5.09625	1.18457
5.10312	0.78102	5.10187	2.47993	5.1027	2.83745	5.10042	8.82212	5.1002	5.37332	5.1025	2.00758	5.1	32.2437	5.10437	4.00988	5.10292	1.15143
5.10978	0.74943	5.10853	2.4764	5.10937	2.68976	5.10708	8.51917	5.10687	5.52336	5.10917	1.90122	5.107	31.7202	5.11103	4.47305	5.10958	1.12568
5.11645	0.72002	5.1152	2.26788	5.11603	2.47955	5.11375	7.92027	5.11353	6.05869	5.11583	1.89314	5.113	31.2796	5.1177	4.5983	5.11625	1.10724
5.12312	0.6932	5.12187	2.09518	5.1227	2.39597	5.12042	7.61541	5.1202	6.37754	5.1225	1.8822	5.12	30.9291	5.12437	4.88949	5.12292	1.09559
5.12978	0.67015	5.12853	2.05658	5.12937	2.40008	5.12708	7.64243	5.12687	6.37245	5.12917	1.84214	5.127	30.6559	5.13103	5.40765	5.12958	1.08936
5.13645	0.65327	5.1352	1.97395	5.13603	2.32008	5.13375	7.53593	5.13353	6.64488	5.13583	1.88978	5.133	30.4456	5.1377	5.62414	5.13625	1.08748
5.14312	0.64512	5.14187	1.79028	5.1427	2.20617	5.14042	7.23807	5.1402	7.27367	5.1425	2.02453	5.14	30.2868	5.14437	5.52432	5.14292	1.08963
5.14978	0.64909	5.14853	1.73554	5.14937	2.21584	5.14708	7.18594	5.14687	7.5798	5.14917	2.13697	5.147	30.1595	5.15103	5.63367	5.14958	1.09527
5.15645	0.66876	5.1552	1.82851	5.15603	2.2961	5.15375	7.53276	5.15353	7.38398	5.15583	2.18832	5.153	30.0493	5.1577	6.02436	5.15625	1.10274
5.16312	0.70671	5.16187	1.85601	5.1627	2.2471	5.16042	7.71268	5.1602	7.22122	5.1625	2.25685	5.16	29.9449	5.16437	6.07904	5.16292	1.11063
5.16978	0.76413	5.16853	1.74512	5.16937	2.14908	5.16708	7.60969	5.16687	7.2581	5.16917	2.32465	5.167	29.8433	5.17103	5.6839	5.16958	1.11887
5.17645	0.84221	5.1752	1.71132	5.17603	2.20206	5.17375	7.68344	5.17353	6.99615	5.17583	2.2989	5.173	29.7489	5.1777	5.42005	5.17625	1.12788
5.18312	0.94076	5.18187	1.79167	5.1827	2.32961	5.18042	8.04138	5.1802	6.41791	5.1825	2.17638	5.18	29.6574	5.18437	5.36219	5.18292	1.13723
5.18978	1.05838	5.18853	1.79243	5.18937	2.35001	5.18708	8.34624	5.18687	6.15311	5.18917	2.05894	5.187	29.5687	5.19103	5.0602	5.18958	1.14661
5.19645	1.19289	5.1952	1.72002	5.19603	2.28008	5.19375	8.50169	5.19353	6.30887	5.19583	1.96245	5.193	29.4714	5.1977	4.46192	5.19625	1.15638
5.20312	1.34349	5.20187	1.74235	5.2027	2.31173	5.20042	8.82117	5.2002	6.3804	5.2025	1.80938	5.2	29.3498	5.20437	4.13704	5.20292	1.16833
5.20978	1.508	5.20853	1.87077	5.20937	2.3826	5.20708	9.19406	5.20687	6.24212	5.20917	1.65167	5.207	29.1953	5.21103	4.18282	5.20958	1.18417
5.21645	1.68463	5.2152	1.91681	5.21603	2.29266	5.21375	9.09869	5.21353	6.29107	5.21583	1.5722	5.213	29.0093	5.2177	4.09126	5.21625	1.20558
5.22312	1.87258	5.22187	1.90483	5.2227	2.13411	5.22042	8.62916	5.2202	6.54284	5.2225	1.54524	5.22	28.8076	5.22437	3.7632	5.22292	1.23551
5.22978	2.07106	5.22853	1.99994	5.22937	2.11981	5.22708	8.36054	5.22687	6.50946	5.22917	1.4612	5.227	28.6074	5.23103	3.57087	5.22958	1.27774
5.23645	2.27908	5.2352	2.20253	5.23603	2.23915	5.23375	8.33162	5.23353	6.22622	5.23583	1.33052	5.233	28.4286	5.2377	3.58391	5.23625	1.33655
5.24312	2.49386	5.24187	2.35933	5.2427	2.27835	5.24042	8.12276	5.2402	6.12863	5.2425	1.27201	5.24	28.2998	5.24437	3.33659	5.24292	1.41586
5.24978	2.714	5.24853	2.51715	5.24937	2.24153	5.24708	7.77976	5.24687	6.19221	5.24917	1.27301	5.247	28.2268	5.25103	2.85498	5.24958	1.52111
5.25645	2.93752	5.2552	2.85131	5.25603	2.33995	5.25375	7.87226	5.25353	5.9948	5.25583	1.24691	5.253	28.2025	5.2577	2.63309	5.25625	1.65923
5.26312	3.16123	5.26187	3.3043	5.2627	2.57002	5.26042	8.41777	5.2602	5.54434	5.2625	1.21264	5.26	28.2111	5.26437	2.80921	5.26292	1.83778
5.26978	3.38157	5.26853	3.68186	5.26937	2.76486	5.26708	8.86091	5.26687	5.36251	5.26917	1.25821	5.267	28.2326	5.27103	2.90489	5.26958	2.06558
5.27645	3.59615	5.2752	4.01426	5.27603	2.92102	5.27375	9.1416	5.27353	5.44516	5.27583	1.368	5.273	28.2583	5.2777	2.79586	5.27625	2.35372
5.28312	3.80278	5.28187	4.47331	5.2827	3.24104	5.28042	9.71921	5.2802	5.34439	5.2825	1.41556	5.28	28.2783	5.28437	2.85244	5.28292	2.71432
5.28978	3.99967	5.28853	4.98068	5.28937	3.73191	5.28708	10.6338	5.28687	5.14412	5.28917	1.3984	5.287	28.2941	5.29103	3.04317	5.28958	3.15817
5.29645	4.18564	5.2952	5.25719	5.29603	4.18901	5.29375	11.3729	5.29353	5.3304	5.29583	1.40913	5.293	28.2927	5.2977	2.92238	5.29625	3.69517
5.30312	4.36127	5.30187	5.28394	5.3027	4.54002	5.30042	11.823	5.3002	5.83299	5.3025	1.44038	5.3	28.2726	5.30437	2.43505	5.30292	4.33495
5.30978	4.52737	5.30853	5.30361	5.30937	4.94202	5.30708	12.3269	5.30687	6.04439	5.30917	1.39997	5.307	28.2397	5.31103	2.13496	5.30958	5.08515
5.31645	4.68711	5.3152	5.29806	5.31603	5.37131	5.31375	12.8803	5.31353	5.87463	5.31583	1.30019	5.313	28.2083	5.3177	2.10349	5.31625	5.9496
5.32312	4.84606	5.32187	5.08424	5.3227	5.60853	5.32042	13.0196	5.3202	5.78562	5.3225	1.25663	5.32	28.1925	5.32437	1.94009	5.32292	6.92919
5.32978	5.01394	5.32853	4.67691	5.32937	5.61714	5.32708	12.7834	5.32687	5.76814	5.32917	1.26793	5.327	28.1911	5.33103	1.61266	5.32958	8.02321
5.33645	5.20349	5.3352	4.33644	5.33603	5.57688	5.33375	12.6177	5.33353	5.38731	5.33583	1.22659	5.333	28.2168	5.3377	1.52556	5.33625	9.22672
5.34312	5.42879	5.34187	4.09979	5.3427	5.50005	5.34042	12.5647	5.3402	4.77918	5.3425	1.1281	5.34	28.2669	5.34437	1.65176	5.34292	10.5301
5.34978	5.70059	5.34853	3.73308	5.34937	5.19249	5.34708	12.186	5.34687	4.52232	5.34917	1.07131	5.347	28.3427	5.35103	1.55894	5.34958	11.921
5.35645	6.02186	5.3552	3.25599	5.35603	4.68479	5.35375	11.5496	5.35353	4.6409	5.35583	1.06215	5.353	28.4386	5.3577	1.33642	5.35625	13.3856
5.36312	6.38028	5.36187	2.89067	5.3627	4.20968	5.36042	11.1431	5.3602	4.62627	5.3625	1.00958	5.36	28.5473	5.36437	1.46135	5.36292	14.9078
5.36978	6.74744	5.36853	2.68593	5.36937	3.81364	5.36708	10.8938	5.36687	4.41806	5.36917	0.92311	5.367	28.6617	5.37103	1.89145	5.36958	16.4688
5.37645	7.08342	5.3752	2.46744	5.37603	3.30475	5.37375	10.334	5.37353	4.5414	5.37583	0.90959	5.373	28.7862	5.3777	2.07138	5.37625	18.0514
5.38312	7.34707	5.38187	2.22738	5.3827	2.72234	5.38042	9.52593	5.3802	4.98104	5.3825	0.98004	5.38	28.9192	5.38437	1.98809	5.38292	19.6401
5.38978	7.50721	5.38853	2.15207	5.38937	2.29624	5.38708	9.04528	5.38687	5.22931	5.38917	1.03376	5.387	29.0594	5.39103	2.12574	5.38958	21.2213
5.39645	7.55111	5.3952	2.19812	5.39603	2.05914	5.39375	8.82339	5.39353	5.15525	5.39583	1.05243	5.393	29.201	5.3977	2.45921	5.39625	22.7821
5.40312	7.49131	5.40187	2.10944	5.4027	1.82456	5.40042	8.39996	5.4002	5.20229	5.4025	1.10979	5.4	29.3441	5.40437	2.49195	5.40292	24.313
5.40978	7.36256	5.40853	1.88641	5.40937	1.56204	5.40708	7.85192	5.40687	5.39716	5.40917	1.19748	5.407	29.4929	5.41103	2.2246	5.40958	25.8083
5.41645	7.21157	5.4152	1.72191	5.41603	1.45819	5.41375	7.6882	5.41353	5.26492	5.41583	1.22452	5.413	29.6402	5.4177	2.20553	5.41625	27.2634
5.42312	7.08063	5.42187	1.62099	5.4227	1.48998	5.42042	7.75242	5.4202	4.78236	5.4225	1.1879	5.42	29.8019	5.42437	2.49354	5.42292	28.6741
5.42978	6.99719	5.42853	1.39986	5.42937	1.43713	5.42708	7.50923	5.42687	4.44667	5.42917	1.18847	5.427	29.9835	5.43103	2.5727	5.42958	30.0394
5.43645	6.9652	5.4352	1.08777	5.43603	1.30455	5.43375	7.02286	5.43353	4.38436	5.43583	1.23475	5.433	30.1981	5.4377	2.36225	5.43625	31.3599
5.44312	6.96818	5.44187	0.93614	5.4427	1.25276	5.44042	6.79175	5.4402	4.20094	5.4425	1.23518	5.44	30.4327	5.44437	2.30471	5.44292	32.6323
5.44978	6.97156	5.44853	0.92643	5.44937	1.26905	5.44708	6.76092	5.44687	3.94948	5.44917	1.1816	5.447	30.6802	5.45103	2.40835	5.44958	33.8479
5.45645	6.9346	5.4552	0.86373	5.45603	1.15395	5.45375	6.41982	5.45353	4.03881	5.45583	1.16408	5.453	30.9534	5.4577	2.27801	5.45625	34.995
5.46312	6.82374	5.46187	0.76344	5.4627	0.93407	5.46042	5.85842	5.4602	4.38213	5.4625	1.18833	5.46	31.2753	5.46437	1.88446	5.46292	36.0622
5.46978	6.61949	5.46853	0.84027	5.46937	0.85407	5.46708	5.57804	5.46687	4.42727	5.46917	1.15163	5.467	31.6644	5.47103	1.78909	5.46958	37.0311
5.47645	6.32167	5.4752	1.10202	5.47603	0.9195	5.47375	5.51891	5.47353	4.22446	5.47583	1.05357	5.473	32.1322	5.4777	2.07265	5.47625	37.8776
5.48312	5.94536	5.48187	1.33237	5.4827	0.95924	5.48042	5.24553	5.4802	4.33572	5.4825	1.00472	5.48	32.6915	5.48437	2.26657	5.48292	38.5774
5.48978	5.51919	5.48853	1.53219	5.48937	0.98772	5.48708	4.89426	5.48687	4.71528	5.48917	1.02832	5.487	33.3424	5.49103	2.38323	5.48958	39.1089
5.49645	5.07613	5.4952	1.90773	5.49603	1.17951	5.49375	5.05384	5.49353	4.88186	5.49583	1.02868	5.493	34.0533	5.4977	2.85149	5.49625	39.4519
5.50312	4.64479	5.50187	2.46833	5.5027	1.52932	5.50042	5.66959	5.5002	4.83004	5.5025	1.00436	5.5	34.7743	5.50437	3.67196	5.50292	39.5831
5.50978	4.24445	5.50853	2.99348	5.50937	1.79953	5.50708	6.17313	5.50687	5.02904	5.50917	1.06187	5.507	35.4667	5.51103	4.23527	5.50958	39.4844
5.51645	3.88384	5.5152	3.42263	5.51603	1.99861	5.51375	6.61659	5.51353	5.40924	5.51583	1.21286	5.513	36.0918	5.5177	4.48608	5.51625	39.1453
5.52312	3.56237	5.52187	3.91334	5.5227	2.32816	5.52042	7.46695	5.5202	5.40352	5.5225	1.37186	5.52	36.5982	5.52437	5.01283	5.52292	38.5593
5.52978	3.27329	5.52853	4.44695	5.52937	2.82791	5.52708	8.58084	5.52687	5.08912	5.52917	1.56369	5.527	36.9501	5.53103	5.85683	5.52958	37.7244
5.53645	3.00686	5.5352	4.81858	5.53603	3.32726	5.53375	9.37748	5.53353	4.99884	5.53583	1.92747	5.533	37.1461	5.5377	6.48594	5.53625	36.6453
5.54312	2.75632	5.54187	5.03063	5.5427	3.79827	5.54042	9.88738	5.5402	5.2379	5.5425	2.5187	5.54	37.1847	5.54437	6.87853	5.54292	35.3407
5.54978	2.51849	5.54853	5.28091	5.54937	4.4469	5.54708	10.6589	5.54687	5.39303	5.54917	3.31213	5.547	37.0488	5.55103	7.49715	5.54958	33.8354
5.55645	2.29319	5.5552	5.60902	5.55603	5.20428	5.55375	11.6243	5.55353	5.41337	5.55583	4.40204	5.553	36.7441	5.5577	8.3065	5.55625	32.1578
5.56312	2.08199	5.56187	5.84151	5.5627	5.82404	5.56042	12.2029	5.5602	5.73794	5.5625	5.94156	5.56	36.3135	5.56437	8.73756	5.56292	30.3438
5.56978	1.88788	5.56853	6.00436	5.56937	6.25186	5.56708	12.5141	5.56687	6.28249	5.56917	7.92818	5.567	35.8014	5.57103	8.79478	5.56958	28.4367
5.57645	1.71324	5.5752	6.3027	5.57603	6.7238	5.57375	13.1149	5.57353	6.54093	5.57583	10.2463	5.573	35.2407	5.5777	8.96358	5.57625	26.4854
5.58312	1.55826	5.58187	6.76894	5.5827	7.25667	5.58042	14.0435	5.5802	6.49357	5.5825	12.892	5.58	34.6684	5.58437	9.18484	5.58292	24.5355
5.58978	1.42217	5.58853	7.27883	5.58937	7.59694	5.58708	14.7543	5.58687	6.64171	5.58917	15.9227	5.587	34.1291	5.59103	9.01794	5.58958	22.633
5.59645	1.30256	5.5952	7.84006	5.59603	7.72953	5.59375	15.2572	5.59353	7.02477	5.59583	19.1958	5.593	33.6385	5.5977	8.51472	5.59625	20.8267
5.60312	1.19785	5.60187	8.63416	5.6027	7.89894	5.60042	16.2366	5.6002	7.15065	5.6025	22.4433	5.6	33.1979	5.60437	8.2496	5.60292	19.1638
5.60978	1.10547	5.60853	9.61306	5.60937	8.13286	5.60708	17.7218	5.60687	7.02286	5.60917	25.5619	5.607	32.7959	5.61103	8.20096	5.60958	17.6839
5.61645	1.02301	5.6152	10.5317	5.61603	8.21008	5.61375	19.1717	5.61353	7.14715	5.61583	28.5614	5.613	32.4454	5.6177	7.94411	5.61625	16.4188
5.62312	0.94871	5.62187	11.3182	5.6227	8.12332	5.62042	20.5034	5.6202	7.55437	5.6225	31.2533	5.62	32.135	5.62437	7.5388	5.62292	15.3927
5.62978	0.88135	5.62853	12.028	5.62937	8.12901	5.62708	22.1663	5.62687	7.77404	5.62917	33.3213	5.627	31.8546	5.63103	7.54325	5.62958	14.6174
5.63645	0.81996	5.6352	12.5889	5.63603	8.26147	5.63375	24.1562	5.63353	7.97526	5.63583	34.6556	5.633	31.5914	5.6377	7.99656	5.63625	14.087
5.64312	0.76413	5.64187	12.7608	5.6427	8.26703	5.64042	25.7432	5.6402	8.80464	5.6425	35.4104	5.64	31.3454	5.64437	8.33225	5.64292	13.7774
5.64978	0.71367	5.64853	12.561	5.64937	8.10742	5.64708	26.7499	5.64687	10.3486	5.64917	35.6045	5.647	31.1208	5.65103	8.49311	5.64958	13.6479
5.65645	0.66936	5.6552	12.187	5.65603	7.96543	5.65375	27.6089	5.65353	12.0468	5.65583	35.1633	5.653	30.9205	5.6577	8.88983	5.65625	13.6417
5.66312	0.63161	5.66187	11.6381	5.6627	7.84066	5.66042	28.273	5.6602	13.8016	5.6625	34.1744	5.66	30.7574	5.66437	9.53007	5.66292	13.69
5.66978	0.60221	5.66853	10.8118	5.66937	7.50899	5.66708	28.237	5.66687	16.0878	5.66917	32.9417	5.667	30.6458	5.67103	9.82857	5.66958	13.722
5.67645	0.58353	5.6752	9.80064	5.67603	6.98513	5.67375	27.3898	5.67353	18.7686	5.67583	31.615	5.673	30.6058	5.6777	9.76785	5.67625	13.6737
5.68312	0.57797	5.68187	8.87661	5.6827	6.53399	5.68042	26.2718	5.6802	21.0698	5.6825	30.1288	5.68	30.653	5.68437	9.8273	5.68292	13.4934
5.68978	0.5873	5.68853	8.03698	5.68937	6.17875	5.68708	25.006	5.68687	22.7181	5.68917	28.5414	5.687	30.7875	5.69103	10.1525	5.68958	13.1489
5.69645	0.61254	5.6952	7.11257	5.69603	5.699	5.69375	23.1794	5.69353	24.1655	5.69583	27.0217	5.693	30.9949	5.6977	10.3289	5.69625	12.6303
5.70312	0.65088	5.70187	6.14842	5.7027	5.10361	5.70042	20.9023	5.7002	25.4205	5.7025	25.5977	5.7	31.2624	5.70437	10.2288	5.70292	11.9497
5.70978	0.69598	5.70853	5.37476	5.70937	4.62015	5.70708	18.7391	5.70687	25.8754	5.70917	24.0837	5.707	31.5828	5.71103	10.1929	5.70958	11.1357
5.71645	0.73731	5.7152	4.78212	5.71603	4.22306	5.71375	16.9446	5.71353	25.3315	5.71583	22.4446	5.713	31.9419	5.7177	10.1051	5.71625	10.2256
5.72312	0.76354	5.72187	4.15668	5.7227	3.70714	5.72042	15.2063	5.7202	24.3486	5.7225	20.8125	5.72	32.3253	5.72437	9.60255	5.72292	9.26322
5.72978	0.76632	5.72853	3.53238	5.72937	3.14236	5.72708	13.5024	5.72687	23.2089	5.72917	19.2254	5.727	32.7086	5.73103	8.71913	5.72958	8.29191
5.73645	0.73969	5.7352	3.13804	5.73603	2.80579	5.73375	12.3237	5.73353	21.5495	5.73583	17.5617	5.733	33.0906	5.7377	7.92249	5.73625	7.34954
5.74312	0.68267	5.74187	2.93495	5.7427	2.6728	5.74042	11.6761	5.7402	19.4432	5.7425	15.841	5.74	33.4826	5.74437	7.36109	5.74292	6.46525
5.74978	0.60042	5.74853	2.63888	5.74937	2.49902	5.74708	11.0966	5.74687	17.4923	5.74917	14.2483	5.747	33.9017	5.75103	6.65092	5.74958	5.65979
5.75645	0.50346	5.7552	2.24252	5.75603	2.30842	5.75375	10.4132	5.75353	15.8927	5.75583	12.8501	5.753	34.3666	5.7577	5.81042	5.75625	4.94705
5.76312	0.40372	5.76187	1.99199	5.7627	2.27412	5.76042	9.95159	5.7602	14.2848	5.7625	11.5315	5.76	34.9159	5.76437	5.14921	5.76292	4.33267
5.76978	0.31014	5.76853	1.89284	5.76937	2.32498	5.76708	9.7367	5.76687	12.5669	5.76917	10.2345	5.767	35.6026	5.77103	4.67237	5.76958	3.81472
5.77645	0.22848	5.7752	1.71977	5.77603	2.2108	5.77375	9.32153	5.77353	11.2422	5.77583	9.08346	5.773	36.4637	5.7777	4.04421	5.77625	3.38562
5.78312	0.16193	5.78187	1.47769	5.7827	1.96073	5.78042	8.66032	5.7802	10.3041	5.7825	8.11822	5.78	37.5123	5.78437	3.23232	5.78292	3.03443
5.78978	0.11047	5.78853	1.38144	5.78937	1.81648	5.78708	8.13516	5.78687	9.21408	5.78917	7.24068	5.787	38.7096	5.79103	2.62769	5.78958	2.74849
5.79645	0.06954	5.7952	1.39342	5.79603	1.77238	5.79375	7.74733	5.79353	7.9937	5.79583	6.40883	5.793	39.9785	5.7977	2.29454	5.79625	2.51375
5.80312	0.03576	5.80187	1.28115	5.8027	1.6227	5.80042	7.11981	5.8002	7.15288	5.8025	5.71554	5.8	41.1859	5.80437	1.96775	5.80292	2.31716
5.80978	0.00616	5.80853	1.0532	5.80937	1.39223	5.80708	6.37436	5.80687	6.76378	5.80917	5.17845	5.807	42.1772	5.81103	1.62665	5.80958	2.14797
5.81645	-0.01967	5.8152	0.9128	5.81603	1.27488	5.81375	6.01133	5.81353	6.24275	5.81583	4.66418	5.813	42.8224	5.8177	1.53224	5.81625	1.99874
5.82312	-0.04172	5.82187	0.85351	5.8227	1.2615	5.82042	5.99066	5.8202	5.52622	5.8225	4.14376	5.82	43.0398	5.82437	1.55862	5.82292	1.86478
5.82978	-0.05941	5.82853	0.67552	5.82937	1.11487	5.82708	5.79548	5.82687	5.13299	5.82917	3.72005	5.827	42.8109	5.83103	1.43019	5.82958	1.74289
5.83645	-0.07153	5.8352	0.43231	5.83603	0.81155	5.83375	5.40924	5.83353	5.03445	5.83583	3.41249	5.833	42.1786	5.8377	1.26934	5.83625	1.63166
5.84312	-0.07848	5.84187	0.35006	5.8427	0.59644	5.84042	5.26047	5.8402	4.72005	5.8425	3.10314	5.84	41.2545	5.84437	1.41144	5.84292	1.53065
5.84978	-0.08146	5.84853	0.42575	5.84937	0.47101	5.84708	5.26587	5.84687	4.12337	5.84917	2.78313	5.847	40.1831	5.85103	1.67338	5.84958	1.44002
5.85645	-0.08285	5.8552	0.41755	5.85603	0.26968	5.85375	4.95625	5.85353	3.79467	5.85583	2.56591	5.853	39.0887	5.8577	1.57197	5.85625	1.3596
5.86312	-0.08424	5.86187	0.30326	5.8627	-0.00543	5.86042	4.38658	5.8602	3.76797	5.8625	2.43366	5.86	38.0459	5.86437	1.2668	5.86292	1.28902
5.86978	-0.08702	5.86853	0.29733	5.86937	-0.12133	5.86708	4.14562	5.86687	3.59821	5.86917	2.25391	5.867	37.0917	5.87103	1.25472	5.86958	1.22809
5.87645	-0.09159	5.8752	0.399	5.87603	-0.0408	5.87375	4.20348	5.87353	3.3404	5.87583	2.01824	5.873	36.2434	5.8777	1.43178	5.87625	1.17538
5.88312	-0.09696	5.88187	0.38702	5.8827	-0.00199	5.88042	4.04803	5.8802	3.40843	5.8825	1.86281	5.88	35.4881	5.88437	1.33801	5.88292	1.12947
5.88978	-0.10192	5.88853	0.2195	5.88937	-0.04755	5.88708	3.64685	5.88687	3.7206	5.88917	1.79329	5.887	34.7872	5.89103	0.96639	5.88958	1.08923
5.89645	-0.10312	5.8952	0.15604	5.89603	-0.02782	5.89375	3.46629	5.89353	3.70153	5.89583	1.69401	5.893	34.0862	5.8977	0.84082	5.89625	1.05347
5.90312	-0.09716	5.90187	0.234	5.9027	0.07364	5.90042	3.53781	5.9002	3.40843	5.9025	1.55382	5.9	33.3653	5.90437	0.9168	5.90292	1.02001
5.90978	-0.08086	5.90853	0.25393	5.90937	0.08914	5.90708	3.37887	5.90687	3.36933	5.90917	1.4775	5.907	32.6285	5.91103	0.73878	5.90958	0.98692
5.91645	-0.05066	5.9152	0.16273	5.91603	0.03298	5.91375	3.06034	5.91353	3.53813	5.91583	1.47085	5.913	31.8904	5.9177	0.38147	5.91625	0.95399
5.92312	-0.00437	5.92187	0.16185	5.9227	0.11007	5.92042	3.08164	5.9202	3.44276	5.9225	1.41771	5.92	31.158	5.92437	0.32298	5.92292	0.92117
5.92978	0.05802	5.92853	0.29317	5.92937	0.30862	5.92708	3.3741	5.92687	3.10898	5.92917	1.32401	5.927	30.4627	5.93103	0.63101	5.92958	0.88822
5.93645	0.13272	5.9352	0.33227	5.93603	0.40809	5.93375	3.41447	5.93353	3.03141	5.93583	1.28067	5.933	29.8262	5.9377	0.75277	5.93625	0.85523
5.94312	0.21537	5.94187	0.27727	5.9427	0.39313	5.94042	3.20911	5.9402	3.17446	5.9425	1.29004	5.94	29.2454	5.94437	0.69427	5.94292	0.82397
5.94978	0.30021	5.94853	0.31701	5.94937	0.45379	5.94708	3.20721	5.94687	3.07115	5.94917	1.23625	5.947	28.7175	5.95103	0.87388	5.94958	0.79597
5.95645	0.38147	5.9552	0.47835	5.95603	0.60942	5.95375	3.40271	5.95353	2.78505	5.95583	1.13683	5.953	28.2254	5.9577	1.28428	5.95625	0.77173
5.96312	0.45478	5.96187	0.51935	5.9627	0.66307	5.96042	3.30321	5.9602	2.77201	5.9625	1.11444	5.96	27.7648	5.96437	1.40699	5.96292	0.75179
5.96978	0.51777	5.96853	0.41263	5.96937	0.61009	5.96708	2.99581	5.96687	3.01711	5.96917	1.14992	5.967	27.3228	5.97103	1.18256	5.96958	0.73706
5.97645	0.57042	5.9752	0.3768	5.97603	0.64439	5.97375	2.92905	5.97353	3.06765	5.97583	1.13018	5.973	26.9036	5.9777	1.17747	5.97625	0.72837
5.98312	0.61373	5.98187	0.44442	5.9827	0.74413	5.98042	3.08482	5.9802	2.86611	5.9825	1.06487	5.98	26.5231	5.98437	1.40794	5.98292	0.72556
5.98978	0.6485	5.98853	0.42953	5.98937	0.71976	5.98708	3.05653	5.98687	2.77996	5.98917	1.0859	5.987	26.1841	5.99103	1.3539	5.98958	0.72882
5.99645	0.67373	5.9952	0.31474	5.99603	0.56201	5.99375	2.90457	5.99353	2.75803	5.99583	1.17459	5.993	25.8923	5.9977	0.91457	5.99625	0.73889
6.00312	0.68684	6.00187	0.29354	6.0027	0.46637	6.00042	3.06638	6.0002	2.45984	6.0025	1.18082	6	25.6505	6.00437	0.6059	6.00292	0.75653
6.00978	0.68466	6.00853	0.38248	6.00937	0.46147	6.00708	3.42242	6.00687	1.98396	6.00917	1.10607	6.007	25.4574	6.01103	0.59191	6.00958	0.78148
6.01645	0.66519	6.0152	0.36822	6.01603	0.39286	6.01375	3.4949	6.01353	1.79958	6.01583	1.0736	6.013	25.3	6.0177	0.3926	6.01625	0.81333
6.02312	0.62744	6.02187	0.2113	6.0227	0.27431	6.02042	3.30321	6.0202	1.91816	6.0225	1.10464	6.02	25.167	6.02437	-0.000953674	6.02292	0.85224
6.02978	0.5728	6.02853	0.10836	6.02937	0.24531	6.02708	3.30289	6.02687	1.94995	6.02917	1.09456	6.027	25.0568	6.03103	-0.07757	6.02958	0.89767
6.03645	0.50584	6.0352	0.10243	6.03603	0.2857	6.03375	3.42814	6.03353	1.92547	6.03583	1.02181	6.033	24.9653	6.0377	0.25527	6.03625	0.9479
6.04312	0.43293	6.04187	0.07203	6.0427	0.22478	6.04042	3.26856	6.0402	2.13941	6.0425	0.9922	6.04	24.8895	6.04437	0.50227	6.04292	1.00014
6.04978	0.36021	6.04853	-0.01955	6.04937	0.10305	6.04708	2.86611	6.04687	2.46843	6.04917	1.01931	6.047	24.8251	6.05103	0.51149	6.04958	1.05196
6.05645	0.29325	6.0552	0.01148	6.05603	0.10027	6.05375	2.67824	6.05353	2.45857	6.05583	1.01602	6.053	24.785	6.0577	0.67584	6.05625	1.10057
6.06312	0.23584	6.06187	0.17799	6.0627	0.20756	6.06042	2.74372	6.0602	2.20839	6.0625	0.97682	6.06	24.7765	6.06437	1.00803	6.06292	1.14224
6.06978	0.18736	6.06853	0.27904	6.06937	0.23312	6.06708	2.61688	6.06687	2.13114	6.06917	0.98841	6.067	24.8065	6.07103	1.0643	6.06958	1.17405
6.07645	0.14663	6.0752	0.25999	6.07603	0.16265	6.07375	2.33777	6.07353	2.18614	6.07583	1.06838	6.073	24.8594	6.0777	0.79632	6.07625	1.19485
6.08312	0.11146	6.08187	0.25469	6.0827	0.18332	6.08042	2.28373	6.0802	2.02306	6.0825	1.10893	6.08	24.9395	6.08437	0.70572	6.08292	1.20518
6.08978	0.07927	6.08853	0.3107	6.08937	0.27829	6.08708	2.43632	6.08687	1.77701	6.08917	1.07903	6.087	25.0425	6.09103	0.85004	6.08958	1.20778
6.09645	0.04729	6.0952	0.2644	6.09603	0.2869	6.09375	2.42678	6.09353	1.97061	6.09583	1.06137	6.093	25.1441	6.0977	0.85163	6.09625	1.20748
6.10312	0.0145	6.10187	0.13283	6.1027	0.20915	6.10042	2.23668	6.1002	2.55299	6.1025	1.06666	6.1	25.2185	6.10437	0.75277	6.10292	1.21133
6.10978	-0.01848	6.10853	0.12362	6.10937	0.23458	6.10708	2.32887	6.10687	3.12042	6.10917	1.01652	6.107	25.2485	6.11103	0.97466	6.10958	1.22621
6.11645	-0.05066	6.1152	0.26466	6.11603	0.34597	6.11375	2.65916	6.11353	3.70344	6.11583	0.91324	6.113	25.2356	6.1177	1.52047	6.11625	1.25813
6.12312	-0.08166	6.12187	0.35094	6.1227	0.3665	6.12042	2.77774	6.1202	4.73531	6.1225	0.87068	6.12	25.1641	6.12437	1.79736	6.12292	1.31143
6.12978	-0.10967	6.12853	0.33227	6.12937	0.3273	6.12708	2.72274	6.12687	6.11718	6.12917	0.90272	6.127	25.0425	6.13103	1.84727	6.12958	1.38625
6.13645	-0.13351	6.1352	0.37239	6.13603	0.38319	6.13375	2.8499	6.13353	7.20088	6.13583	0.91517	6.133	24.8866	6.1377	2.19663	6.13625	1.47835
6.14312	-0.15239	6.14187	0.48012	6.1427	0.51512	6.14042	3.11438	6.1402	7.89197	6.1425	0.89507	6.14	24.7192	6.14437	2.76566	6.14292	1.57939
6.14978	-0.1665	6.14853	0.46511	6.14937	0.53234	6.14708	2.97769	6.14687	8.54715	6.14917	0.91825	6.147	24.5519	6.15103	2.99867	6.14958	1.68035
6.15645	-0.17564	6.1552	0.34009	6.15603	0.47194	6.15375	2.49926	6.15353	9.15114	6.15583	0.96302	6.153	24.3816	6.1577	2.7736	6.15625	1.77145
6.16312	-0.17941	6.16187	0.32975	6.1627	0.50969	6.16042	2.28977	6.1602	9.2001	6.1625	0.93555	6.16	24.2157	6.16437	2.69222	6.16292	1.84298
6.16978	-0.17822	6.16853	0.48844	6.16937	0.61525	6.16708	2.41693	6.16687	8.76204	6.16917	0.8621	6.167	24.0712	6.17103	2.73355	6.16958	1.8878
6.17645	-0.17285	6.1752	0.65647	6.17603	0.63512	6.17375	2.55458	6.17353	8.43461	6.17583	0.86632	6.173	23.9468	6.1777	2.48082	6.17625	1.90353
6.18312	-0.16232	6.18187	0.82109	6.1827	0.60863	6.18042	2.68809	6.1802	8.3402	6.1825	0.94349	6.18	23.8409	6.18437	2.02084	6.18292	1.89243
6.18978	-0.14544	6.18853	1.15841	6.18937	0.7432	6.18708	3.27587	6.18687	8.03185	6.18917	0.98155	6.187	23.7493	6.19103	1.89273	6.18958	1.85736
6.19645	-0.121	6.1952	1.63802	6.19603	1.00891	6.19375	4.18313	6.19353	7.41927	6.19583	0.97239	6.193	23.6764	6.1977	2.14068	6.19625	1.8025
6.20312	-0.0898	6.20187	2.02593	6.2027	1.20428	6.20042	4.86342	6.2002	7.0219	6.2025	1.01373	6.2	23.6192	6.20437	2.21602	6.20292	1.73391
6.20978	-0.05285	6.20853	2.25905	6.20937	1.32508	6.20708	5.33358	6.20687	6.92495	6.20917	1.11244	6.207	23.5691	6.21103	2.17215	6.20958	1.65886
6.21645	-0.01192	6.2152	2.50503	6.21603	1.53979	6.21375	5.98812	6.21353	6.71228	6.21583	1.14584	6.213	23.5162	6.2177	2.38609	6.21625	1.58249
6.22312	0.0306	6.22187	2.73803	6.2227	1.79635	6.22042	6.82958	6.2202	6.26882	6.2225	1.09992	6.22	23.4504	6.22437	2.83877	6.22292	1.50739
6.22978	0.07073	6.22853	2.78395	6.22937	1.88457	6.22708	7.37635	6.22687	6.01133	6.22917	1.07553	6.227	23.3731	6.23103	3.19386	6.22958	1.43552
6.23645	0.1059	6.2352	2.63711	6.23603	1.81874	6.23375	7.69933	6.23353	6.03358	6.23583	1.11036	6.233	23.2873	6.2377	3.58804	6.23625	1.36905
6.24312	0.13451	6.24187	2.51361	6.2427	1.81728	6.24042	8.18412	6.2402	6.00115	6.2425	1.10586	6.24	23.2129	6.24437	4.55379	6.24292	1.30932
6.24978	0.15736	6.24853	2.44802	6.24937	1.85225	6.24708	8.66699	6.24687	5.91437	6.24917	1.03548	6.247	23.15	6.25103	5.95442	6.24958	1.25604
6.25645	0.17603	6.2552	2.25716	6.25603	1.73012	6.25375	8.58847	6.25353	6.13276	6.25583	0.98305	6.253	23.0942	6.2577	7.17481	6.25625	1.20899
6.26312	0.19471	6.26187	1.97597	6.2627	1.50681	6.26042	8.04106	6.2602	6.59657	6.2625	0.96409	6.26	23.0513	6.26437	8.09447	6.26292	1.16889
6.26978	0.21815	6.26853	1.8058	6.26937	1.42839	6.26708	7.59729	6.26687	6.79493	6.26917	0.90938	6.267	23.0226	6.27103	8.99378	6.26958	1.13694
6.27645	0.25074	6.2752	1.7889	6.27603	1.47608	6.27375	7.31818	6.27353	6.77554	6.27583	0.82855	6.273	23.0026	6.2777	9.71413	6.27625	1.11392
6.28312	0.29683	6.28187	1.73427	6.2827	1.39395	6.28042	6.77109	6.2802	6.88712	6.2825	0.81582	6.28	22.9712	6.28437	9.73892	6.28292	1.10012
6.28978	0.35862	6.28853	1.6244	6.28937	1.21607	6.28708	6.10479	6.28687	7.03875	6.28917	0.87676	6.287	22.9125	6.29103	9.0704	6.28958	1.09609
6.29645	0.4379	6.2952	1.6186	6.29603	1.1713	6.29375	5.90738	6.29353	6.80129	6.29583	0.91903	6.293	22.8352	6.2977	8.32653	6.29625	1.10102
6.30312	0.53326	6.30187	1.74891	6.3027	1.25978	6.30042	6.01959	6.3002	6.34861	6.3025	0.93205	6.3	22.7237	6.30437	7.64624	6.30292	1.11339
6.30978	0.64234	6.30853	1.85714	6.30937	1.22772	6.30708	5.90356	6.30687	6.24561	6.30917	0.98119	6.307	22.5835	6.31103	6.73517	6.30958	1.13087
6.31645	0.76155	6.3152	1.98871	6.31603	1.10573	6.31375	5.6572	6.31353	6.36546	6.31583	1.03469	6.313	22.4218	6.3177	5.72618	6.31625	1.15093
6.32312	0.88513	6.32187	2.3196	6.3227	1.17103	6.32042	5.97095	6.3202	6.19348	6.3225	1.01016	6.32	22.2516	6.32437	5.08563	6.32292	1.17011
6.32978	1.00573	6.32853	2.82078	6.32937	1.45872	6.32708	6.94434	6.32687	5.74938	6.32917	0.92418	6.327	22.0871	6.33103	4.82337	6.32958	1.18433
6.33645	1.1158	6.3352	3.29257	6.33603	1.78483	6.33375	8.16568	6.33353	5.54085	6.33583	0.88148	6.333	21.9283	6.3377	4.40248	6.33625	1.19066
6.34312	1.20878	6.34187	3.67707	6.3427	2.13385	6.34042	9.82062	6.3402	5.5383	6.3425	0.87376	6.34	21.7996	6.34437	3.74635	6.34292	1.18717
6.34978	1.27872	6.34853	4.10017	6.34937	2.73996	6.34708	12.5014	6.34687	5.29893	6.34917	0.81124	6.347	21.6994	6.35103	3.30861	6.34958	1.17286
6.35645	1.32302	6.3552	4.43522	6.35603	3.55548	6.35375	15.9671	6.35353	4.91619	6.35583	0.72048	6.353	21.6136	6.3577	3.11565	6.35625	1.14754
6.36312	1.34269	6.36187	4.49173	6.3627	4.27975	6.36042	19.4108	6.3602	4.86183	6.3625	0.70174	6.36	21.5263	6.36437	2.76184	6.36292	1.11225
6.36978	1.3417	6.36853	4.32547	6.36937	4.79738	6.36708	22.4517	6.36687	5.03222	6.36917	0.73442	6.367	21.4348	6.37103	2.24749	6.36958	1.06955
6.37645	1.3268	6.3752	4.20109	6.37603	5.23567	6.37375	25.2603	6.37353	4.91269	6.37583	0.71297	6.373	21.3447	6.3777	2.0078	6.37625	1.02237
6.38312	1.30554	6.38187	4.11707	6.3827	5.61012	6.38042	27.5297	6.3802	4.55189	6.3825	0.64523	6.38	21.2574	6.38437	2.11112	6.38292	0.97312
6.38978	1.28587	6.38853	3.85683	6.38937	5.6782	6.38708	28.5444	6.38687	4.48418	6.38917	0.63729	6.387	21.183	6.39103	2.08124	6.38958	0.92398
6.39645	1.27455	6.3952	3.45707	6.39603	5.437	6.39375	28.2605	6.39353	4.63359	6.39583	0.6772	6.393	21.1287	6.3977	1.83678	6.39625	0.87704
6.40312	1.27474	6.40187	3.14006	6.4027	5.11567	6.40042	27.2319	6.4002	4.43586	6.4025	0.66483	6.4	21.1101	6.40437	1.7182	6.40292	0.83407
6.40978	1.28746	6.40853	2.93192	6.40937	4.80678	6.40708	25.6713	6.40687	3.97205	6.40917	0.61176	6.407	21.1186	6.41103	1.73696	6.40958	0.79589
6.41645	1.3109	6.4152	2.61365	6.41603	4.33895	6.41375	23.4483	6.41353	3.80961	6.41583	0.61347	6.413	21.1544	6.4177	1.55004	6.41625	0.76297
6.42312	1.3415	6.42187	2.22133	6.4227	3.70251	6.42042	20.8591	6.4202	3.9072	6.4225	0.67613	6.42	21.2259	6.42437	1.18796	6.42292	0.73589
6.42978	1.37508	6.42853	1.96714	6.42937	3.14911	6.42708	18.5563	6.42687	3.71393	6.42917	0.69573	6.427	21.3404	6.43103	1.08592	6.42958	0.71488
6.43645	1.40766	6.4352	1.84516	6.43603	2.72685	6.43375	16.7014	6.43353	3.32959	6.43583	0.66226	6.433	21.4992	6.4377	1.29731	6.43625	0.69955
6.44312	1.43826	6.44187	1.64736	6.4427	2.26537	6.44042	14.8122	6.4402	3.38936	6.4425	0.6551	6.44	21.6909	6.44437	1.48424	6.44292	0.68924
6.44978	1.46886	6.44853	1.36479	6.44937	1.75489	6.44708	12.9423	6.44687	3.84744	6.44917	0.67041	6.447	21.9111	6.45103	1.68133	6.44958	0.68371
6.45645	1.50204	6.4552	1.23902	6.45603	1.44826	6.45375	11.4435	6.45353	4.08649	6.45583	0.62971	6.453	22.15	6.4577	2.21984	6.45625	0.68233
6.46312	1.54018	6.46187	1.25353	6.4627	1.33819	6.46042	10.3143	6.4602	4.09571	6.4625	0.53995	6.46	22.3889	6.46437	2.89122	6.46292	0.68368
6.46978	1.5833	6.46853	1.22603	6.46937	1.15646	6.46708	9.05101	6.46687	4.38277	6.46917	0.52142	6.467	22.6107	6.47103	3.1697	6.46958	0.68643
6.47645	1.6288	6.4752	1.15917	6.47603	0.88082	6.47375	7.66118	6.47353	4.85897	6.47583	0.5868	6.473	22.8081	6.4777	3.12487	6.47625	0.68985
6.48312	1.66913	6.48187	1.20837	6.4827	0.76638	6.48042	6.76886	6.4802	4.96451	6.4825	0.64752	6.48	22.984	6.48437	3.25871	6.48292	0.69345
6.48978	1.69496	6.48853	1.36201	6.48937	0.85632	6.48708	6.35656	6.48687	4.74644	6.48917	0.67377	6.487	23.1314	6.49103	3.60203	6.48958	0.69618
6.49645	1.69635	6.4952	1.39519	6.49603	0.8852	6.49375	5.92836	6.49353	4.87582	6.49583	0.74172	6.493	23.2587	6.4977	3.74826	6.49625	0.69743
6.50312	1.66734	6.50187	1.3195	6.5027	0.81566	6.50042	5.42895	6.5002	5.44071	6.5025	0.84357	6.5	23.3603	6.50437	3.79594	6.50292	0.69814
6.50978	1.60635	6.50853	1.34524	6.50937	0.87168	6.50708	5.39112	6.50687	5.97382	6.50917	0.87855	6.507	23.4261	6.51103	4.21429	6.50958	0.69912
6.51645	1.51734	6.5152	1.48993	6.51603	1.05408	6.51375	5.79453	6.51353	6.33717	6.51583	0.83234	6.513	23.4489	6.5177	4.83163	6.51625	0.69997
6.52312	1.40846	6.52187	1.6191	6.5227	1.15183	6.52042	6.00878	6.5202	6.95006	6.5225	0.79679	6.52	23.4289	6.52437	5.07577	6.52292	0.70016
6.52978	1.29143	6.52853	1.69567	6.52937	1.15448	6.52708	6.01514	6.52687	7.82903	6.52917	0.7973	6.527	23.3774	6.53103	4.92255	6.52958	0.69984
6.53645	1.17739	6.5352	1.86635	6.53603	1.29024	6.53375	6.36323	6.53353	8.42953	6.53583	0.75688	6.533	23.2916	6.5377	4.90793	6.53625	0.69894
6.54312	1.07547	6.54187	2.1054	6.5427	1.58628	6.54042	7.11282	6.5402	8.55923	6.5425	0.69273	6.54	23.1929	6.54437	5.11042	6.54292	0.69666
6.54978	0.98964	6.54853	2.20089	6.54937	1.83662	6.54708	7.72762	6.54687	8.53825	6.54917	0.6958	6.547	23.0956	6.55103	5.02141	6.54958	0.69335
6.55645	0.9199	6.5552	2.16406	6.55603	2.05	6.55375	8.10051	6.55353	8.51091	6.55583	0.76861	6.553	23.0184	6.5577	4.61515	6.55625	0.69033
6.56312	0.86407	6.56187	2.20342	6.5627	2.3369	6.56042	8.71086	6.5602	8.15296	6.5625	0.80523	6.56	22.9726	6.56437	4.39517	6.56292	0.6885
6.56978	0.81917	6.56853	2.37813	6.56937	2.64075	6.56708	9.47285	6.56687	7.47267	6.56917	0.79329	6.567	22.9654	6.57103	4.43745	6.56958	0.68821
6.57645	0.78162	6.5752	2.54048	6.57603	2.73983	6.57375	9.85591	6.57353	6.92526	6.57583	0.81596	6.573	22.9998	6.5777	4.32555	6.57625	0.69049
6.58312	0.74923	6.58187	2.67395	6.5827	2.64525	6.58042	9.76785	6.5802	6.67063	6.5825	0.84915	6.58	23.0484	6.58437	4.00416	6.58292	0.69698
6.58978	0.72122	6.58853	2.9767	6.58937	2.59704	6.58708	9.70427	6.58687	6.45701	6.58917	0.80659	6.587	23.0842	6.59103	3.92755	6.58958	0.70826
6.59645	0.69916	6.5952	3.44395	6.59603	2.64472	6.59375	9.82412	6.59353	6.29298	6.59583	0.70567	6.593	23.1056	6.5977	4.16915	6.59625	0.72434
6.60312	0.68446	6.60187	3.83311	6.6027	2.66963	6.60042	9.84446	6.6002	6.55778	6.6025	0.68121	6.6	23.1113	6.60437	4.28518	6.60292	0.74604
6.60978	0.6785	6.60853	4.06346	6.60937	2.67161	6.60708	9.96463	6.60687	7.19325	6.60917	0.75288	6.607	23.0856	6.61103	4.23559	6.60958	0.77441
6.61645	0.68148	6.6152	4.26668	6.61603	2.84341	6.61375	10.6716	6.61353	7.70028	6.61583	0.83606	6.613	23.0241	6.6177	4.36179	6.61625	0.80972
6.62312	0.6934	6.62187	4.44455	6.6227	3.17388	6.62042	11.8717	6.6202	7.99433	6.6225	0.93191	6.62	22.9254	6.62437	4.65838	6.62292	0.85049
6.62978	0.71406	6.62853	4.41087	6.62937	3.46051	6.62708	12.9429	6.62687	8.45369	6.62917	1.12224	6.627	22.8038	6.63103	4.76201	6.62958	0.89569
6.63645	0.74267	6.6352	4.16955	6.63603	3.60714	6.63375	13.7784	6.63353	9.07834	6.63583	1.39847	6.633	22.6579	6.6377	4.65393	6.63625	0.94491
6.64312	0.77824	6.64187	3.9416	6.6427	3.77576	6.64042	14.7209	6.6402	9.35396	6.6425	1.62735	6.64	22.4834	6.64437	4.79952	6.64292	0.99691
6.64978	0.81956	6.64853	3.79376	6.64937	3.94848	6.64708	15.5834	6.64687	9.28815	6.64917	1.78742	6.647	22.2917	6.65103	5.13903	6.64958	1.04955
6.65645	0.86745	6.6552	3.587	6.65603	3.93391	6.65375	15.741	6.65353	9.35491	6.65583	1.96474	6.653	22.0885	6.6577	5.21755	6.65625	1.10099
6.66312	0.92248	6.66187	3.33445	6.6627	3.74622	6.66042	15.2286	6.6602	9.54278	6.6625	2.18539	6.66	21.8768	6.66437	4.98041	6.66292	1.1505
6.66978	0.98586	6.66853	3.20578	6.66937	3.60873	6.66708	14.6087	6.66687	9.2802	6.66917	2.36206	6.667	21.6551	6.67103	4.86787	6.66958	1.19691
6.67645	1.05878	6.6752	3.19506	6.67603	3.57959	6.67375	13.9691	6.67353	8.65873	6.67583	2.47765	6.673	21.4248	6.6777	4.96737	6.67625	1.23827
6.68312	1.14202	6.68187	3.11079	6.6827	3.4417	6.68042	12.8902	6.6802	8.27154	6.6825	2.61018	6.68	21.1959	6.68437	4.81542	6.68292	1.27305
6.68978	1.23541	6.68853	2.90984	6.68937	3.20951	6.68708	11.453	6.68687	8.15773	6.68917	2.7508	6.687	20.977	6.69103	4.44635	6.68958	1.30092
6.69645	1.33733	6.6952	2.77184	6.69603	3.08739	6.69375	10.3563	6.69353	7.68439	6.69583	2.79808	6.693	20.7796	6.6977	4.34589	6.69625	1.32126
6.70312	1.44541	6.70187	2.70838	6.7027	3.08553	6.70042	9.74909	6.7002	6.97962	6.7025	2.73256	6.7	20.618	6.70437	4.62151	6.70292	1.33287
6.70978	1.55667	6.70853	2.56861	6.70937	2.95798	6.70708	9.21981	6.70687	6.74915	6.70917	2.64194	6.707	20.4949	6.71103	4.76487	6.70958	1.33499
6.71645	1.66794	6.7152	2.34256	6.71603	2.68698	6.71375	8.61295	6.71353	6.96214	6.71583	2.53501	6.713	20.4105	6.7177	4.69526	6.71625	1.32796
6.72312	1.77662	6.72187	2.20152	6.7227	2.47902	6.72042	8.29252	6.7202	6.94593	6.7225	2.37157	6.72	20.3547	6.72437	4.84022	6.72292	1.31263
6.72978	1.88192	6.72853	2.18992	6.72937	2.33822	6.72708	8.31445	6.72687	6.56986	6.72917	2.17581	6.727	20.3161	6.73103	5.18227	6.72958	1.28977
6.73645	1.98503	6.7352	2.10477	6.73603	2.1055	6.73375	8.20923	6.73353	6.52027	6.73583	2.05815	6.733	20.2804	6.7377	5.22327	6.73625	1.26081
6.74312	2.08894	6.74187	1.92678	6.7427	1.80562	6.74042	7.88403	6.7402	6.77967	6.7425	1.9872	6.74	20.2417	6.74437	4.85802	6.74292	1.22801
6.74978	2.19802	6.74853	1.80239	6.74937	1.67807	6.74708	7.74988	6.74687	6.81655	6.74917	1.86689	6.747	20.2045	6.75103	4.64884	6.74958	1.19416
6.75645	2.31584	6.7552	1.77388	6.75603	1.72589	6.75375	7.94697	6.75353	6.52218	6.75583	1.71382	6.753	20.1702	6.7577	4.62214	6.75625	1.16155
6.76312	2.44538	6.76187	1.6881	6.7627	1.72748	6.76042	8.11768	6.7602	6.47418	6.7625	1.61576	6.76	20.1459	6.76437	4.36815	6.76292	1.13188
6.76978	2.58883	6.76853	1.52664	6.76937	1.69754	6.76708	8.12435	6.76687	6.67922	6.76917	1.56627	6.767	20.1187	6.77103	3.84013	6.76958	1.10645
6.77645	2.74817	6.7752	1.47	6.77603	1.78403	6.77375	8.2496	6.77353	6.59847	6.77583	1.45504	6.773	20.0987	6.7777	3.51779	6.77625	1.08592
6.78312	2.92857	6.78187	1.53458	6.7827	1.94523	6.78042	8.40982	6.7802	6.18839	6.7825	1.3135	6.78	20.1001	6.78437	3.48282	6.78292	1.0705
6.78978	3.14057	6.78853	1.57773	6.78937	1.9496	6.78708	8.20446	6.78687	5.90547	6.78917	1.24254	6.787	20.1416	6.79103	3.21738	6.78958	1.05948
6.79645	3.40203	6.7952	1.60636	6.79603	1.80986	6.79375	7.65514	6.79353	5.8705	6.79583	1.23832	6.793	20.2303	6.7977	2.7504	6.79625	1.05153
6.80312	3.7388	6.80187	1.79445	6.8027	1.75595	6.80042	7.21645	6.8002	5.6804	6.8025	1.19991	6.8	20.3791	6.80437	2.50435	6.80292	1.04517
6.80978	4.18107	6.80853	2.0861	6.80937	1.78933	6.80708	6.98153	6.80687	5.41687	6.80917	1.14233	6.807	20.6122	6.81103	2.58986	6.80958	1.03882
6.81645	4.75923	6.8152	2.23508	6.81603	1.71357	6.81375	6.52504	6.81353	5.46869	6.81583	1.16837	6.813	20.9284	6.8177	2.56602	6.81625	1.03158
6.82312	5.49714	6.82187	2.20241	6.8227	1.53687	6.82042	5.92232	6.8202	5.72872	6.8225	1.25942	6.82	21.2946	6.82437	2.36384	6.82292	1.02276
6.82978	6.40591	6.82853	2.20329	6.82937	1.45634	6.82708	5.59966	6.82687	5.69598	6.82917	1.30234	6.827	21.6665	6.83103	2.39118	6.82958	1.01203
6.83645	7.4784	6.8352	2.2516	6.83603	1.47144	6.83375	5.58503	6.83353	5.36791	6.83583	1.28145	6.833	22.0041	6.8377	2.5746	6.83625	0.99942
6.84312	8.68797	6.84187	2.16885	6.8427	1.40349	6.84042	5.43785	6.8402	5.14857	6.8425	1.29118	6.84	22.2659	6.84437	2.55044	6.84292	0.9856
6.84978	9.98934	6.84853	2.02618	6.84937	1.27157	6.84708	5.15238	6.84687	5.03381	6.84917	1.33123	6.847	22.4147	6.85103	2.29836	6.84958	0.97214
6.85645	11.3229	6.8552	2.11764	6.85603	1.28282	6.85375	5.18004	6.85353	4.65457	6.85583	1.30699	6.853	22.449	6.8577	2.30376	6.85625	0.95963
6.86312	12.6257	6.86187	2.52623	6.8627	1.44508	6.86042	5.50429	6.8602	4.13545	6.8625	1.23596	6.86	22.409	6.86437	2.62451	6.86292	0.9484
6.86978	13.8428	6.86853	3.05037	6.86937	1.5929	6.86708	5.72491	6.86687	3.92787	6.86917	1.22488	6.867	22.3403	6.87103	2.88137	6.86958	0.9394
6.87645	14.9391	6.8752	3.67266	6.87603	1.75569	6.87375	5.91818	6.87353	4.00416	6.87583	1.27687	6.873	22.2888	6.8777	3.30003	6.87625	0.93423
6.88312	15.9083	6.88187	4.59593	6.8827	2.15795	6.88042	6.67445	6.8802	3.98413	6.8825	1.28088	6.88	22.2788	6.88437	4.39644	6.88292	0.93404
6.88978	16.7753	6.88853	5.79849	6.88937	2.86155	6.88708	7.97335	6.88687	3.9231	6.88917	1.22781	6.887	22.3146	6.89103	6.27899	6.88958	0.939
6.89645	17.5925	6.8952	7.08747	6.89603	3.78013	6.89375	9.50273	6.89353	4.36815	6.89583	1.23339	6.893	22.3675	6.8977	8.51281	6.89625	0.95039
6.90312	18.4244	6.90187	8.45061	6.9027	4.96957	6.90042	11.4215	6.9002	5.33835	6.9025	1.31235	6.9	22.3803	6.90437	11.0769	6.90292	0.96986
6.90978	19.3282	6.90853	10.0161	6.90937	6.62751	6.90708	14.301	6.90687	6.40678	6.90917	1.39174	6.907	22.3246	6.91103	14.4669	6.90958	0.99921
6.91645	20.3335	6.9152	11.6333	6.91603	8.72996	6.91375	17.9831	6.91353	7.59061	6.91583	1.51241	6.913	22.1872	6.9177	18.4956	6.91625	1.03956
6.92312	21.4255	6.92187	12.9252	6.9227	11.0703	6.92042	21.7819	6.9202	9.39814	6.9225	1.81439	6.92	21.9827	6.92437	22.473	6.92292	1.09275
6.92978	22.5353	6.92853	13.8208	6.92937	13.5206	6.92708	25.7012	6.92687	11.8224	6.92917	2.31621	6.927	21.7252	6.93103	26.0131	6.92958	1.16155
6.93645	23.545	6.9352	14.4549	6.93603	16.0872	6.93375	29.9231	6.93353	14.1802	6.93583	2.91674	6.933	21.4405	6.9377	29.2756	6.93625	1.24796
6.94312	24.308	6.94187	14.7712	6.9427	18.6091	6.94042	34.0726	6.9402	16.3167	6.9425	3.59573	6.94	21.1601	6.94437	32.0584	6.94292	1.35287
6.94978	24.6805	6.94853	14.5453	6.94937	20.761	6.94708	37.2607	6.94687	18.5919	6.94917	4.41842	6.947	20.8969	6.95103	33.7013	6.94958	1.47563
6.95645	24.551	6.9552	13.8587	6.95603	22.4245	6.95375	39.3012	6.95353	20.8651	6.95583	5.32572	6.953	20.6566	6.9577	34.1199	6.95625	1.61513
6.96312	23.8655	6.96187	13.0763	6.9627	23.6143	6.96042	40.4596	6.9602	22.3023	6.9625	6.15356	6.96	20.4392	6.96437	33.7496	6.96292	1.76832
6.96978	22.6416	6.96853	12.2726	6.96937	24.2368	6.96708	40.5744	6.96687	22.673	6.96917	6.84836	6.967	20.2575	6.97103	32.7495	6.96958	1.93032
6.97645	20.9677	6.9752	11.284	6.97603	24.0909	6.97375	39.3076	6.97353	22.5922	6.97583	7.44889	6.973	20.1173	6.9777	30.8727	6.97625	2.09411
6.98312	18.9829	6.98187	10.1097	6.9827	23.2397	6.98042	36.9215	6.9802	22.2807	6.9825	7.92282	6.98	20.0071	6.98437	28.4634	6.98292	2.25231
6.98978	16.8486	6.98853	9.03089	6.98937	22.018	6.98708	34.1959	6.98687	21.3862	6.98917	8.14984	6.987	19.9213	6.99103	26.1698	6.98958	2.39685
6.99645	14.7219	6.9952	8.15	6.99603	20.5141	6.99375	31.3355	6.99353	19.9169	6.99583	8.12559	6.993	19.8541	6.9977	24.0161	6.99625	2.51932
7.00312	12.7311	7.00187	7.29561	7.0027	18.6658	7.00042	28.1328	7.0002	18.6113	7.0025	7.97396	7	19.7954	7.00437	21.5998	7.00292	2.61357
7.00978	10.9649	7.00853	6.46341	7.00937	16.6243	7.00708	24.8035	7.00687	17.7762	7.00917	7.7086	7.007	19.7396	7.01103	19.1113	7.00958	2.67683
7.01645	9.4674	7.0152	5.81842	7.01603	14.7575	7.01375	21.9911	7.01353	16.9859	7.01583	7.26886	7.013	19.6996	7.0177	17.1649	7.01625	2.70918
7.02312	8.24491	7.02187	5.35647	7.0227	13.1489	7.02042	19.7226	7.0202	16.1362	7.0225	6.68986	7.02	19.6981	7.02437	15.6733	7.02292	2.71249
7.02978	7.27673	7.02853	4.91294	7.02937	11.5595	7.02708	17.5559	7.02687	15.5929	7.02917	6.11937	7.027	19.7597	7.03103	14.0654	7.02958	2.69183
7.03645	6.52711	7.0352	4.49009	7.03603	10.0009	7.03375	15.5236	7.03353	15.4508	7.03583	5.60632	7.033	19.9041	7.0377	12.4324	7.03625	2.65479
7.04312	5.95371	7.04187	4.26731	7.0427	8.73526	7.04042	14.1316	7.0402	15.2235	7.0425	5.06001	7.04	20.1616	7.04437	11.3182	7.04292	2.60819
7.04978	5.51522	7.04853	4.21143	7.04937	7.81178	7.04708	13.3009	7.04687	14.8198	7.04917	4.51906	7.047	20.5436	7.05103	10.6595	7.04958	2.55646
7.05645	5.17547	7.0552	4.1095	7.05603	6.94394	7.05375	12.4648	7.05353	14.5651	7.05583	4.11108	7.053	21.0729	7.0577	9.82348	7.05625	2.50371
7.06312	4.90606	7.06187	3.95523	7.0627	6.08524	7.06042	11.6345	7.0602	14.3814	7.0625	3.8415	7.06	21.7509	7.06437	8.77539	7.06292	2.45433
7.06978	4.68671	7.06853	3.88484	7.06937	5.49184	7.06708	11.1017	7.06687	13.8261	7.06917	3.57914	7.067	22.5778	7.07103	8.06141	7.06958	2.41166
7.07645	4.50333	7.0752	3.85809	7.07603	5.18322	7.07375	10.7946	7.07353	12.9541	7.07583	3.28217	7.073	23.5419	7.0777	7.70156	7.07625	2.37666
7.08312	4.34836	7.08187	3.67972	7.0827	4.87963	7.08042	10.2116	7.0802	12.2681	7.0825	3.05815	7.08	24.6277	7.08437	7.20024	7.08292	2.35028
7.08978	4.21782	7.08853	3.39753	7.08937	4.4971	7.08708	9.52276	7.08687	11.7127	7.08917	2.90787	7.087	25.8193	7.09103	6.50787	7.08958	2.33404
7.09645	4.11034	7.0952	3.23417	7.09603	4.26743	7.09375	9.21663	7.09353	10.9882	7.09583	2.71332	7.093	27.0853	7.0977	6.1121	7.09625	2.32887
7.10312	4.0257	7.10187	3.23063	7.1027	4.20822	7.10042	9.19024	7.1002	10.2628	7.1025	2.46656	7.1	28.3899	7.10437	6.03453	7.10292	2.33414
7.10978	3.96272	7.10853	3.16794	7.10937	4.02583	7.10708	9.06722	7.10687	10.0635	7.10917	2.27079	7.107	29.686	7.11103	5.87336	7.10958	2.34813
7.11645	3.9204	7.1152	3.04659	7.11603	3.69244	7.11375	8.85169	7.11353	10.2488	7.11583	2.159	7.113	30.9019	7.1177	5.67532	7.11625	2.36922
7.12312	3.89576	7.12187	3.03977	7.1227	3.47084	7.12042	9.00745	7.1202	10.2809	7.1225	2.03297	7.12	31.9576	7.12437	5.9166	7.12292	2.39518
7.12978	3.88384	7.12853	3.15028	7.12937	3.43389	7.12708	9.34696	7.12687	10.3626	7.12917	1.90029	7.127	32.7873	7.13103	6.5937	7.12958	2.42292
7.13645	3.87768	7.1352	3.18573	7.13603	3.36674	7.13375	9.3921	7.13353	11.1008	7.13583	1.85924	7.133	33.3395	7.1377	7.31023	7.13625	2.44919
7.14312	3.86854	7.14187	3.1335	7.1427	3.2311	7.14042	9.24238	7.1402	12.6292	7.1425	1.91438	7.14	33.5927	7.14437	8.09256	7.14292	2.47153
7.14978	3.84748	7.14853	3.21651	7.14937	3.25653	7.14708	9.4258	7.14687	14.6621	7.14917	1.99263	7.147	33.5355	7.15103	9.4099	7.14958	2.48774
7.15645	3.80735	7.1552	3.43462	7.15603	3.4417	7.15375	9.95859	7.15353	17.5228	7.15583	2.09928	7.153	33.2107	7.1577	11.2559	7.15625	2.49542
7.16312	3.74516	7.16187	3.59028	7.1627	3.5678	7.16042	10.3067	7.1602	21.9154	7.1625	2.32344	7.16	32.6614	7.16437	13.1334	7.16292	2.49203
7.16978	3.6629	7.16853	3.67114	7.16937	3.60211	7.16708	10.4154	7.16687	27.5583	7.16917	2.63944	7.167	31.9505	7.17103	15.0687	7.16958	2.4759
7.17645	3.56674	7.1752	3.88092	7.17603	3.72701	7.17375	10.753	7.17353	33.4063	7.17583	2.96366	7.173	31.1265	7.1777	17.4109	7.17625	2.44602
7.18312	3.4674	7.18187	4.22947	7.1827	3.95947	7.18042	11.3312	7.1802	38.7443	7.1825	3.33545	7.18	30.241	7.18437	20.052	7.18292	2.40191
7.18978	3.37919	7.18853	4.51431	7.18937	4.1004	7.18708	11.6816	7.18687	43.4945	7.18917	3.85745	7.187	29.3412	7.19103	22.2324	7.18958	2.34405
7.19645	3.3164	7.1952	4.70795	7.19603	4.16888	7.19375	11.7499	7.19353	47.0683	7.19583	4.51455	7.193	28.4457	7.1977	23.6746	7.19625	2.27438
7.20312	3.29097	7.20187	4.97651	7.2027	4.32942	7.20042	11.9928	7.2002	48.6132	7.2025	5.20849	7.2	27.5717	7.20437	24.7049	7.20292	2.19586
7.20978	3.30905	7.20853	5.28179	7.20937	4.56717	7.20708	12.5856	7.20687	48.1106	7.20917	5.9231	7.207	26.7263	7.21103	25.204	7.20958	2.11223
7.21645	3.37104	7.2152	5.44553	7.21603	4.72188	7.21375	13.0927	7.21353	46.3235	7.21583	6.6978	7.213	25.9266	7.2177	24.7335	7.21625	2.02693
7.22312	3.47177	7.22187	5.47833	7.2227	4.79791	7.22042	13.4818	7.2202	43.6955	7.2225	7.41863	7.22	25.1741	7.22437	23.3097	7.22292	1.94343
7.22978	3.6031	7.22853	5.66667	7.22937	4.99845	7.22708	14.1112	7.22687	40.1166	7.22917	7.88648	7.227	24.4689	7.23103	21.6471	7.22958	1.86472
7.23645	3.75489	7.2352	6.14123	7.23603	5.28574	7.23375	14.9641	7.23353	36.0448	7.23583	8.05643	7.233	23.8194	7.2377	19.9149	7.23625	1.79248
7.24312	3.92	7.24187	6.92738	7.2427	5.44733	7.24042	15.528	7.2402	32.2752	7.2425	8.01816	7.24	23.2344	7.24437	17.8591	7.24292	1.72766
7.24978	4.09643	7.24853	8.26543	7.24937	5.4684	7.24708	15.7283	7.24687	28.9965	7.24917	7.80029	7.247	22.7194	7.25103	15.6155	7.24958	1.67049
7.25645	4.28637	7.2552	10.528	7.25603	5.52456	7.25375	16.0529	7.25353	25.8131	7.25583	7.33273	7.253	22.2645	7.2577	13.7952	7.25625	1.62056
7.26312	4.49538	7.26187	13.7488	7.2627	5.59595	7.26042	16.5698	7.2602	22.8335	7.2625	6.68492	7.26	21.8654	7.26437	12.4693	7.26292	1.57616
7.26978	4.72724	7.26853	17.493	7.26937	5.5035	7.26708	16.9363	7.26687	20.5301	7.26917	6.06086	7.267	21.5349	7.27103	11.0957	7.26958	1.53563
7.27645	4.97997	7.2752	21.3526	7.27603	5.33952	7.27375	17.4627	7.27353	18.7988	7.27583	5.53322	7.273	21.296	7.2777	9.71095	7.27625	1.49859
7.28312	5.24203	7.28187	25.0114	7.2827	5.43025	7.28042	19.0096	7.2802	17.0774	7.2825	4.99735	7.28	21.183	7.28437	8.83993	7.28292	1.46434
7.28978	5.49197	7.28853	27.9548	7.28937	5.85675	7.28708	21.7247	7.28687	15.4435	7.28917	4.43158	7.287	21.246	7.29103	8.48548	7.28958	1.43141
7.29645	5.70416	7.2952	29.5726	7.29603	6.41902	7.29375	24.8629	7.29353	14.5184	7.29583	3.98726	7.293	21.5492	7.2977	8.17076	7.29625	1.39933
7.30312	5.85278	7.30187	29.7154	7.3027	7.09997	7.30042	28.065	7.3002	14.2717	7.3025	3.71346	7.3	22.1543	7.30437	7.85637	7.30292	1.36913
7.30978	5.91775	7.30853	28.7339	7.30937	8.02543	7.30708	31.5183	7.30687	14.1824	7.30917	3.51012	7.307	23.0999	7.31103	8.0773	7.30958	1.34179
7.31645	5.88934	7.3152	26.914	7.31603	8.99686	7.31375	34.6696	7.31353	14.2078	7.31583	3.34196	7.313	24.3974	7.3177	8.73407	7.31625	1.31766
7.32312	5.77033	7.32187	24.4409	7.3227	9.62973	7.32042	36.4389	7.3202	14.8147	7.3225	3.35276	7.32	26.0067	7.32437	9.14256	7.32292	1.29787
7.32978	5.57582	7.32853	21.6967	7.32937	9.81132	7.32708	36.4599	7.32687	15.907	7.32917	3.5815	7.327	27.8435	7.33103	9.28593	7.32958	1.28524
7.33645	5.32667	7.3352	19.1565	7.33603	9.74218	7.33375	35.4299	7.33353	16.9261	7.33583	3.90573	7.333	29.7875	7.3377	9.53007	7.33625	1.28251
7.34312	5.04533	7.34187	16.9504	7.3427	9.4574	7.34042	33.6418	7.3402	17.7994	7.3425	4.2738	7.34	31.7087	7.34437	9.9287	7.34292	1.29233
7.34978	4.75268	7.34853	14.9237	7.34937	8.80851	7.34708	30.8479	7.34687	18.9044	7.34917	4.76818	7.347	33.4868	7.35103	9.95509	7.34958	1.31835
7.35645	4.46558	7.3552	13.1203	7.35603	7.94927	7.35375	27.442	7.35353	20.1387	7.35583	5.37972	7.353	35.0261	7.3577	9.71286	7.35625	1.36476
7.36312	4.19458	7.36187	11.7423	7.3627	7.19494	7.36042	24.3444	7.3602	20.8794	7.3625	5.9545	7.36	36.2692	7.36437	9.71476	7.36292	1.43517
7.36978	3.94543	7.36853	10.7663	7.36937	6.60737	7.36708	21.8862	7.36687	21.0934	7.36917	6.4446	7.367	37.1861	7.37103	9.83556	7.36958	1.5303
7.37645	3.72112	7.3752	9.94988	7.37603	5.97742	7.37375	19.6584	7.37353	21.128	7.37583	6.89893	7.373	37.7684	7.3777	9.57266	7.37625	1.64843
7.38312	3.52224	7.38187	9.22604	7.3827	5.30203	7.38042	17.656	7.3802	20.9837	7.3825	7.28438	7.38	38.023	7.38437	8.90064	7.38292	1.7848
7.38978	3.34799	7.38853	8.74328	7.38937	4.80387	7.38708	16.367	7.38687	20.1743	7.38917	7.44524	7.387	37.9701	7.39103	8.32144	7.38958	1.93177
7.39645	3.19541	7.3952	8.49502	7.39603	4.48041	7.39375	15.7137	7.39353	18.7556	7.39583	7.39517	7.393	37.6453	7.3977	7.84492	7.39625	2.07848
7.40312	3.06388	7.40187	8.24954	7.4027	4.14477	7.40042	15.1091	7.4002	17.3826	7.4025	7.25749	7.4	37.086	7.40437	7.10901	7.40292	2.21266
7.40978	2.95738	7.40853	7.93593	7.40937	3.79589	7.40708	14.3719	7.40687	16.1654	7.40917	7.04055	7.407	36.3407	7.41103	6.26659	7.40958	2.32408
7.41645	2.88367	7.4152	7.73321	7.41603	3.64674	7.41375	13.9119	7.41353	14.6767	7.41583	6.64866	7.413	35.4753	7.4177	5.76178	7.41625	2.40612
7.42312	2.85387	7.42187	7.69007	7.4227	3.65416	7.42042	13.7323	7.4202	12.9328	7.4225	6.1218	7.42	34.5955	7.42437	5.5205	7.42292	2.45592
7.42978	2.88407	7.42853	7.61653	7.42937	3.57933	7.42708	13.3769	7.42687	11.6212	7.42917	5.63765	7.427	33.8717	7.43103	5.11328	7.42958	2.47476
7.43645	2.99275	7.4352	7.43096	7.43603	3.41866	7.43375	12.852	7.43353	10.9533	7.43583	5.217	7.433	33.5341	7.4377	4.57605	7.43625	2.46922
7.44312	3.196	7.44187	7.25373	7.4427	3.36183	7.44042	12.5872	7.4402	10.327	7.4425	4.75216	7.44	33.8559	7.44437	4.31538	7.44292	2.45065
7.44978	3.50257	7.44853	7.12935	7.44937	3.3968	7.44708	12.6301	7.44687	9.54024	7.44917	4.2474	7.447	35.1148	7.45103	4.27596	7.44958	2.43235
7.45645	3.90967	7.4552	6.89585	7.45603	3.28157	7.45375	12.4919	7.45353	9.03416	7.45583	3.86009	7.453	37.468	7.4577	4.04485	7.45625	2.42856
7.46312	4.4018	7.46187	6.53305	7.4627	3.05944	7.46042	12.2137	7.4602	8.8466	7.4625	3.61211	7.46	40.8797	7.46437	3.68595	7.46292	2.45391
7.46978	4.95374	7.46853	6.19661	7.46937	2.98434	7.46708	12.2598	7.46687	8.46736	7.46917	3.3798	7.467	45.0525	7.47103	3.6176	7.46958	2.52178
7.47645	5.5329	7.4752	5.91732	7.47603	3.04951	7.47375	12.5526	7.47353	7.80678	7.47583	3.12045	7.473	49.5186	7.4777	3.7845	7.47625	2.6421
7.48312	6.10888	7.48187	5.56537	7.4827	3.03255	7.48042	12.5624	7.4802	7.43103	7.4825	2.93362	7.48	53.76	7.48437	3.74985	7.48292	2.82054
7.48978	6.65744	7.48853	5.12436	7.48937	2.90208	7.48708	12.2124	7.48687	7.41482	7.48917	2.83492	7.487	57.3335	7.49103	3.45739	7.48958	3.05838
7.49645	7.16666	7.4952	4.76219	7.49603	2.87996	7.49375	11.9654	7.49353	7.24157	7.49583	2.72563	7.493	59.9742	7.4977	3.34994	7.49625	3.34962
7.50312	7.63377	7.50187	4.48694	7.5027	2.94182	7.50042	11.7238	7.5002	6.92018	7.5025	2.59302	7.5	61.6407	7.50437	3.431	7.50292	3.68079
7.50978	8.05895	7.50853	4.14054	7.50937	2.8642	7.50708	11.0137	7.50687	6.81464	7.50917	2.53129	7.507	62.5176	7.51103	3.25616	7.50958	4.03264
7.51645	8.43585	7.5152	3.72715	7.51603	2.62088	7.51375	9.91821	7.51353	6.90428	7.51583	2.54881	7.513	62.9039	7.5177	2.92333	7.51625	4.38219
7.52312	8.74261	7.52187	3.43134	7.5227	2.40458	7.52042	9.03225	7.5202	6.7215	7.5225	2.54524	7.52	63.1213	7.52437	2.90426	7.52292	4.70387
7.52978	8.94328	7.52853	3.28311	7.52937	2.25849	7.52708	8.43461	7.52687	6.2685	7.52917	2.51019	7.527	63.3917	7.53103	3.23772	7.52958	4.97103
7.53645	8.99374	7.5352	3.09187	7.53603	2.02762	7.53375	7.65451	7.53353	6.01292	7.53583	2.51985	7.533	63.858	7.5377	3.4221	7.53625	5.16118
7.54312	8.85487	7.54187	2.82318	7.5427	1.76311	7.54042	6.76282	7.5402	5.84094	7.5425	2.56405	7.54	64.559	7.54437	3.35757	7.54292	5.25928
7.54978	8.50578	7.54853	2.64153	7.54937	1.63078	7.54708	6.25801	7.54687	5.40829	7.54917	2.52235	7.547	65.4602	7.55103	3.47678	7.54958	5.25822
7.55645	7.95325	7.5552	2.57164	7.55603	1.62019	7.55375	6.16169	7.55353	4.77123	7.55583	2.39289	7.553	66.463	7.5577	3.66783	7.55625	5.1602
7.56312	7.23521	7.56187	2.433	7.5627	1.52402	7.56042	5.87591	7.5602	4.39199	7.5625	2.29418	7.56	67.4272	7.56437	3.48981	7.56292	4.97574
7.56978	6.41147	7.56853	2.19837	7.56937	1.33541	7.56708	5.34884	7.56687	4.23622	7.56917	2.24869	7.567	68.1882	7.57103	2.92238	7.56958	4.72283
7.57645	5.55257	7.5752	2.03627	7.57603	1.24084	7.57375	5.04335	7.57353	3.89449	7.57583	2.15499	7.573	68.5644	7.5777	2.55013	7.57625	4.42211
7.58312	4.72446	7.58187	1.96172	7.5827	1.20203	7.58042	4.97786	7.5802	3.5251	7.5825	1.99606	7.58	68.4113	7.58437	2.50308	7.58292	4.09404
7.58978	3.97662	7.58853	1.80656	7.58937	1.03328	7.58708	4.65647	7.58687	3.62841	7.58917	1.89972	7.587	67.6332	7.59103	2.39563	7.58958	3.75732
7.59645	3.33707	7.5952	1.57381	7.59603	0.75724	7.59375	4.02164	7.59353	4.08014	7.59583	1.87926	7.593	66.2055	7.5977	2.16643	7.59625	3.42668
7.60312	2.81413	7.60187	1.45864	7.6027	0.58836	7.60042	3.63127	7.6002	4.2359	7.6025	1.82812	7.6	64.1513	7.60437	2.13718	7.60292	3.11269
7.60978	2.40088	7.60853	1.48677	7.60937	0.52253	7.60708	3.54131	7.60687	4.10207	7.60917	1.70875	7.607	61.5563	7.61103	2.36924	7.60958	2.82147
7.61645	2.081	7.6152	1.4922	7.61603	0.34213	7.61375	3.33659	7.61353	4.27787	7.61583	1.62585	7.613	58.5737	7.6177	2.44395	7.61625	2.55783
7.62312	1.83503	7.62187	1.46445	7.6227	0.07192	7.62042	2.96688	7.6202	4.72164	7.6225	1.59295	7.62	55.3765	7.62437	2.34127	7.62292	2.32514
7.62978	1.64549	7.62853	1.5448	7.62937	-0.03417	7.62708	2.89663	7.62687	4.78363	7.62917	1.50461	7.627	52.1393	7.63103	2.39531	7.62958	2.12489
7.63645	1.49767	7.6352	1.69984	7.63603	0.04596	7.63375	3.11248	7.63353	4.4241	7.63583	1.37637	7.633	49.0036	7.6377	2.59463	7.63625	1.95654
7.64312	1.38005	7.64187	1.74424	7.6427	0.08861	7.64042	3.12106	7.6402	4.28263	7.6425	1.29569	7.64	46.0796	7.64437	2.59304	7.64292	1.81839
7.64978	1.28488	7.64853	1.6765	7.64937	0.06305	7.64708	2.91888	7.64687	4.52105	7.64917	1.27051	7.647	43.4461	7.65103	2.42837	7.64958	1.70838
7.65645	1.20779	7.6552	1.68571	7.65603	0.16729	7.65375	2.95258	7.65353	4.72482	7.65583	1.18074	7.653	41.1315	7.6577	2.56284	7.65625	1.62257
7.66312	1.1454	7.66187	1.75862	7.6627	0.39644	7.66042	3.24472	7.6602	5.12505	7.6625	1.05529	7.66	39.1216	7.66437	3.0454	7.66292	1.55528
7.66978	1.09593	7.66853	1.73945	7.66937	0.49379	7.66708	3.32038	7.66687	6.51677	7.66917	1.01638	7.667	37.3907	7.67103	3.55212	7.66958	1.50061
7.67645	1.05798	7.6752	1.63638	7.67603	0.4318	7.67375	3.17542	7.67353	9.22076	7.67583	1.06587	7.673	35.9116	7.6777	4.30902	7.67625	1.45351
7.68312	1.03076	7.68187	1.63323	7.6827	0.45803	7.68042	3.27269	7.6802	12.9064	7.6825	1.09584	7.68	34.6556	7.68437	5.93789	7.68292	1.41001
7.68978	1.01209	7.68853	1.71485	7.68937	0.61101	7.68708	3.62555	7.68687	17.5002	7.68917	1.09141	7.687	33.5898	7.69103	8.62789	7.68958	1.36691
7.69645	0.99897	7.6952	1.70122	7.69603	0.66943	7.69375	3.79912	7.69353	23.1978	7.69583	1.1678	7.693	32.6815	7.6977	11.9661	7.69625	1.32322
7.70312	0.98904	7.70187	1.6384	7.7027	0.60439	7.70042	3.73109	7.7002	29.5283	7.7025	1.31793	7.7	31.9033	7.70437	15.9629	7.70292	1.28023
7.70978	0.9801	7.70853	1.73919	7.70937	0.67314	7.70708	3.82042	7.70687	35.6833	7.70917	1.45891	7.707	31.1995	7.71103	21.011	7.70958	1.24009
7.71645	0.97076	7.7152	2.0258	7.71603	0.92573	7.71375	4.0617	7.71353	41.3157	7.71583	1.60418	7.713	30.4999	7.7177	26.8768	7.71625	1.20486
7.72312	0.96043	7.72187	2.30345	7.7227	1.07646	7.72042	4.0884	7.7202	46.6871	7.7225	1.9063	7.72	29.7504	7.72437	32.7435	7.72292	1.1766
7.72978	0.95069	7.72853	2.59788	7.72937	1.05884	7.72708	4.04739	7.72687	51.658	7.72917	2.40262	7.727	28.9192	7.73103	38.2233	7.72958	1.15636
7.73645	0.94334	7.7352	3.15368	7.73603	1.09235	7.73375	4.38023	7.73353	55.7521	7.73583	2.97425	7.733	27.9865	7.7377	43.4758	7.73625	1.14399
7.74312	0.93977	7.74187	4.07507	7.7427	1.28322	7.74042	5.09453	7.7402	59.0852	7.7425	3.58593	7.74	26.9451	7.74437	48.2054	7.74292	1.13795
7.74978	0.94116	7.74853	5.35243	7.74937	1.44442	7.74708	5.80756	7.74687	62.0139	7.74917	4.27966	7.747	25.8365	7.75103	51.5979	7.74958	1.13633
7.75645	0.94752	7.7552	7.24628	7.75603	1.5672	7.75375	6.82545	7.75353	64.3314	7.75583	4.99134	7.753	24.7035	7.7577	53.4827	7.75625	1.13781
7.76312	0.95884	7.76187	10.2407	7.7627	2.0255	7.76042	8.9817	7.7602	65.2456	7.7625	5.53114	7.76	23.5863	7.76437	54.2574	7.76292	1.14099
7.76978	0.97493	7.76853	14.5595	7.76937	3.08037	7.76708	12.6661	7.76687	64.6537	7.76917	5.84414	7.767	22.5162	7.77103	53.8632	7.76958	1.14536
7.77645	0.99659	7.7752	20.2118	7.77603	4.79539	7.77375	18.0477	7.77353	63.1193	7.77583	6.03125	7.773	21.5349	7.7777	51.8538	7.77625	1.15079
7.78312	1.02341	7.78187	27.3112	7.7827	7.43349	7.78042	25.9317	7.7802	60.6286	7.7825	6.10385	7.78	20.6752	7.78437	48.4762	7.78292	1.15821
7.78978	1.0546	7.78853	35.9171	7.78937	11.5471	7.78708	37.6527	7.78687	56.9166	7.78917	5.95551	7.787	19.9442	7.79103	44.7308	7.78958	1.16817
7.79645	1.09057	7.7952	45.4287	7.79603	17.4235	7.79375	53.633	7.79353	52.4495	7.79583	5.61347	7.793	19.3434	7.7977	41.0198	7.79625	1.18017
7.80312	1.1307	7.80187	54.8514	7.8027	24.9247	7.80042	73.2104	7.8002	48.3732	7.8025	5.2223	7.8	18.8742	7.80437	37.1892	7.80292	1.19366
7.80978	1.17501	7.80853	63.3781	7.80937	33.9117	7.80708	95.6637	7.80687	45.0077	7.80917	4.83685	7.807	18.5451	7.81103	33.542	7.80958	1.20796
7.81645	1.22408	7.8152	70.4814	7.81603	44.2305	7.81375	120.192	7.81353	41.8886	7.81583	4.39138	7.813	18.3463	7.8177	30.7903	7.81625	1.22237
7.82312	1.28309	7.82187	75.4659	7.8227	55.0042	7.82042	144.761	7.8202	39.1219	7.8225	3.91445	7.82	18.2719	7.82437	28.9176	7.82292	1.23519
7.82978	1.36316	7.82853	77.6999	7.82937	64.8888	7.82708	166.357	7.82687	37.1466	7.82917	3.54989	7.827	18.3077	7.83103	27.1483	7.82958	1.24489
7.83645	1.48316	7.8352	77.3446	7.83603	72.862	7.83375	182.842	7.83353	35.8184	7.83583	3.30334	7.833	18.4536	7.8377	25.3328	7.83625	1.25186
7.84312	1.67231	7.84187	75.1149	7.8427	78.5809	7.84042	193.643	7.8402	34.3402	7.8425	3.07481	7.84	18.7011	7.84437	23.8498	7.84292	1.25692
7.84978	1.96993	7.84853	71.6225	7.84937	81.6633	7.84708	198.242	7.84687	32.5352	7.84917	2.86396	7.847	19.0344	7.85103	22.6523	7.84958	1.26057
7.85645	2.42352	7.8552	67.1914	7.85603	81.7861	7.85375	196.405	7.85353	30.8145	7.85583	2.7493	7.853	19.4321	7.8577	21.1182	7.85625	1.26301
7.86312	3.08196	7.86187	62.3342	7.8627	79.4611	7.86042	189.453	7.8602	29.1061	7.8625	2.70059	7.86	19.8612	7.86437	19.2674	7.86292	1.26531
7.86978	3.98735	7.86853	57.6694	7.86937	75.7913	7.86708	179.97	7.86687	26.9671	7.86917	2.57292	7.867	20.299	7.87103	17.6916	7.86958	1.26918
7.87645	5.16772	7.8752	53.3101	7.87603	71.6701	7.87375	169.617	7.87353	24.4627	7.87583	2.37343	7.873	20.7367	7.8777	16.3806	7.87625	1.27474
7.88312	6.6332	7.88187	48.9723	7.8827	67.3151	7.88042	158.732	7.8802	22.2085	7.8825	2.21922	7.88	21.1759	7.88437	14.8389	7.88292	1.2815
7.88978	8.37664	7.88853	44.5852	7.88937	63.0699	7.88708	148.115	7.88687	20.3177	7.88917	2.09599	7.887	21.6293	7.89103	13.0723	7.88958	1.28865
7.89645	10.3708	7.8952	40.3525	7.89603	59.3536	7.89375	138.676	7.89353	18.336	7.89583	1.91474	7.893	22.1014	7.8977	11.7302	7.89625	1.2957
7.90312	12.5674	7.90187	36.2714	7.9027	56.0419	7.90042	130.122	7.9002	16.2627	7.9025	1.69244	7.9	22.6193	7.90437	10.8283	7.90292	1.30145
7.90978	14.8922	7.90853	32.1546	7.90937	52.5999	7.90708	121.159	7.90687	14.6796	7.90917	1.56527	7.907	23.2143	7.91103	9.88897	7.90958	1.30479
7.91645	17.239	7.9152	28.1273	7.91603	48.7743	7.91375	111.491	7.91353	13.6194	7.91583	1.52292	7.913	23.9024	7.9177	8.85359	7.91625	1.3059
7.92312	19.4653	7.92187	24.5253	7.9227	44.7856	7.92042	101.556	7.9202	12.5291	7.9225	1.45311	7.92	24.6677	7.92437	8.29633	7.92292	1.30603
7.92978	21.3973	7.92853	21.4324	7.92937	40.6868	7.92708	91.3032	7.92687	11.3099	7.92917	1.35627	7.927	25.4974	7.93103	8.09701	7.92958	1.30598
7.93645	22.8578	7.9352	18.6298	7.93603	36.2718	7.93375	80.4393	7.93353	10.4828	7.93583	1.33038	7.933	26.3729	7.9377	7.658	7.93625	1.30648
7.94312	23.7024	7.94187	16.157	7.9427	31.7241	7.94042	69.6786	7.9402	10.1344	7.9425	1.36907	7.94	27.2913	7.94437	6.88457	7.94292	1.30881
7.94978	23.8546	7.94853	14.2055	7.94937	27.5403	7.94708	60.1867	7.94687	9.75863	7.94917	1.36278	7.947	28.244	7.95103	6.32477	7.94958	1.31416
7.95645	23.3295	7.9552	12.7327	7.95603	23.9135	7.95375	52.1533	7.95353	9.25795	7.95583	1.33052	7.953	29.2296	7.9577	6.11019	7.95625	1.32232
7.96312	22.2369	7.96187	11.5	7.9627	20.6546	7.96042	45.1743	7.9602	9.07103	7.9625	1.38566	7.96	30.2439	7.96437	5.73985	7.96292	1.33159
7.96978	20.7629	7.96853	10.4591	7.96937	17.7301	7.96708	39.3461	7.96687	9.15591	7.96917	1.52586	7.967	31.2524	7.97103	5.25888	7.96958	1.34129
7.97645	19.1273	7.9752	9.74741	7.97603	15.3542	7.97375	34.9821	7.97353	8.99315	7.97583	1.61111	7.973	32.2194	7.9777	5.09612	7.97625	1.35046
7.98312	17.5347	7.98187	9.25506	7.9827	13.5281	7.98042	31.6375	7.9802	8.52966	7.9825	1.64552	7.98	33.0863	7.98437	5.28876	7.98292	1.3574
7.98978	16.1378	7.98853	8.7236	7.98937	11.9735	7.98708	28.5228	7.98687	8.25469	7.98917	1.73285	7.987	33.7844	7.99103	5.25284	7.98958	1.36031
7.99645	15.0216	7.9952	8.14862	7.99603	10.6298	7.99375	25.6116	7.99353	8.16631	7.99583	1.86496	7.993	34.2307	7.9977	4.93844	7.99625	1.35901
8.00312	14.2088	8.00187	7.71921	8.0027	9.62694	8.00042	23.4165	8.0002	7.76927	8.0025	1.91288	8	34.3709	8.00437	4.74803	8.00292	1.35459
8.00978	13.6816	8.00853	7.39955	8.00937	8.87169	8.00708	21.8592	8.00687	7.10519	8.00917	1.86088	8.007	34.1763	8.01103	4.70034	8.00958	1.349
8.01645	13.4053	8.0152	7.00219	8.01603	8.15855	8.01375	20.3371	8.01353	6.77745	8.01583	1.84901	8.013	33.6442	8.0177	4.37323	8.01625	1.34646
8.02312	13.3469	8.02187	6.5883	8.0227	7.4723	8.02042	18.7101	8.0202	6.77204	8.0225	1.86217	8.02	32.7759	8.02437	3.83949	8.02292	1.35305
8.02978	13.4883	8.02853	6.44285	8.02937	6.98792	8.02708	17.4481	8.02687	6.4017	8.02917	1.79315	8.027	31.6129	8.03103	3.60457	8.02958	1.37546
8.03645	13.8235	8.0352	6.583	8.03603	6.63373	8.03375	16.64	8.03353	5.61682	8.03583	1.61505	8.033	30.2224	8.0377	3.62841	8.03625	1.41886
8.04312	14.3516	8.04187	6.81019	8.0427	6.21465	8.04042	15.8704	8.0402	5.04367	8.0425	1.46427	8.04	28.6846	8.04437	3.50507	8.04292	1.48662
8.04978	15.0669	8.04853	7.13944	8.04937	5.85212	8.04708	15.1771	8.04687	4.86374	8.04917	1.37873	8.047	27.0896	8.05103	3.33722	8.04958	1.5791
8.05645	15.9534	8.0552	7.80259	8.05603	5.85596	8.05375	15.0859	8.05353	4.59035	8.05583	1.26443	8.053	25.5103	8.0577	3.73936	8.05625	1.69248
8.06312	16.9843	8.06187	8.82489	8.0627	6.25186	8.06042	15.7496	8.0602	4.21778	8.0625	1.1404	8.06	24.024	8.06437	4.74548	8.06292	1.81945
8.06978	18.1272	8.06853	10.0127	8.06937	6.84632	8.06708	16.8368	8.06687	4.34685	8.06917	1.11995	8.067	22.6607	8.07103	5.95601	8.06958	1.94923
8.07645	19.3509	8.0752	11.3492	8.07603	7.69324	8.07375	18.4231	8.07353	5.09008	8.07583	1.25027	8.073	21.4334	8.0777	7.57122	8.07625	2.06969
8.08312	20.629	8.08187	12.986	8.0827	9.0554	8.08042	21.0911	8.0802	5.92041	8.0825	1.42343	8.08	20.3433	8.08437	10.2326	8.08292	2.16858
8.08978	21.9381	8.08853	14.8319	8.08937	10.9153	8.08708	24.7819	8.08687	6.80606	8.08917	1.65617	8.087	19.3706	8.09103	14.0934	8.08958	2.23605
8.09645	23.252	8.0952	16.5666	8.09603	12.951	8.09375	28.9351	8.09353	8.32812	8.09583	2.09713	8.093	18.4979	8.0977	18.6453	8.09625	2.26731
8.10312	24.5313	8.10187	18.0014	8.1027	15.1044	8.10042	33.3818	8.1002	10.7597	8.1025	2.80967	8.1	17.704	8.10437	23.8307	8.10292	2.26312
8.10978	25.7178	8.10853	19.1591	8.10937	17.5585	8.10708	38.2942	8.10687	13.7278	8.10917	3.72913	8.107	16.9873	8.11103	30.0938	8.10958	2.23094
8.11645	26.7315	8.1152	19.935	8.11603	20.1896	8.11375	43.2599	8.11353	17.2755	8.11583	4.91338	8.113	16.3336	8.1177	37.2944	8.11625	2.18614
8.12312	27.4764	8.12187	20.0693	8.1227	22.6214	8.12042	47.2784	8.1202	21.8808	8.1225	6.54931	8.12	15.7385	8.12437	44.5455	8.12292	2.15639
8.12978	27.8521	8.12853	19.566	8.12937	24.6501	8.12708	50.0135	8.12687	27.5065	8.12917	8.65259	8.127	15.2049	8.13103	51.3064	8.12958	2.18715
8.13645	27.774	8.1352	18.6852	8.13603	26.3806	8.13375	51.8509	8.13353	33.3519	8.13583	11.0423	8.133	14.7471	8.1377	57.5844	8.13625	2.3462
8.14312	27.193	8.14187	17.5844	8.1427	27.6543	8.14042	52.6524	8.1402	39.0437	8.1425	13.6095	8.14	14.3738	8.14437	63.0023	8.14292	2.72743
8.14978	26.108	8.14853	16.1839	8.14937	28.1196	8.14708	51.9237	8.14687	44.7645	8.14917	16.3745	8.147	14.0948	8.15103	66.6389	8.14958	3.44923
8.15645	24.5682	8.1552	14.5551	8.15603	27.783	8.15375	49.6521	8.15353	50.0415	8.15583	19.161	8.153	13.9275	8.1577	68.1461	8.15625	4.64371
8.16312	22.6657	8.16187	12.9788	8.1627	26.9148	8.16042	46.587	8.1602	53.8928	8.1625	21.5962	8.16	13.8917	8.16437	68.0259	8.16292	6.43214
8.16978	20.5231	8.16853	11.5541	8.16937	25.6414	8.16708	43.1449	8.16687	55.9505	8.16917	23.4678	8.167	14.0119	8.17103	66.4867	8.16958	8.89556
8.17645	18.2732	8.1752	10.1214	8.17603	23.8158	8.17375	39.1197	8.17353	56.7452	8.17583	24.7886	8.173	14.2908	8.1777	63.234	8.17625	12.0448
8.18312	16.0412	8.18187	8.69534	8.1827	21.608	8.18042	34.8508	8.1802	56.3854	8.1825	25.5098	8.18	14.7543	8.18437	58.5763	8.18292	15.8022
8.18978	13.9286	8.18853	7.49908	8.18937	19.4289	8.18708	30.9839	8.18687	54.4389	8.18917	25.4888	8.187	15.4138	8.19103	53.4162	8.18958	19.9916
8.19645	12.0076	8.1952	6.57241	8.19603	17.4024	8.19375	27.7011	8.19353	51.1783	8.19583	24.7387	8.193	16.2978	8.1977	48.2991	8.19625	24.3471
8.20312	10.3195	8.20187	5.73895	8.2027	15.3845	8.20042	24.5549	8.2002	47.5067	8.2025	23.5201	8.2	17.4165	8.20437	43.0981	8.20292	28.5432
8.20978	8.8799	8.20853	4.98522	8.20937	13.4117	8.20708	21.4351	8.20687	43.7746	8.20917	21.9862	8.207	18.7597	8.21103	37.9661	8.20958	32.2388
8.21645	7.68383	8.2152	4.50081	8.21603	11.7675	8.21375	18.8071	8.21353	39.676	8.21583	20.1597	8.213	20.2975	8.2177	33.5852	8.21625	35.128
8.22312	6.71248	8.22187	4.24675	8.2227	10.4658	8.22042	16.6769	8.2202	35.3187	8.2225	18.1561	8.22	21.9741	8.22437	29.9864	8.22292	36.9825
8.22978	5.94	8.22853	3.99875	8.22937	9.28813	8.22708	14.6246	8.22687	31.4398	8.22917	16.2115	8.227	23.7236	8.23103	26.7016	8.22958	37.6888
8.23645	5.3366	8.2352	3.71025	8.23603	8.20147	8.23375	12.6362	8.23353	28.1986	8.23583	14.446	8.233	25.4445	8.2377	23.5799	8.23625	37.2635
8.24312	4.87228	8.24187	3.53251	8.2427	7.42568	8.24042	11.1828	8.2402	25.1376	8.2425	12.7899	8.24	27.0381	8.24437	21.0161	8.24292	35.8367
8.24978	4.51783	8.24853	3.4307	8.24937	6.96235	8.24708	10.2739	8.24687	22.246	8.24917	11.2486	8.247	28.4214	8.25103	19.035	8.24958	33.6157
8.25645	4.24822	8.2552	3.22231	8.25603	6.59347	8.25375	9.41531	8.25353	20.0163	8.25583	9.94635	8.253	29.5386	8.2577	17.1703	8.25625	30.842
8.26312	4.04119	8.26187	2.95803	8.2627	6.3165	8.26042	8.57385	8.2602	18.3903	8.2625	8.88484	8.26	30.3383	8.26437	15.4177	8.26292	27.7569
8.26978	3.87828	8.26853	2.85244	8.26937	6.28008	8.26708	8.16854	8.26687	16.8098	8.26917	7.92675	8.267	30.7875	8.27103	14.191	8.26958	24.568
8.27645	3.74476	8.2752	2.89634	8.27603	6.45889	8.27375	8.22512	8.27353	15.2562	8.27583	7.04627	8.273	30.8804	8.2777	13.3972	8.27625	21.4312
8.28312	3.62953	8.28187	2.86178	8.2827	6.56896	8.28042	8.16186	8.2802	14.3096	8.2825	6.33667	8.28	30.6358	8.28437	12.5465	8.28292	18.454
8.28978	3.52621	8.28853	2.75317	8.28937	6.54565	8.28708	7.94856	8.28687	13.9217	8.28917	5.83041	8.287	30.0879	8.29103	11.6259	8.28958	15.7093
8.29645	3.42945	8.2952	2.76957	8.29603	6.57625	8.29375	7.92821	8.29353	13.5136	8.29583	5.39889	8.293	29.2969	8.2977	11.0823	8.29625	13.2455
8.30312	3.33647	8.30187	2.85068	8.3027	6.66552	8.30042	8.0862	8.3002	13.0672	8.3025	5.0226	8.3	28.3341	8.30437	10.8261	8.30292	11.0883
8.30978	3.24627	8.30853	2.74572	8.30937	6.58843	8.30708	7.96127	8.30687	13.0132	8.30917	4.7807	8.307	27.2756	8.31103	10.3741	8.30958	9.24495
8.31645	3.16064	8.3152	2.46858	8.31603	6.2969	8.31375	7.55787	8.31353	13.2713	8.31583	4.66847	8.313	26.1941	8.3177	9.75768	8.31625	7.7055
8.32312	3.08394	8.32187	2.30169	8.3227	5.97583	8.32042	7.32485	8.3202	13.1915	8.3225	4.56612	8.32	25.1613	8.32437	9.36794	8.32292	6.44575
8.32978	3.01997	8.32853	2.27091	8.32937	5.70774	8.32708	7.24824	8.32687	12.6877	8.32917	4.43716	8.327	24.2486	8.33103	9.07866	8.32958	5.42945
8.33645	2.97308	8.3352	2.14312	8.33603	5.3366	8.33375	6.9224	8.33353	12.2353	8.33583	4.36313	8.333	23.5133	8.3377	8.4041	8.33625	4.61504
8.34312	2.94824	8.34187	1.91164	8.3427	4.85659	8.34042	6.33049	8.3402	11.8106	8.3425	4.32651	8.34	22.9969	8.34437	7.46218	8.34292	3.96148
8.34978	2.95083	8.34853	1.80025	8.34937	4.47419	8.34708	5.91373	8.34687	10.98	8.34917	4.21264	8.347	22.7351	8.35103	6.82068	8.34958	3.43267
8.35645	2.9858	8.3552	1.82813	8.35603	4.22279	8.35375	5.66037	8.35353	9.7812	8.35583	4.00522	8.353	22.7466	8.3577	6.43317	8.35625	2.99896
8.36312	3.05812	8.36187	1.78435	8.3627	3.95682	8.36042	5.2468	8.3602	8.82943	8.3625	3.81596	8.36	23.0298	8.36437	5.84316	8.36292	2.63821
8.36978	3.17295	8.36853	1.63601	8.36937	3.64449	8.36708	4.64217	8.36687	8.24865	8.36917	3.62835	8.367	23.5605	8.37103	5.04144	8.36958	2.33489
8.37645	3.33428	8.3752	1.5636	8.37603	3.45111	8.37375	4.2696	8.37353	7.54261	8.37583	3.34611	8.373	24.293	8.3777	4.51628	8.37625	2.07822
8.38312	3.5427	8.38187	1.5829	8.3827	3.35428	8.38042	4.08522	8.3802	6.68907	8.3825	3.00651	8.38	25.157	8.38437	4.28359	8.38292	1.86041
8.38978	3.79543	8.38853	1.49459	8.38937	3.16487	8.38708	3.67292	8.38687	6.17568	8.38917	2.73929	8.387	26.0625	8.39103	3.83218	8.38958	1.67555
8.39645	4.0853	8.3952	1.28267	8.39603	2.88486	8.39375	3.0721	8.39353	6.03867	8.39583	2.54374	8.393	26.8993	8.3977	3.16302	8.39625	1.51928
8.40312	4.39902	8.40187	1.09244	8.4027	2.70499	8.40042	2.71861	8.4002	5.64543	8.4025	2.30877	8.4	27.5602	8.40437	2.75008	8.40292	1.38773
8.40978	4.71751	8.40853	0.97474	8.40937	2.62393	8.40708	2.66711	8.40687	4.93526	8.40917	2.05851	8.407	27.9608	8.41103	2.63913	8.40958	1.27657
8.41645	5.01772	8.4152	0.79258	8.41603	2.44617	8.41375	2.49004	8.41353	4.52042	8.41583	1.90008	8.413	28.038	8.4177	2.38037	8.41625	1.18189
8.42312	5.27461	8.42187	0.54811	8.4227	2.19491	8.42042	2.19727	8.4202	4.52932	8.4225	1.80237	8.42	27.7662	8.42437	1.98714	8.42292	1.10081
8.42978	5.46277	8.42853	0.42095	8.42937	2.08563	8.42708	2.12733	8.42687	4.39739	8.42917	1.6571	8.427	27.1554	8.43103	1.92356	8.42958	1.03058
8.43645	5.56091	8.4352	0.42537	8.43603	2.09994	8.43375	2.20585	8.43353	3.99303	8.43583	1.46699	8.433	26.2499	8.4377	2.17088	8.43625	0.96896
8.44312	5.55674	8.44187	0.4038	8.4427	2.02404	8.44042	2.06439	8.4402	3.83536	8.4425	1.3454	8.44	25.1284	8.44437	2.15149	8.44292	0.9142
8.44978	5.44886	8.44853	0.28635	8.44937	1.83317	8.44708	1.74395	8.44687	3.93836	8.44917	1.28789	8.447	23.8752	8.45103	1.85076	8.44958	0.86631
8.45645	5.24799	8.4552	0.20877	8.45603	1.7137	8.45375	1.69977	8.45353	3.74762	8.45583	1.19262	8.453	22.562	8.4577	1.74872	8.45625	0.8258
8.46312	4.97778	8.46187	0.1838	8.4627	1.6386	8.46042	1.80594	8.4602	3.22119	8.4625	1.06266	8.46	21.2545	8.46437	1.85108	8.46292	0.79309
8.46978	4.67102	8.46853	0.06408	8.46937	1.40667	8.46708	1.65558	8.46687	2.8642	8.46917	1.0138	8.467	20.01	8.47103	1.66225	8.46958	0.77001
8.47645	4.36385	8.4752	-0.14822	8.47603	1.05209	8.47375	1.29827	8.47353	2.73387	8.47583	1.06637	8.473	18.8684	8.4777	1.21339	8.47625	0.75899
8.48312	4.08947	8.48187	-0.26983	8.4827	0.79658	8.48042	1.17079	8.4802	2.40548	8.4825	1.09177	8.48	17.8585	8.48437	1.0767	8.48292	0.76262
8.48978	3.8741	8.48853	-0.2716	8.48937	0.66572	8.48708	1.25472	8.48687	1.96362	8.48917	1.05758	8.487	16.9816	8.49103	1.32275	8.48958	0.78164
8.49645	3.73483	8.4952	-0.32849	8.49603	0.47803	8.49375	1.07606	8.49353	1.84027	8.49583	1.04527	8.493	16.2277	8.4977	1.42288	8.49625	0.81621
8.50312	3.67721	8.50187	-0.4564	8.5027	0.22345	8.50042	0.67806	8.5002	1.94581	8.5025	1.07238	8.5	15.5883	8.50437	1.25472	8.50292	0.86559
8.50978	3.69648	8.50853	-0.47242	8.50937	0.10027	8.50708	0.59541	8.50687	1.7875	8.50917	1.03748	8.507	15.0475	8.51103	1.24009	8.50958	0.92702
8.51645	3.78072	8.5152	-0.40064	8.51603	0.11126	8.51375	0.81221	8.51353	1.44164	8.51583	0.92332	8.513	14.5884	8.5177	1.43115	8.51625	0.99577
8.52312	3.91603	8.52187	-0.44858	8.5227	0.06252	8.52042	0.78456	8.5202	1.37552	8.5225	0.83163	8.52	14.1964	8.52437	1.3752	8.52292	1.06592
8.52978	4.08908	8.52853	-0.60551	8.52937	-0.06225	8.52708	0.46857	8.52687	1.50426	8.52917	0.78378	8.527	13.8688	8.53103	1.05	8.52958	1.13251
8.53645	4.28836	8.5352	-0.64587	8.53603	-0.08729	8.53375	0.34809	8.53353	1.38696	8.53583	0.70853	8.533	13.6056	8.5377	0.93301	8.53625	1.19077
8.54312	4.5071	8.54187	-0.55681	8.5427	-0.00808	8.54042	0.48765	8.5402	1.07257	8.5425	0.61061	8.54	13.3953	8.54437	1.07352	8.54292	1.23615
8.54978	4.74215	8.54853	-0.55025	8.54937	-0.04835	8.54708	0.33633	8.54687	1.04237	8.54917	0.58508	8.547	13.2179	8.55103	1.07574	8.54958	1.26582
8.55645	4.9909	8.5552	-0.62556	8.55603	-0.22213	8.55375	-0.08265	8.55353	1.22929	8.55583	0.62299	8.553	13.0577	8.5577	0.82143	8.55625	1.27938
8.56312	5.247	8.56187	-0.58974	8.5627	-0.32875	8.56042	-0.23015	8.5602	1.17111	8.5625	0.63457	8.56	12.8975	8.56437	0.77979	8.56292	1.27758
8.56978	5.49813	8.56853	-0.46624	8.56937	-0.30902	8.56708	-0.0604	8.56687	0.93269	8.56917	0.61104	8.567	12.7144	8.57103	0.94604	8.56958	1.26145
8.57645	5.72483	8.5752	-0.44871	8.57603	-0.33802	8.57375	-0.08519	8.57353	0.92347	8.57583	0.64766	8.573	12.4898	8.5777	0.87833	8.57625	1.2331
8.58312	5.90086	8.58187	-0.52011	8.5827	-0.41379	8.58042	-0.33728	8.5802	1.13773	8.5825	0.72577	8.58	12.2137	8.58437	0.58397	8.58292	1.19652
8.58978	5.99762	8.58853	-0.49563	8.58937	-0.35564	8.58708	-0.35922	8.58687	1.12375	8.58917	0.74387	8.587	11.9019	8.59103	0.51149	8.58958	1.15543
8.59645	5.99126	8.5952	-0.39144	8.59603	-0.2053	8.59375	-0.08774	8.59353	0.9505	8.59583	0.71304	8.593	11.5771	8.5977	0.74418	8.59625	1.11249
8.60312	5.87086	8.60187	-0.39926	8.6027	-0.15762	8.60042	-0.01748	8.6002	1.00708	8.6025	0.74236	8.6	11.2495	8.60437	0.85068	8.60292	1.07061
8.60978	5.64078	8.60853	-0.45968	8.60937	-0.22637	8.60708	-0.19137	8.60687	1.22547	8.60917	0.82526	8.607	10.9305	8.61103	0.79823	8.60958	1.03291
8.61645	5.3225	8.6152	-0.40645	8.61603	-0.22319	8.61375	-0.14909	8.61353	1.14727	8.61583	0.83864	8.613	10.6201	8.6177	1.02679	8.61625	1.00191
8.62312	4.94997	8.62187	-0.28207	8.6227	-0.16504	8.62042	0.12048	8.6202	0.77184	8.6225	0.7807	8.62	10.3426	8.62437	1.41907	8.62292	0.9777
8.62978	4.56671	8.62853	-0.26604	8.62937	-0.25325	8.62708	0.20218	8.62687	0.60431	8.62917	0.76296	8.627	10.118	8.63103	1.47724	8.62958	0.9599
8.63645	4.21623	8.6352	-0.28699	8.63603	-0.42187	8.63375	0.00731	8.63353	0.62847	8.63583	0.79679	8.633	9.95064	8.6377	1.31003	8.63625	0.94822
8.64312	3.9353	8.64187	-0.1452	8.6427	-0.43511	8.64042	-0.01303	8.6402	0.5223	8.6425	0.76983	8.64	9.84049	8.64437	1.42415	8.64292	0.94167
8.64978	3.74913	8.64853	0.083	8.64937	-0.30557	8.64708	0.19073	8.64687	0.32457	8.64917	0.70267	8.647	9.77898	8.65103	1.84313	8.64958	0.93852
8.65645	3.66986	8.6552	0.1949	8.65603	-0.25511	8.65375	0.16403	8.65353	0.55726	8.65583	0.71619	8.653	9.75895	8.6577	2.04945	8.65625	0.93653
8.66312	3.69847	8.66187	0.23728	8.6627	-0.26928	8.66042	-0.04768	8.6602	1.17811	8.6625	0.80996	8.66	9.76467	8.66437	2.18773	8.66292	0.93473
8.66978	3.82404	8.66853	0.40594	8.66937	-0.08927	8.66708	0.06358	8.66687	1.61839	8.66917	0.87662	8.667	9.78184	8.67103	2.76979	8.66958	0.93182
8.67645	4.02908	8.6752	0.61295	8.67603	0.26358	8.67375	0.57793	8.67353	1.82724	8.67583	0.90458	8.673	9.79185	8.6777	3.77687	8.67625	0.92652
8.68312	4.29273	8.68187	0.6537	8.6827	0.51459	8.68042	1.02965	8.6802	2.22588	8.6825	1.0143	8.68	9.79757	8.68437	4.64725	8.68292	0.91849
8.68978	4.59512	8.68853	0.57183	8.68937	0.63207	8.68708	1.36185	8.68687	2.84894	8.68917	1.21729	8.687	9.8033	8.69103	5.37999	8.68958	0.90814
8.69645	4.91659	8.6952	0.58911	8.69603	0.83036	8.69375	1.97665	8.69353	3.19862	8.69583	1.40462	8.693	9.80759	8.6977	6.41155	8.69625	0.89616
8.70312	5.23885	8.70187	0.68864	8.7027	1.14269	8.70042	2.80571	8.7002	3.29177	8.7025	1.56019	8.7	9.81331	8.70437	7.58171	8.70292	0.88297
8.70978	5.54621	8.70853	0.66013	8.70937	1.35581	8.70708	3.32832	8.70687	3.60107	8.70917	1.75281	8.707	9.82189	8.71103	8.29601	8.70958	0.8706
8.71645	5.82278	8.7152	0.53928	8.71603	1.45223	8.71375	3.53368	8.71353	4.09381	8.71583	1.97918	8.713	9.83334	8.7177	8.40155	8.71625	0.86252
8.72312	6.05285	8.72187	0.53499	8.7227	1.60204	8.72042	3.90116	8.7202	4.25243	8.7225	2.12481	8.72	9.83477	8.72437	8.47054	8.72292	0.86233
8.72978	6.21974	8.72853	0.65874	8.72937	1.77648	8.72708	4.36687	8.72687	4.03913	8.72917	2.18339	8.727	9.82904	8.73103	8.57512	8.72958	0.87367
8.73645	6.30995	8.7352	0.71677	8.73603	1.79569	8.73375	4.50548	8.73353	4.01847	8.73583	2.25477	8.733	9.82761	8.7377	8.27154	8.73625	0.90048
8.74312	6.31372	8.74187	0.6812	8.7427	1.68231	8.74042	4.4082	8.7402	4.20475	8.7425	2.34804	8.74	9.84621	8.74437	7.6793	8.74292	0.94684
8.74978	6.2271	8.74853	0.74238	8.74937	1.63449	8.74708	4.58495	8.74687	4.15389	8.74917	2.36578	8.747	9.88054	8.75103	7.38017	8.74958	1.01447
8.75645	6.05285	8.7552	0.93387	8.75603	1.67701	8.75375	4.95275	8.75353	3.86302	8.75583	2.31471	8.753	9.94062	8.7577	7.47458	8.75625	1.10247
8.76312	5.80033	8.76187	1.07301	8.7627	1.65131	8.76042	4.95466	8.7602	3.81215	8.7625	2.29676	8.76	10.0479	8.76437	7.31405	8.76292	1.20868
8.76978	5.48522	8.76853	1.12195	8.76937	1.5786	8.76708	4.70924	8.76687	4.06679	8.76917	2.30062	8.767	10.211	8.77103	6.79207	8.76958	1.32942
8.77645	5.1258	8.7752	1.19966	8.77603	1.62284	8.77375	4.70257	8.77353	4.07187	8.77583	2.21236	8.773	10.4313	8.7777	6.42427	8.77625	1.45928
8.78312	4.74175	8.78187	1.34032	8.7827	1.73489	8.78042	4.85261	8.7802	3.81406	8.7825	2.04198	8.78	10.6945	8.78437	6.21414	8.78292	1.59121
8.78978	4.35114	8.78853	1.39746	8.78937	1.72986	8.78708	4.6978	8.78687	3.70216	8.78917	1.90938	8.787	10.9992	8.79103	5.66292	8.78958	1.71926
8.79645	3.97027	8.7952	1.36895	8.79603	1.60204	8.79375	4.3141	8.79353	3.73173	8.79583	1.8141	8.793	11.3425	8.7977	4.76519	8.79625	1.83847
8.80312	3.61284	8.80187	1.39204	8.8027	1.53714	8.80042	4.26451	8.8002	3.47582	8.8025	1.66204	8.8	11.7202	8.80437	4.12083	8.80292	1.94393
8.80978	3.28918	8.80853	1.45133	8.80937	1.54111	8.80708	4.43967	8.80687	2.90553	8.80917	1.45862	8.807	12.1379	8.81103	3.77401	8.80958	2.03135
8.81645	3.00765	8.8152	1.43682	8.81603	1.40839	8.81375	4.3637	8.81353	2.55521	8.81583	1.33581	8.813	12.6071	8.8177	3.26761	8.81625	2.09806
8.82312	2.77579	8.82187	1.3195	8.8227	1.15289	8.82042	4.09317	8.8202	2.4128	8.8225	1.27308	8.82	13.1521	8.82437	2.63182	8.82292	2.14296
8.82978	2.60154	8.82853	1.25428	8.82937	0.95897	8.82708	3.99748	8.82687	2.01543	8.82917	1.15299	8.827	13.8044	8.83103	2.34254	8.82958	2.1646
8.83645	2.49326	8.8352	1.18503	8.83603	0.88414	8.83375	4.0156	8.83353	1.45404	8.83583	0.97661	8.833	14.5898	8.8377	2.34731	8.83625	2.16134
8.84312	2.46068	8.84187	0.97487	8.8427	0.76161	8.84042	3.64717	8.8402	1.26648	8.8425	0.86095	8.84	15.5325	8.84437	2.10794	8.84292	2.13324
8.84978	2.5173	8.84853	0.67237	8.84937	0.55936	8.84708	3.02505	8.84687	1.45245	8.84917	0.82083	8.847	16.6268	8.85103	1.57388	8.84958	2.08187
8.85645	2.67963	8.8552	0.44379	8.85603	0.43472	8.85375	2.71002	8.85353	1.45626	8.85583	0.73121	8.853	17.8628	8.8577	1.28937	8.85625	2.00963
8.86312	2.96533	8.86187	0.31486	8.8627	0.37975	8.86042	2.60003	8.8602	1.18891	8.8625	0.60489	8.86	19.2061	8.86437	1.3113	8.86292	1.91943
8.86978	3.39031	8.86853	0.12034	8.86937	0.24027	8.86708	2.25512	8.86687	1.14568	8.86917	0.55912	8.867	20.6122	8.87103	1.24804	8.86958	1.81545
8.87645	3.96689	8.8752	-0.06925	8.87603	-0.00318	8.87375	1.65526	8.87353	1.33069	8.87583	0.59459	8.873	22.0099	8.8777	1.07638	8.87625	1.70334
8.88312	4.69645	8.88187	-0.05349	8.8827	-0.15709	8.88042	1.37043	8.8802	1.24518	8.8825	0.58894	8.88	23.3131	8.88437	1.24772	8.88292	1.58774
8.88978	5.56429	8.88853	0.17812	8.88937	-0.16663	8.88708	1.46548	8.88687	0.90758	8.88917	0.52822	8.887	24.4446	8.89103	1.77097	8.88958	1.4721
8.89645	6.53883	8.8952	0.48415	8.89603	-0.16226	8.89375	1.56657	8.89353	0.76548	8.89583	0.5152	8.893	25.3272	8.8977	2.08886	8.89625	1.35901
8.90312	7.57555	8.90187	0.92567	8.9027	-0.12504	8.90042	1.88891	8.9002	0.95145	8.9025	0.55304	8.9	25.9051	8.90437	2.10985	8.90292	1.25074
8.90978	8.6238	8.90853	1.74853	8.90937	0.13378	8.90708	3.05271	8.90687	1.07574	8.90917	0.51963	8.907	26.1269	8.91103	2.30853	8.90958	1.14894
8.91645	9.63628	8.9152	3.00534	8.91603	0.64797	8.91375	5.29544	8.91353	1.13583	8.91583	0.423	8.913	25.9781	8.9177	2.82256	8.91625	1.05386
8.92312	10.5812	8.92187	4.54799	8.9227	1.25607	8.92042	8.3189	8.9202	1.63047	8.9225	0.38188	8.92	25.4731	8.92437	3.44531	8.92292	0.96607
8.92978	11.4485	8.92853	6.34774	8.92937	2.01623	8.92708	12.3266	8.92687	2.52215	8.92917	0.40905	8.927	24.6777	8.93103	4.51819	8.92958	0.88625
8.93645	12.2492	8.9352	8.49893	8.93603	3.176	8.93375	17.8849	8.93353	3.48059	8.93583	0.4185	8.933	23.6707	8.9377	6.82958	8.93625	0.81518
8.94312	13.0041	8.94187	10.8212	8.9427	4.78652	8.94042	25.0018	8.9402	4.59862	8.9425	0.41871	8.94	22.5391	8.94437	10.5947	8.94292	0.75316
8.94978	13.7303	8.94853	12.9358	8.94937	6.62208	8.94708	33.0124	8.94687	6.52822	8.94917	0.5378	8.947	21.3604	8.95103	15.3783	8.94958	0.70077
8.95645	14.4219	8.9552	14.6424	8.95603	8.584	8.95375	41.4842	8.95353	9.44455	8.95583	0.76497	8.953	20.216	8.9577	21.0616	8.95625	0.65931
8.96312	15.0402	8.96187	15.9468	8.9627	10.7813	8.96042	50.2249	8.9602	12.8346	8.9625	1.00994	8.96	19.1832	8.96437	27.8568	8.96292	0.62998
8.96978	15.5139	8.96853	16.7596	8.96937	13.0381	8.96708	58.4094	8.96687	16.7697	8.96917	1.3042	8.967	18.3005	8.97103	35.1868	8.96958	0.61361
8.97645	15.7547	8.9752	16.8281	8.97603	14.9723	8.97375	64.8143	8.97353	21.6958	8.97583	1.76339	8.973	17.5839	8.9777	41.9747	8.97625	0.61123
8.98312	15.6792	8.98187	16.2159	8.9827	16.3841	8.98042	68.8763	8.9802	27.3561	8.9825	2.35484	8.98	17.0503	8.98437	47.6255	8.98292	0.62487
8.98978	15.2314	8.98853	15.1984	8.98937	17.3595	8.98708	70.761	8.98687	32.7352	8.98917	2.92962	8.987	16.7241	8.99103	52.1409	8.98958	0.6569
8.99645	14.4037	8.9952	13.9142	8.99603	17.8162	8.99375	70.3239	8.99353	37.2108	8.99583	3.45197	8.993	16.624	8.9977	55.1647	8.99625	0.70874
9.00312	13.2439	9.00187	12.3268	9.0027	17.5357	9.00042	67.3094	9.0002	41.0703	9.0025	3.98633	9	16.747	9.00437	55.9028	9.00292	0.78138
9.00978	11.8474	9.00853	10.5474	9.00937	16.579	9.00708	62.2266	9.00687	43.979	9.00917	4.46026	9.007	17.0946	9.01103	54.4542	9.00958	0.87598
9.01645	10.3333	9.0152	8.90702	9.01603	15.2892	9.01375	56.2763	9.01353	45.1508	9.01583	4.71632	9.013	17.6697	9.0177	51.6183	9.01625	0.9927
9.02312	8.82129	9.02187	7.53277	9.0227	13.8176	9.02042	50.0816	9.0202	44.4762	9.0225	4.73371	9.02	18.4579	9.02437	47.8423	9.02292	1.12944
9.02978	7.41283	9.02853	6.36098	9.02937	12.1044	9.02708	43.5858	9.02687	42.7682	9.02917	4.64494	9.027	19.4206	9.03103	43.1328	9.02958	1.28198
9.03645	6.17623	9.0352	5.42308	9.03603	10.3202	9.03375	37.2273	9.03353	40.4599	9.03583	4.49831	9.033	20.4921	9.0377	38.0087	9.03625	1.44537
9.04312	5.14269	9.04187	4.88594	9.0427	8.79261	9.04042	31.7752	9.0402	37.1936	9.0425	4.20506	9.04	21.5864	9.04437	33.4632	9.04292	1.61348
9.04978	4.31101	9.04853	4.78578	9.04937	7.63774	9.04708	27.4169	9.04687	33.2286	9.04917	3.79364	9.047	22.6121	9.05103	29.7108	9.04958	1.77879
9.05645	3.65973	9.0552	4.98043	9.05603	6.67016	9.05375	23.5653	9.05353	29.4209	9.05583	3.39646	9.053	23.4661	9.0577	26.2496	9.05625	1.93365
9.06312	3.15766	9.06187	5.53661	9.0627	5.89596	9.06042	20.0609	9.0602	26.2162	9.0625	3.06609	9.06	24.0569	9.06437	23.0563	9.06292	2.07069
9.06978	2.77261	9.06853	6.68253	9.06937	5.52018	9.06708	17.4224	9.06687	23.2515	9.06917	2.70724	9.067	24.3015	9.07103	20.6385	9.06958	2.18307
9.07645	2.47478	9.0752	8.49603	9.07603	5.6088	9.07375	15.6415	9.07353	20.6003	9.07583	2.30119	9.073	24.1685	9.0777	19.0538	9.07625	2.26447
9.08312	2.24213	9.08187	10.8204	9.0827	6.05146	9.08042	14.2412	9.0802	19.0366	9.0825	1.96488	9.08	23.6678	9.08437	17.8769	9.08292	2.31067
9.08978	2.05914	9.08853	13.5828	9.08937	6.92195	9.08708	13.2354	9.08687	18.9705	9.08917	1.72405	9.087	22.8524	9.09103	17.4662	9.08958	2.31973
9.09645	1.91569	9.0952	16.8501	9.09603	8.5077	9.09375	13.1604	9.09353	20.5011	9.09583	1.49252	9.093	21.8053	9.0977	18.9187	9.09625	2.29165
9.10312	1.80602	9.10187	20.3521	9.1027	10.854	9.10042	14.0212	9.1002	24.621	9.1025	1.26793	9.1	20.6137	9.10437	23.1063	9.10292	2.22807
9.10978	1.72714	9.10853	23.6197	9.10937	13.6965	9.10708	15.2448	9.10687	33.4965	9.10917	1.161	9.107	19.3763	9.11103	30.6352	9.10958	2.13329
9.11645	1.67966	9.1152	26.4056	9.11603	16.8256	9.11375	16.716	9.11353	49.243	9.11583	1.19534	9.113	18.1875	9.1177	42.9986	9.11625	2.01366
9.12312	1.66456	9.12187	28.8716	9.1227	20.1799	9.12042	18.8338	9.1202	73.7009	9.1225	1.27709	9.12	17.1003	9.12437	62.4466	9.12292	1.87646
9.12978	1.68363	9.12853	31.1254	9.12937	23.4964	9.12708	21.4052	9.12687	109.358	9.12917	1.43702	9.127	16.129	9.13103	90.2116	9.12958	1.72846
9.13645	1.73748	9.1352	33.283	9.13603	26.3163	9.13375	23.8524	9.13353	159.124	9.13583	1.83506	9.133	15.265	9.1377	126.219	9.13625	1.57619
9.14312	1.82788	9.14187	36.0687	9.1427	28.5163	9.14042	26.4327	9.1402	222.963	9.1425	2.5584	9.14	14.5097	9.14437	170.29	9.14292	1.42601
9.14978	1.95781	9.14853	40.7891	9.14937	30.4306	9.14708	30.3516	9.14687	299.506	9.14917	3.57277	9.147	13.8459	9.15103	221.608	9.14958	1.28253
9.15645	2.13067	9.1552	48.6305	9.15603	32.4338	9.15375	37.0592	9.15353	386.168	9.15583	4.92775	9.153	13.2494	9.1577	276.073	9.15625	1.14873
9.16312	2.35021	9.16187	60.5972	9.1627	34.9773	9.16042	48.207	9.1602	475.644	9.1625	6.73757	9.16	12.6958	9.16437	327.268	9.16292	1.02655
9.16978	2.62101	9.16853	78.191	9.16937	39.0567	9.16708	67.289	9.16687	558.173	9.16917	8.951	9.167	12.1894	9.17103	369.975	9.16958	0.91802
9.17645	2.94824	9.1752	102.634	9.17603	46.3119	9.17375	99.7807	9.17353	624.247	9.17583	11.3511	9.173	11.7273	9.1777	401.299	9.17625	0.8235
9.18312	3.33349	9.18187	133.541	9.1827	58.139	9.18042	150.635	9.1802	671.139	9.1825	13.7614	9.18	11.2982	9.18437	417.882	9.18292	0.74246
9.18978	3.77138	9.18853	168.726	9.18937	75.3944	9.18708	223.612	9.18687	696.077	9.18917	16.0855	9.187	10.8933	9.19103	416.55	9.18958	0.67467
9.19645	4.25021	9.1952	205.487	9.19603	99.1555	9.19375	321.269	9.19353	693.962	9.19583	18.0869	9.193	10.51	9.1977	398.544	9.19625	0.62005
9.20312	4.75407	9.20187	241.284	9.2027	129.855	9.20042	442.888	9.2002	666.315	9.2025	19.4613	9.2	10.1738	9.20437	368.881	9.20292	0.57764
9.20978	5.27084	9.20853	272.558	9.20937	165.995	9.20708	581.924	9.20687	619.385	9.20917	20.0798	9.207	9.86338	9.21103	332.123	9.20958	0.54561
9.21645	5.80629	9.2152	295.881	9.21603	204.716	9.21375	728.267	9.21353	562.301	9.21583	20.0323	9.213	9.57012	9.2177	290.791	9.21625	0.52298
9.22312	6.40929	9.22187	308.856	9.2227	242.569	9.22042	868.027	9.2202	498.402	9.2225	19.3743	9.22	9.2926	9.22437	248.466	9.22292	0.50969
9.22978	7.207	9.22853	311.78	9.22937	277.141	9.22708	987.198	9.22687	430.696	9.22917	18.0973	9.227	9.04369	9.23103	209.582	9.22958	0.50505
9.23645	8.44459	9.2352	304.881	9.23603	304.328	9.23375	1075.69	9.23353	365.758	9.23583	16.3807	9.233	8.81767	9.2377	176.381	9.23625	0.50791
9.24312	10.522	9.24187	289.099	9.2427	321.135	9.24042	1130.78	9.2402	308.916	9.2425	14.5287	9.24	8.60167	9.24437	148.414	9.24292	0.51724
9.24978	14.0198	9.24853	266.012	9.24937	326.896	9.24708	1151.51	9.24687	262.165	9.24917	12.7159	9.247	8.4157	9.25103	125.051	9.24958	0.53255
9.25645	19.692	9.2552	238.641	9.25603	322.406	9.25375	1136.85	9.25353	223.048	9.25583	10.9474	9.253	8.2798	9.2577	106.49	9.25625	0.55273
9.26312	28.4084	9.26187	209.737	9.2627	308.575	9.26042	1090.5	9.2602	190.389	9.2625	9.28888	9.26	8.18825	9.26437	92.0318	9.26292	0.57594
9.26978	41.0231	9.26853	180.512	9.26937	285.729	9.26708	1021.76	9.26687	164.101	9.26917	7.90279	9.267	8.11958	9.27103	80.2438	9.26958	0.59994
9.27645	58.1861	9.2752	153.046	9.27603	257.199	9.27375	937.151	9.27353	143.41	9.27583	6.79657	9.273	8.07953	9.2777	70.2241	9.27625	0.62288
9.28312	80.1363	9.28187	128.754	9.2827	226.615	9.28042	840.352	9.2802	126.468	9.2825	5.85394	9.28	8.06952	9.28437	62.1007	9.28292	0.64304
9.28978	106.514	9.28853	108.619	9.28937	196.116	9.28708	737.534	9.28687	112.15	9.28917	5.03983	9.287	8.09097	9.29103	55.673	9.28958	0.65896
9.29645	136.227	9.2952	91.855	9.29603	166.614	9.29375	635.934	9.29353	100.503	9.29583	4.41728	9.293	8.1296	9.2977	50.1464	9.29625	0.67017
9.30312	167.417	9.30187	78.1175	9.3027	139.845	9.30042	542.238	9.3002	90.943	9.3025	3.96252	9.3	8.19683	9.30437	45.2894	9.30292	0.67708
9.30978	197.592	9.30853	67.352	9.30937	117.701	9.30708	459.61	9.30687	82.3504	9.30917	3.54967	9.307	8.30126	9.31103	41.4108	9.30958	0.68074
9.31645	223.944	9.3152	59.0246	9.31603	100.072	9.31375	389.978	9.31353	74.5643	9.31583	3.16458	9.313	8.43287	9.3177	38.3463	9.31625	0.68243
9.32312	243.777	9.32187	52.2115	9.3227	85.6011	9.32042	331.766	9.3202	67.9976	9.3225	2.87998	9.32	8.56876	9.32437	35.3451	9.32292	0.68487
9.32978	254.955	9.32853	46.41	9.32937	73.5931	9.32708	283.644	9.32687	62.4758	9.32917	2.68886	9.327	8.68034	9.33103	32.3035	9.32958	0.69128
9.33645	256.284	9.3352	41.623	9.33603	64.1191	9.33375	245.381	9.33353	57.1124	9.33583	2.47529	9.333	8.75616	9.3377	29.7276	9.33625	0.70402
9.34312	247.762	9.34187	37.666	9.3427	56.8316	9.34042	215.798	9.3402	51.9873	9.3425	2.23403	9.34	8.79765	9.34437	27.5669	9.34292	0.72487
9.34978	230.595	9.34853	34.1356	9.34937	50.8192	9.34708	191.779	9.34687	47.6999	9.34917	2.06838	9.347	8.80623	9.35103	25.1846	9.34958	0.7564
9.35645	206.951	9.3552	30.9104	9.35603	45.6345	9.35375	171.3	9.35353	44.13	9.35583	1.96209	9.353	8.77619	9.3577	22.5627	9.35625	0.80106
9.36312	179.516	9.36187	28.1268	9.3627	41.2501	9.36042	154.473	9.3602	40.5416	9.3625	1.81489	9.36	8.71754	9.36437	20.3257	9.36292	0.85886
9.36978	151.006	9.36853	25.6963	9.36937	37.562	9.36708	140.421	9.36687	36.8471	9.36917	1.62871	9.367	8.6503	9.37103	18.5506	9.36958	0.9275
9.37645	123.747	9.3752	23.3316	9.37603	34.2152	9.37375	127.712	9.37353	33.7009	9.37583	1.52793	9.373	8.59594	9.3777	16.7252	9.37625	1.00401
9.38312	99.4074	9.38187	21.003	9.3827	31.0572	9.38042	115.997	9.3802	31.1317	9.3825	1.50719	9.38	8.55589	9.38437	14.8834	9.38292	1.08504
9.38978	78.8832	9.38853	18.9202	9.38937	28.2655	9.38708	105.756	9.38687	28.5724	9.38917	1.43566	9.387	8.52585	9.39103	13.5123	9.38958	1.16531
9.39645	62.3705	9.3952	17.1159	9.39603	25.8209	9.39375	96.6606	9.39353	25.8694	9.39583	1.31171	9.393	8.51583	9.3977	12.6203	9.39625	1.23792
9.40312	49.5619	9.40187	15.3871	9.4027	23.475	9.40042	87.7641	9.4002	23.5236	9.4025	1.23718	9.4	8.53729	9.40437	11.583	9.40292	1.29708
9.40978	39.8737	9.40853	13.7279	9.40937	21.2069	9.40708	79.3136	9.40687	21.7002	9.40917	1.21043	9.407	8.57306	9.41103	10.361	9.40958	1.33904
9.41645	32.6351	9.4152	12.332	9.41603	19.2029	9.41375	72.0069	9.41353	19.8046	9.41583	1.10693	9.413	8.60739	9.4177	9.38543	9.41625	1.36116
9.42312	27.2131	9.42187	11.1767	9.4227	17.4905	9.42042	65.6351	9.4202	17.7011	9.4225	0.9249	9.42	8.63457	9.42437	8.62567	9.42292	1.36148
9.42978	23.0821	9.42853	10.0437	9.42937	15.8171	9.42708	59.3605	9.42687	15.8234	9.42917	0.78936	9.427	8.66032	9.43103	7.62113	9.42958	1.34034
9.43645	19.846	9.4352	8.88658	9.43603	14.1542	9.43375	53.2592	9.43353	14.3375	9.43583	0.72513	9.433	8.68034	9.4377	6.4195	9.43625	1.30113
9.44312	17.2293	9.44187	7.89657	9.4427	12.7369	9.44042	47.9657	9.4402	12.8174	9.4425	0.63658	9.44	8.6832	9.44437	5.65434	9.44292	1.24788
9.44978	15.051	9.44853	7.09428	9.44937	11.5777	9.44708	43.3229	9.44687	11.1411	9.44917	0.51856	9.447	8.67891	9.45103	5.28685	9.44958	1.18433
9.45645	13.1957	9.4552	6.28618	9.45603	10.4295	9.45375	38.6988	9.45353	9.84637	9.45583	0.47965	9.453	8.67891	9.4577	4.76042	9.45625	1.11445
9.46312	11.5897	9.46187	5.47669	9.4627	9.21739	9.46042	34.2182	9.4602	8.98965	9.4625	0.51956	9.46	8.68607	9.46437	4.09094	9.46292	1.04263
9.46978	10.1852	9.46853	4.81114	9.46937	8.16186	9.46708	30.5481	9.46687	8.19365	9.46917	0.52564	9.467	8.6875	9.47103	3.85443	9.46958	0.97256
9.47645	8.95162	9.4752	4.29343	9.47603	7.29481	9.47375	27.6629	9.47353	7.40306	9.47583	0.48087	9.473	8.67748	9.4777	4.08141	9.47625	0.90615
9.48312	7.86583	9.48187	3.74115	9.4827	6.42657	9.48042	24.9036	9.4802	6.98694	9.4825	0.47865	9.48	8.65746	9.48437	4.13386	9.48292	0.84485
9.48978	6.91136	9.48853	3.15659	9.48937	5.51343	9.48708	22.1529	9.48687	6.8442	9.48917	0.51448	9.487	8.62455	9.49103	3.91261	9.48958	0.78993
9.49645	6.07351	9.4952	2.74055	9.49603	4.76188	9.49375	19.8479	9.49353	6.46845	9.49583	0.48938	9.493	8.5659	9.4977	3.88813	9.49625	0.74175
9.50312	5.33938	9.50187	2.45912	9.5027	4.20584	9.50042	17.9084	9.5002	5.94584	9.5025	0.41356	9.5	8.48293	9.50437	3.99844	9.50292	0.69957
9.50978	4.69883	9.50853	2.13795	9.50937	3.67708	9.50708	15.8291	9.50687	5.64353	9.50917	0.4107	9.507	8.38995	9.51103	3.74603	9.50958	0.66283
9.51645	4.14173	9.5152	1.76796	9.51603	3.14686	9.51375	13.615	9.51353	5.48808	9.51583	0.46413	9.513	8.29554	9.5177	3.18623	9.51625	0.63141
9.52312	3.65873	9.52187	1.52399	9.5227	2.76314	9.52042	11.8974	9.5202	5.03476	9.5225	0.45762	9.52	8.20684	9.52437	2.87437	9.52292	0.60484
9.52978	3.2413	9.52853	1.40831	9.52937	2.52432	9.52708	10.7857	9.52687	4.40375	9.52917	0.38381	9.527	8.11815	9.53103	2.85371	9.52958	0.58232
9.53645	2.88149	9.5352	1.21593	9.53603	2.23372	9.53375	9.78057	9.53353	4.02228	9.53583	0.366	9.533	8.04377	9.5377	2.69095	9.53625	0.5632
9.54312	2.57313	9.54187	0.96099	9.5427	1.8688	9.54042	8.76967	9.5402	3.84045	9.5425	0.42894	9.54	7.97796	9.54437	2.42329	9.54292	0.54759
9.54978	2.30908	9.54853	0.83396	9.54937	1.59899	9.54708	8.08716	9.54687	3.57119	9.54917	0.43988	9.547	7.9236	9.55103	2.49577	9.54958	0.53477
9.55645	2.08159	9.5552	0.83018	9.55603	1.46296	9.55375	7.70887	9.55353	3.36456	9.55583	0.40934	9.553	7.86781	9.5577	2.71002	9.55625	0.52343
9.56312	1.88529	9.56187	0.74313	9.5627	1.31104	9.56042	7.07976	9.5602	3.58899	9.5625	0.46048	9.56	7.80916	9.56437	2.62833	9.56292	0.51284
9.56978	1.71483	9.56853	0.54054	9.56937	1.14057	9.56708	6.15883	9.56687	4.03118	9.56917	0.61755	9.567	7.75623	9.57103	2.31361	9.56958	0.50296
9.57645	1.56621	9.5752	0.38828	9.57603	1.10295	9.57375	5.46678	9.57353	4.19362	9.57583	0.73564	9.573	7.70617	9.5777	2.27102	9.57625	0.4939
9.58312	1.43548	9.58187	0.3382	9.5827	1.19024	9.58042	5.09103	9.5802	4.17423	9.5825	0.75138	9.58	7.65324	9.58437	2.46525	9.58292	0.4851
9.58978	1.32064	9.58853	0.23098	9.58937	1.17885	9.58708	4.65711	9.58687	4.37768	9.58917	0.76339	9.587	7.59315	9.59103	2.42869	9.58958	0.47647
9.59645	1.2217	9.5952	0.05147	9.59603	1.03977	9.59375	4.15548	9.59353	4.63136	9.59583	0.79107	9.593	7.53164	9.5977	2.292	9.59625	0.46833
9.60312	1.13904	9.60187	-0.05096	9.6027	0.94056	9.60042	3.94376	9.6002	4.52709	9.6025	0.7679	9.6	7.47585	9.60437	2.37846	9.60292	0.46084
9.60978	1.07229	9.60853	-0.04806	9.60937	0.8999	9.60708	3.94853	9.60687	4.25625	9.60917	0.69702	9.607	7.42722	9.61103	2.61656	9.60958	0.45382
9.61645	1.02043	9.6152	-0.10357	9.61603	0.77036	9.61375	3.59344	9.61353	4.35352	9.61583	0.684	9.613	7.39288	9.6177	2.5816	9.61625	0.44703
9.62312	0.98228	9.62187	-0.24271	9.6227	0.52598	9.62042	2.97133	9.6202	4.61706	9.6225	0.72935	9.62	7.37286	9.62437	2.34572	9.62292	0.44073
9.62978	0.95546	9.62853	-0.31562	9.62937	0.36491	9.62708	2.50244	9.62687	4.48958	9.62917	0.73786	9.627	7.3657	9.63103	2.30916	9.62958	0.43509
9.63645	0.93639	9.6352	-0.29619	9.63603	0.2657	9.63375	2.17692	9.63353	4.05979	9.63583	0.70488	9.633	7.37	9.6377	2.3543	9.63625	0.42992
9.64312	0.92169	9.64187	-0.34148	9.6427	0.10239	9.64042	1.62093	9.6402	3.8468	9.6425	0.70117	9.64	7.38001	9.64437	2.14291	9.64292	0.42494
9.64978	0.90857	9.64853	-0.49563	9.64937	-0.11497	9.64708	0.91457	9.64687	3.74031	9.64917	0.70467	9.647	7.39574	9.65103	1.72838	9.64958	0.42038
9.65645	0.89586	9.6552	-0.5664	9.65603	-0.21683	9.65375	0.60145	9.65353	3.3172	9.65583	0.63264	9.653	7.41148	9.6577	1.53764	9.65625	0.41641
9.66312	0.88334	9.66187	-0.55492	9.6627	-0.19868	9.66042	0.59827	9.6602	2.63373	9.6625	0.52135	9.66	7.43008	9.66437	1.56784	9.66292	0.41281
9.66978	0.87102	9.66853	-0.61913	9.66937	-0.27802	9.66708	0.47938	9.66687	2.22747	9.66917	0.4765	9.667	7.4501	9.67103	1.44196	9.66958	0.40931
9.67645	0.8593	9.6752	-0.74402	9.67603	-0.42929	9.67375	0.17071	9.67353	2.10063	9.67583	0.47171	9.673	7.47585	9.6777	1.21498	9.67625	0.40605
9.68312	0.84877	9.68187	-0.75562	9.6827	-0.50041	9.68042	0.09251	9.6802	1.82724	9.6825	0.40233	9.68	7.51305	9.68437	1.25599	9.68292	0.40338
9.68978	0.84003	9.68853	-0.63856	9.68937	-0.46412	9.68708	0.21744	9.68687	1.53033	9.68917	0.30434	9.687	7.55739	9.69103	1.62061	9.68958	0.4006
9.69645	0.83387	9.6952	-0.60235	9.69603	-0.51379	9.69375	0.12366	9.69353	1.67783	9.69583	0.2841	9.693	7.60031	9.6977	1.86475	9.69625	0.39797
9.70312	0.8293	9.70187	-0.64941	9.7027	-0.64479	9.70042	-0.16944	9.7002	2.36607	9.7025	0.31736	9.7	7.63178	9.70437	1.9687	9.70292	0.39601
9.70978	0.82632	9.70853	-0.59024	9.70937	-0.6187	9.70708	-0.24891	9.70687	3.0543	9.70917	0.29869	9.707	7.65324	9.71103	2.39722	9.70958	0.39506
9.71645	0.82413	9.7152	-0.45035	9.71603	-0.45684	9.71375	-0.02543	9.71353	3.6726	9.71583	0.26314	9.713	7.66325	9.7177	3.19481	9.71625	0.39487
9.72312	0.82334	9.72187	-0.3903	9.7227	-0.37418	9.72042	-0.0213	9.7202	4.64694	9.7225	0.32179	9.72	7.65753	9.72437	3.94503	9.72292	0.39538
9.72978	0.82592	9.72853	-0.41856	9.72937	-0.43458	9.72708	-0.27879	9.72687	5.96142	9.72917	0.45419	9.727	7.6375	9.73103	4.49848	9.72958	0.39705
9.73645	0.83327	9.7352	-0.32559	9.73603	-0.4118	9.73375	-0.32298	9.73353	7.00029	9.73583	0.5368	9.733	7.60889	9.7377	5.31165	9.73625	0.3997
9.74312	0.84639	9.74187	-0.07468	9.7427	-0.28955	9.74042	-0.08519	9.7402	7.56836	9.7425	0.57743	9.74	7.57885	9.74437	6.32858	9.74292	0.4025
9.74978	0.86606	9.74853	0.16286	9.74937	-0.26014	9.74708	0.1208	9.74687	8.15773	9.74917	0.67556	9.747	7.55596	9.75103	6.95101	9.74958	0.40571
9.75645	0.89248	9.7552	0.37731	9.75603	-0.27696	9.75375	0.25463	9.75353	8.84755	9.75583	0.81325	9.753	7.53307	9.7577	7.06132	9.75625	0.4096
9.76312	0.92387	9.76187	0.69532	9.7627	-0.08649	9.76042	0.82429	9.7602	9.16036	9.7625	0.88334	9.76	7.51591	9.76437	7.10169	9.76292	0.414
9.76978	0.95685	9.76853	1.1405	9.76937	0.32504	9.76708	1.86443	9.76687	8.96962	9.76917	0.87833	9.767	7.50589	9.77103	7.20596	9.76958	0.41805
9.77645	0.98646	9.7752	1.52121	9.77603	0.72254	9.77375	2.93191	9.77353	8.77953	9.77583	0.91538	9.773	7.50303	9.7777	6.89507	9.77625	0.42134
9.78312	1.0103	9.78187	1.79596	9.7827	1.0652	9.78042	3.97587	9.7802	8.68193	9.7825	0.99335	9.78	7.50303	9.78437	6.21192	9.78292	0.42462
9.78978	1.02699	9.78853	2.07601	9.78937	1.53753	9.78708	5.24267	9.78687	8.18698	9.78917	1.00873	9.787	7.50446	9.79103	5.67277	9.78958	0.42804
9.79645	1.03573	9.7952	2.32603	9.79603	2.10219	9.79375	6.63249	9.79353	7.2902	9.79583	0.94364	9.793	7.51448	9.7977	5.35234	9.79625	0.43114
9.80312	1.03931	9.80187	2.39882	9.8027	2.51386	9.80042	7.67008	9.8002	6.48657	9.8025	0.88649	9.8	7.51877	9.80437	4.78045	9.80292	0.43363
9.80978	1.04268	9.80853	2.29487	9.80937	2.7736	9.80708	8.42635	9.80687	5.87591	9.80917	0.84808	9.807	7.51448	9.81103	3.93105	9.80958	0.43623
9.81645	1.0546	9.8152	2.19913	9.81603	3.0507	9.81375	9.25159	9.81353	5.0691	9.81583	0.75159	9.813	7.49302	9.8177	3.27714	9.81625	0.43959
9.82312	1.08341	9.82187	2.10174	9.8227	3.32091	9.82042	9.96335	9.8202	4.12623	9.8225	0.61877	9.82	7.46155	9.82437	2.90203	9.82292	0.4433
9.82978	1.13944	9.82853	1.84074	9.82937	3.3764	9.82708	10.0454	9.82687	3.57278	9.82917	0.55046	9.827	7.41148	9.83103	2.4484	9.82958	0.44703
9.83645	1.23342	9.8352	1.46268	9.83603	3.25229	9.83375	9.54914	9.83353	3.38618	9.83583	0.55182	9.833	7.33423	9.8377	1.90926	9.83625	0.45162
9.84312	1.37568	9.84187	1.16838	9.8427	3.14898	9.84042	9.13111	9.8402	3.04763	9.8425	0.51763	9.84	7.24697	9.84437	1.75254	9.84292	0.45792
9.84978	1.57317	9.84853	0.96427	9.84937	3.04182	9.84708	8.7347	9.84687	2.5657	9.84917	0.45333	9.847	7.16686	9.85103	1.8959	9.84958	0.46598
9.85645	1.83006	9.8552	0.65962	9.85603	2.74393	9.85375	7.90215	9.85353	2.41502	9.85583	0.43559	9.853	7.10249	9.8577	1.86666	9.85625	0.47538
9.86312	2.14497	9.86187	0.2909	9.8627	2.33134	9.86042	6.69416	9.8602	2.49799	9.8625	0.44961	9.86	7.04527	9.86437	1.59486	9.86292	0.48677
9.86978	2.51095	9.86853	0.07481	9.86937	2.01384	9.86708	5.70901	9.86687	2.34127	9.86917	0.38974	9.867	6.99949	9.87103	1.50108	9.86958	0.5002
9.87645	2.91328	9.8752	0.00378	9.87603	1.77357	9.87375	5.08149	9.87353	2.00335	9.87583	0.2728	9.873	6.97517	9.8777	1.59295	9.87625	0.51498
9.88312	3.33011	9.88187	-0.12552	9.8827	1.40866	9.88042	4.2572	9.8802	2.02274	9.8825	0.21415	9.88	6.95515	9.88437	1.40285	9.88292	0.53035
9.88978	3.73483	9.88853	-0.31562	9.88937	0.94851	9.88708	3.31879	9.88687	2.27896	9.88917	0.20492	9.887	6.92511	9.89103	0.97688	9.88958	0.54638
9.89645	4.09961	9.8952	-0.34514	9.89603	0.64267	9.89375	2.79427	9.89353	2.17787	9.89583	0.15056	9.893	6.8922	9.8977	0.80872	9.89625	0.56328
9.90312	4.39882	9.90187	-0.23842	9.9027	0.49882	9.90042	2.64168	9.9002	1.81389	9.9025	0.06244	9.9	6.86932	9.90437	0.94128	9.90292	0.58031
9.90978	4.6128	9.90853	-0.18418	9.90937	0.30372	9.90708	2.30885	9.90687	1.67243	9.90917	0.06537	9.907	6.85787	9.91103	0.94159	9.90958	0.59734
9.91645	4.73082	9.9152	-0.20549	9.91603	0.04292	9.91375	1.77193	9.91353	1.67783	9.91583	0.15092	9.913	6.84643	9.9177	0.78615	9.91625	0.61467
9.92312	4.75287	9.92187	-0.11505	9.9227	-0.0898	9.92042	1.61775	9.9202	1.39618	9.9225	0.21193	9.92	6.84214	9.92437	0.8599	9.92292	0.63192
9.92978	4.6887	9.92853	0.0526	9.92937	-0.05722	9.92708	1.80213	9.92687	1.08242	9.92917	0.23696	9.927	6.845	9.93103	1.11357	9.92958	0.6481
9.93645	4.55558	9.9352	0.08654	9.93603	-0.08795	9.93375	1.72774	9.93353	1.33387	9.93583	0.31035	9.933	6.84071	9.9377	1.09291	9.93625	0.6623
9.94312	4.37478	9.94187	0.02031	9.9427	-0.20451	9.94042	1.42924	9.9402	1.9083	9.9425	0.4333	9.94	6.82497	9.94437	0.88882	9.94292	0.6747
9.94978	4.16756	9.94853	0.02813	9.94937	-0.21206	9.94708	1.50585	9.94687	2.22143	9.94917	0.49717	9.947	6.81067	9.95103	1.00899	9.94958	0.68521
9.95645	3.95298	9.9552	0.13775	9.95603	-0.08252	9.95375	1.93246	9.95353	2.29518	9.95583	0.5079	9.953	6.79779	9.9577	1.55131	9.95625	0.69292
9.96312	3.74575	9.96187	0.14911	9.9627	-0.00901	9.96042	2.09204	9.9602	2.67315	9.9625	0.57063	9.96	6.77776	9.96437	2.05898	9.96292	0.69753
9.96978	3.55403	9.96853	0.08061	9.96937	-0.00755	9.96708	1.91402	9.96687	3.27714	9.96917	0.67856	9.967	6.75058	9.97103	2.42297	9.96958	0.69941
9.97645	3.38078	9.9752	0.12564	9.97603	0.11285	9.97375	1.94041	9.97353	3.60076	9.97583	0.73507	9.973	6.73199	9.9777	3.01997	9.97625	0.69899
9.98312	3.22421	9.98187	0.25734	9.9827	0.31736	9.98042	2.20299	9.9802	3.77909	9.9825	0.73793	9.98	6.7234	9.98437	3.76638	9.98292	0.69544
9.98978	3.07997	9.98853	0.2991	9.98937	0.40531	9.98708	2.19536	9.98687	4.23527	9.98917	0.79393	9.987	6.71768	9.99103	4.16438	9.98958	0.68863
9.99645	2.94328	9.9952	0.22429	9.99603	0.36769	9.99375	1.89908	9.99353	4.94893	9.99583	0.9038	9.993	6.71911	9.9977	4.11224	9.99625	0.67981
10.0031	2.80877	10.0019	0.23678	10.0027	0.42465	10.0004	1.76366	10.0002	5.31387	10.0025	0.94135	10	6.74772	10.0044	4.09412	10.0029	0.67043
10.0098	2.67267	10.0085	0.37529	10.0094	0.54955	10.0071	1.89527	10.0069	5.29257	10.0092	0.91674	10.007	6.79922	10.011	4.23272	10.0096	0.66108
10.0165	2.5322	10.0152	0.43256	10.016	0.53114	10.0137	1.90163	10.0135	5.3854	10.0158	0.94514	10.013	6.86073	10.0177	4.06679	10.0162	0.65229
10.0231	2.38796	10.0219	0.41074	10.0227	0.41631	10.0204	1.84663	10.0202	5.6324	10.0225	1.03183	10.02	6.92654	10.0244	3.61315	10.0229	0.64527
10.0298	2.24332	10.0285	0.50497	10.0294	0.44624	10.0271	2.093	10.0269	5.63176	10.0292	1.06931	10.027	6.99663	10.031	3.33563	10.0296	0.64082
10.0365	2.10206	10.0352	0.78792	10.036	0.64055	10.0337	2.62547	10.0335	5.36187	10.0358	1.03476	10.033	7.08103	10.0377	3.25425	10.0363	0.63856
10.0431	1.96934	10.0419	1.08386	10.0427	0.78016	10.0404	2.97133	10.0402	5.31578	10.0425	1.04942	10.04	7.17115	10.0444	2.92047	10.0429	0.6379
10.0498	1.85211	10.0485	1.33022	10.0494	0.87685	10.0471	3.20403	10.0469	5.47727	10.0492	1.12317	10.047	7.26843	10.051	2.41947	10.0496	0.63904
10.0564	1.75794	10.0552	1.66313	10.056	1.16626	10.0538	3.73713	10.0535	5.33644	10.0558	1.13997	10.053	7.37143	10.0577	2.2707	10.0563	0.64148
10.0631	1.69337	10.0619	2.03577	10.0627	1.63873	10.0604	4.5379	10.0602	4.88249	10.0625	1.07503	10.06	7.47871	10.0644	2.40962	10.0629	0.64429
10.0698	1.66277	10.0685	2.1961	10.0694	2.05411	10.0671	5.14094	10.0669	4.59321	10.0692	1.03612	10.067	7.57599	10.071	2.27928	10.0696	0.6463
10.0764	1.66992	10.0752	2.10717	10.076	2.36723	10.0738	5.52972	10.0735	4.53663	10.0758	1.06659	10.073	7.65753	10.0777	1.95471	10.0762	0.64752
10.0831	1.71502	10.0819	1.98114	10.0827	2.7536	10.0804	6.16678	10.0802	4.23018	10.0825	1.07024	10.08	7.71475	10.0844	1.99795	10.0829	0.64797
10.0898	1.7941	10.0885	1.85639	10.0894	3.14726	10.0871	6.83403	10.0869	3.73681	10.0892	1.03276	10.087	7.74193	10.091	2.28564	10.0896	0.64739
10.0965	1.90059	10.0952	1.61078	10.096	3.30793	10.0938	7.0041	10.0935	3.48409	10.0958	1.05071	10.093	7.73621	10.0977	2.25671	10.0962	0.64638
10.1031	2.02556	10.1019	1.25832	10.1027	3.2115	10.1004	6.63726	10.1002	3.44849	10.1025	1.13268	10.1	7.69901	10.1044	1.87365	10.1029	0.64596
10.1098	2.15948	10.1085	1.02545	10.1094	3.08527	10.1071	6.25261	10.1069	3.15921	10.1092	1.15957	10.107	7.64322	10.111	1.75254	10.1096	0.64744
10.1165	2.2916	10.1152	0.91369	10.116	2.92301	10.1137	5.91278	10.1135	2.58382	10.1158	1.10579	10.113	7.57599	10.1177	1.87079	10.1163	0.65144
10.1231	2.41538	10.1219	0.69053	10.1227	2.51095	10.1204	5.17623	10.1202	2.32538	10.1225	1.07453	10.12	7.51019	10.1244	1.63523	10.1229	0.6588
10.1298	2.52744	10.1285	0.36242	10.1294	1.90536	10.1271	4.12718	10.1269	2.29867	10.1292	1.07961	10.127	7.44867	10.131	1.07098	10.1296	0.67099
10.1364	2.62856	10.1352	0.11795	10.136	1.37409	10.1337	3.28922	10.1335	2.00208	10.1358	1.02804	10.133	7.38716	10.1377	0.75372	10.1363	0.68932
10.1431	2.72075	10.1419	-0.00555	10.1427	0.98573	10.1404	2.75008	10.1402	1.41017	10.1425	0.90802	10.14	7.33709	10.1444	0.81444	10.1429	0.71481
10.1498	2.8048	10.1485	-0.18973	10.1494	0.5277	10.1471	2.11684	10.1469	1.08751	10.1492	0.82455	10.147	7.2999	10.151	0.72447	10.1496	0.74837
10.1564	2.87791	10.1552	-0.4617	10.156	0.02172	10.1538	1.35612	10.1535	1.15395	10.1558	0.789	10.153	7.27415	10.1577	0.43392	10.1562	0.79128
10.1631	2.93513	10.1619	-0.59529	10.1627	-0.26411	10.1604	0.90885	10.1602	0.99977	10.1625	0.71847	10.16	7.25269	10.1644	0.42502	10.1629	0.84368
10.1698	2.96791	10.1685	-0.57094	10.1694	-0.32385	10.1671	0.80999	10.1669	0.58524	10.1692	0.61948	10.167	7.24268	10.171	0.71589	10.1696	0.90363
10.1765	2.96851	10.1752	-0.5886	10.176	-0.41975	10.1738	0.61162	10.1735	0.54932	10.1758	0.58358	10.173	7.25555	10.1777	0.8405	10.1762	0.96848
10.1831	2.93096	10.1819	-0.67123	10.1827	-0.63035	10.1804	0.29532	10.1802	0.98515	10.1825	0.61362	10.18	7.27987	10.1844	0.76485	10.1829	1.03532
10.1898	2.85625	10.1885	-0.64562	10.1894	-0.71128	10.1871	0.25304	10.1869	1.27824	10.1892	0.60582	10.187	7.30276	10.191	0.86753	10.1896	1.10004
10.1965	2.75075	10.1952	-0.48478	10.196	-0.62863	10.1937	0.48192	10.1935	1.23469	10.1958	0.56462	10.193	7.3185	10.1977	1.1727	10.1962	1.15694
10.2031	2.6238	10.2019	-0.38324	10.2027	-0.59459	10.2004	0.51689	10.2002	1.35676	10.2025	0.5805	10.2	7.33709	10.2044	1.23692	10.2029	1.2006
10.2098	2.4875	10.2085	-0.38324	10.2094	-0.6481	10.2071	0.37861	10.2069	1.78019	10.2092	0.63586	10.207	7.37	10.211	1.13964	10.2096	1.22828
10.2165	2.3516	10.2152	-0.33202	10.216	-0.58492	10.2137	0.54073	10.2135	1.98523	10.2158	0.62606	10.213	7.41434	10.2177	1.30177	10.2163	1.23869
10.2231	2.22385	10.2219	-0.2663	10.2227	-0.37736	10.2204	1.01026	10.2202	1.89273	10.2225	0.54166	10.22	7.45583	10.2244	1.62379	10.2229	1.23135
10.2298	2.10683	10.2285	-0.35649	10.2294	-0.21405	10.2271	1.31289	10.2269	2.0024	10.2292	0.48702	10.227	7.50017	10.231	1.68037	10.2296	1.20778
10.2364	2.00013	10.2352	-0.54811	10.236	-0.12226	10.2338	1.39586	10.2335	2.32728	10.2358	0.46527	10.233	7.56454	10.2377	1.46516	10.2363	1.17095
10.2431	1.90198	10.2419	-0.62077	10.2427	0.04305	10.2404	1.66575	10.2402	2.38132	10.2425	0.3886	10.24	7.65467	10.2444	1.57166	10.2429	1.12534
10.2498	1.81019	10.2485	-0.54899	10.2494	0.25153	10.2471	2.05263	10.2469	2.08569	10.2492	0.27194	10.247	7.76768	10.251	1.91339	10.2496	1.07471
10.2564	1.72238	10.2552	-0.55177	10.256	0.30054	10.2538	2.12383	10.2535	1.94804	10.2558	0.22724	10.253	7.9093	10.2577	1.94232	10.2562	1.02282
10.2631	1.63694	10.2619	-0.61547	10.2627	0.21895	10.2604	1.86443	10.2602	2.03069	10.2625	0.26715	10.26	8.11386	10.2644	1.62093	10.2629	0.97275
10.2698	1.5527	10.2685	-0.56464	10.2694	0.14186	10.2671	1.72806	10.2669	1.89273	10.2692	0.30692	10.267	8.41141	10.271	1.42829	10.2696	0.92596
10.2765	1.47005	10.2752	-0.44833	10.276	0.08782	10.2737	1.67815	10.2735	1.52047	10.2758	0.31664	10.273	8.81052	10.2777	1.51825	10.2762	0.88363
10.2831	1.39058	10.2819	-0.47709	10.2827	-0.0906	10.2804	1.32847	10.2802	1.35072	10.2825	0.35655	10.28	9.30548	10.2844	1.36757	10.2829	0.84649
10.2898	1.31627	10.2885	-0.65672	10.2894	-0.29961	10.2871	0.80522	10.2869	1.47438	10.2892	0.42801	10.287	9.88913	10.291	0.92189	10.2896	0.8151
10.2965	1.24872	10.2952	-0.715	10.296	-0.33379	10.2937	0.5366	10.2935	1.35771	10.2958	0.44382	10.293	10.5643	10.2977	0.68823	10.2963	0.78872
10.3031	1.18891	10.3019	-0.62683	10.3027	-0.22928	10.3004	0.51498	10.3002	0.96035	10.3025	0.40247	10.3	11.3168	10.3044	0.7836	10.3029	0.76617
10.3098	1.13805	10.3085	-0.59983	10.3094	-0.18848	10.3071	0.31471	10.3069	0.78901	10.3092	0.36836	10.307	12.1322	10.311	0.82334	10.3096	0.74689
10.3164	1.09653	10.3152	-0.66883	10.316	-0.26173	10.3138	0.03878	10.3135	1.0287	10.3158	0.35727	10.313	12.9833	10.3177	0.60336	10.3163	0.73099
10.3231	1.06335	10.3219	-0.67426	10.3227	-0.26955	10.3204	0.0693	10.3202	1.2455	10.3225	0.32279	10.32	13.8431	10.3244	0.53692	10.3229	0.71783
10.3298	1.03712	10.3285	-0.59882	10.3294	-0.25246	10.3271	0.29246	10.3269	1.28492	10.3292	0.25177	10.327	14.6942	10.331	0.67139	10.3296	0.70582
10.3364	1.01606	10.3352	-0.63011	10.336	-0.3812	10.3338	0.2594	10.3335	1.50394	10.3358	0.22209	10.333	15.5024	10.3377	0.65517	10.3362	0.69369
10.3431	0.99838	10.3419	-0.75878	10.3427	-0.65221	10.3404	0.0639	10.3402	1.88033	10.3425	0.23303	10.34	16.2292	10.3444	0.51943	10.3429	0.68151
10.3498	0.98288	10.3485	-0.76874	10.3494	-0.82533	10.3471	0.15704	10.3469	1.98682	10.3492	0.21708	10.347	16.8314	10.351	0.65517	10.3496	0.66993
10.3565	0.96957	10.3552	-0.64461	10.356	-0.87473	10.3537	0.41866	10.3535	1.77193	10.3558	0.1864	10.353	17.262	10.3577	1.04109	10.3562	0.65838
10.3631	0.95963	10.3619	-0.59378	10.3627	-0.98202	10.3604	0.40372	10.3602	1.76112	10.3625	0.1919	10.36	17.498	10.3644	1.07733	10.3629	0.64654
10.3698	0.95526	10.3685	-0.65332	10.3694	-1.12149	10.3671	0.13351	10.3669	1.95726	10.3692	0.22409	10.367	17.5152	10.371	0.80585	10.3696	0.63528
10.3765	0.95884	10.3752	-0.64966	10.376	-1.08918	10.3737	0.08297	10.3735	1.92165	10.3758	0.19369	10.373	17.3149	10.3777	0.75658	10.3763	0.62582
10.3831	0.97315	10.3819	-0.55265	10.3827	-0.90506	10.3804	0.22443	10.3802	1.6791	10.3825	0.12009	10.38	16.923	10.3844	0.89614	10.3829	0.61811
10.3898	1.00056	10.3885	-0.55278	10.3894	-0.79499	10.3871	0.11603	10.3869	1.65304	10.3892	0.11036	10.387	16.3808	10.391	0.7782	10.3896	0.61144
10.3964	1.04288	10.3952	-0.66467	10.396	-0.75738	10.3938	-0.13955	10.3935	1.80499	10.3958	0.14842	10.393	15.727	10.3977	0.36907	10.3963	0.6058
10.4031	1.0999	10.4019	-0.70832	10.4027	-0.62055	10.4004	-0.10459	10.4002	1.58946	10.4025	0.14062	10.4	14.9975	10.4044	0.27084	10.4029	0.60097
10.4098	1.16964	10.4085	-0.65079	10.4094	-0.44015	10.4071	0.20027	10.4069	1.04141	10.4092	0.08926	10.407	14.2407	10.411	0.47366	10.4096	0.59589
10.4164	1.24951	10.4152	-0.6629	10.416	-0.45405	10.4138	0.26639	10.4135	0.74577	10.4158	0.09506	10.413	13.4954	10.4177	0.41485	10.4162	0.58969
10.4231	1.33554	10.4219	-0.79536	10.4227	-0.59512	10.4204	0.00795	10.4202	0.80681	10.4225	0.15643	10.42	12.7902	10.4244	0.07153	10.4229	0.58293
10.4298	1.42376	10.4285	-0.88089	10.4294	-0.62068	10.4271	-0.1421	10.4269	0.73179	10.4292	0.16208	10.427	12.1279	10.431	-0.14782	10.4296	0.57618
10.4365	1.50839	10.4352	-0.88707	10.436	-0.54214	10.4337	-0.14369	10.4335	0.47588	10.4358	0.12295	10.433	11.5142	10.4377	-0.06994	10.4362	0.56985
10.4431	1.58389	10.4419	-0.94623	10.4427	-0.57366	10.4404	-0.35127	10.4402	0.4762	10.4425	0.14184	10.44	10.9706	10.4444	-0.08233	10.4429	0.56495
10.4498	1.64529	10.4485	-1.09244	10.4494	-0.70439	10.4471	-0.74482	10.4469	0.74228	10.4492	0.22552	10.447	10.4971	10.451	-0.28833	10.4496	0.56412
10.4565	1.6886	10.4552	-1.18137	10.456	-0.68201	10.4537	-0.84368	10.4535	0.73497	10.4558	0.26844	10.453	10.0908	10.4577	-0.33347	10.4563	0.57069
10.4631	1.71006	10.4619	-1.17393	10.4627	-0.52479	10.4604	-0.66121	10.4602	0.36081	10.4625	0.25234	10.46	9.72891	10.4644	-0.20409	10.4629	0.58839
10.4698	1.70787	10.4685	-1.19462	10.4694	-0.47882	10.4671	-0.69332	10.4669	0.26162	10.4692	0.26093	10.467	9.40847	10.471	-0.17961	10.4696	0.62301
10.4764	1.68522	10.4752	-1.24381	10.476	-0.55379	10.4738	-1.02043	10.4735	0.50418	10.4758	0.28381	10.473	9.12523	10.4777	-0.25177	10.4763	0.68217
10.4831	1.64906	10.4819	-1.18402	10.4827	-0.55485	10.4804	-1.14314	10.4802	0.64087	10.4825	0.22745	10.48	8.86345	10.4844	-0.10872	10.4829	0.77377
10.4898	1.61211	10.4885	-1.01814	10.4894	-0.4416	10.4871	-0.97656	10.4869	0.55408	10.4892	0.11837	10.487	8.61883	10.491	0.2044	10.4896	0.90448
10.4964	1.59164	10.4952	-0.92769	10.496	-0.42703	10.4938	-0.97243	10.4935	0.73147	10.4958	0.07997	10.493	8.37421	10.4977	0.28261	10.4962	1.07892
10.5031	1.61211	10.5019	-0.91734	10.5027	-0.52863	10.5004	-1.17779	10.5002	1.26489	10.5025	0.12889	10.5	8.13389	10.5044	0.20663	10.5029	1.29814
10.5098	1.7037	10.5085	-0.80217	10.5094	-0.52638	10.5071	-1.1336	10.5069	1.55862	10.5092	0.16129	10.507	7.89499	10.511	0.39132	10.5096	1.5569
10.5165	1.8996	10.5152	-0.58873	10.516	-0.41074	10.5137	-0.75277	10.5135	1.56307	10.5158	0.16057	10.513	7.65467	10.5177	0.71462	10.5162	1.84351
10.5231	2.23418	10.5219	-0.45867	10.5227	-0.38597	10.5204	-0.50322	10.5202	1.70708	10.5225	0.22745	10.52	7.41434	10.5244	0.71303	10.5229	2.14097
10.5298	2.73764	10.5285	-0.44883	10.5294	-0.48823	10.5271	-0.43933	10.5269	2.05263	10.5292	0.3479	10.527	7.18117	10.531	0.55885	10.5296	2.42954
10.5365	3.43164	10.5352	-0.35738	10.536	-0.49684	10.5337	-0.22793	10.5335	2.10381	10.5358	0.39954	10.533	6.97374	10.5377	0.69777	10.5363	2.68796
10.5431	4.31955	10.5419	-0.18569	10.5427	-0.33842	10.5404	0.14559	10.5402	1.79418	10.5425	0.37537	10.54	6.8078	10.5444	0.99532	10.5429	2.89581
10.5498	5.3827	10.5485	-0.12943	10.5494	-0.19921	10.5471	0.24382	10.5469	1.67402	10.5492	0.38967	10.547	6.68192	10.551	0.85036	10.5496	3.03782
10.5564	6.57817	10.5552	-0.19553	10.556	-0.09179	10.5538	0.09187	10.5535	1.78846	10.5558	0.4637	10.553	6.58607	10.5577	0.4104	10.5563	3.10673
10.5631	7.84139	10.5619	-0.18733	10.5627	0.17868	10.5604	0.16753	10.5602	1.71216	10.5625	0.46842	10.56	6.51026	10.5644	0.31853	10.5629	3.10299
10.5698	9.0903	10.5685	-0.05311	10.5694	0.60307	10.5671	0.41866	10.5669	1.41144	10.5692	0.39039	10.567	6.4559	10.571	0.52134	10.5696	3.03306
10.5764	10.2363	10.5752	0.03822	10.576	0.93619	10.5738	0.48701	10.5735	1.35899	10.5758	0.35884	10.573	6.42729	10.5777	0.53628	10.5762	2.90826
10.5831	11.1967	10.5819	0.0627	10.5827	1.11977	10.5804	0.38751	10.5802	1.53764	10.5825	0.39904	10.58	6.41584	10.5844	0.29151	10.5829	2.74375
10.5898	11.9058	10.5885	0.1539	10.5894	1.34759	10.5871	0.55917	10.5869	1.44037	10.5892	0.40147	10.587	6.42157	10.591	0.29023	10.5896	2.55548
10.5965	12.3209	10.5952	0.28938	10.596	1.64204	10.5938	0.89931	10.5935	1.03919	10.5958	0.33638	10.593	6.4559	10.5977	0.48987	10.5962	2.3565
10.6031	12.4256	10.6019	0.32054	10.6027	1.86125	10.6004	0.81412	10.6002	0.80808	10.6025	0.32694	10.6	6.55031	10.6044	0.43964	10.6029	2.15716
10.6098	12.2301	10.6085	0.2697	10.6094	2.03782	10.6071	0.39355	10.6069	0.8386	10.6092	0.40305	10.607	6.70481	10.611	0.1421	10.6096	1.96531
10.6165	11.7675	10.6152	0.29304	10.616	2.36008	10.6137	0.14496	10.6135	0.74418	10.6158	0.44246	10.613	6.89936	10.6177	0.0747	10.6163	1.78607
10.6231	11.0886	10.6219	0.37529	10.6227	2.78725	10.6204	0.18628	10.6202	0.57157	10.6225	0.4077	10.62	7.12252	10.6244	0.40595	10.6229	1.62191
10.6298	10.2528	10.6285	0.33252	10.6294	3.0907	10.6271	0.13161	10.6269	0.65804	10.6292	0.40169	10.627	7.3657	10.631	0.74355	10.6296	1.47382
10.6364	9.32237	10.6352	0.17635	10.636	3.24819	10.6337	-0.01907	10.6335	0.99532	10.6358	0.45326	10.633	7.61747	10.6377	0.99913	10.6363	1.34314
10.6431	8.35717	10.6419	0.08364	10.6427	3.43124	10.6404	0.18152	10.6402	1.11453	10.6425	0.46906	10.64	7.84206	10.6444	1.41525	10.6429	1.23027
10.6498	7.41025	10.6485	0.04491	10.6494	3.61337	10.6471	0.6183	10.6469	1.02774	10.6492	0.42536	10.647	8.0266	10.651	1.95408	10.6496	1.13466
10.6564	6.52472	10.6552	-0.09474	10.656	3.59178	10.6538	0.76294	10.6535	1.13519	10.6558	0.41907	10.653	8.16107	10.6577	2.24272	10.6562	1.05601
10.6631	5.73119	10.6619	-0.31486	10.6627	3.37693	10.6604	0.51689	10.6602	1.45213	10.6625	0.45605	10.66	8.24404	10.6644	2.26084	10.6629	0.99376
10.6698	5.04752	10.6685	-0.41818	10.6694	3.1809	10.6671	0.29691	10.6669	1.60344	10.6692	0.44761	10.667	8.2612	10.671	2.36702	10.6696	0.94634
10.6765	4.48048	10.6752	-0.3898	10.676	3.03057	10.6738	0.17961	10.6735	1.52556	10.6758	0.39947	10.673	8.21543	10.6777	2.57111	10.6762	0.91102
10.6831	4.0259	10.6819	-0.4458	10.6827	2.74261	10.6804	-0.12016	10.6802	1.63873	10.6825	0.42579	10.68	8.13675	10.6844	2.47002	10.6829	0.88549
10.6898	3.67184	10.6885	-0.58886	10.6894	2.37571	10.6871	-0.56012	10.6869	1.96584	10.6892	0.50883	10.687	8.02946	10.691	2.16643	10.6896	0.86745
10.6965	3.40184	10.6952	-0.65395	10.696	2.16166	10.6937	-0.7302	10.6935	2.07615	10.6958	0.53301	10.693	7.89213	10.6977	2.11906	10.6962	0.85415
10.7031	3.1968	10.7019	-0.62556	10.7027	2.09875	10.7004	-0.6218	10.7002	1.86729	10.7025	0.50061	10.7	7.71904	10.7044	2.27865	10.7029	0.84323
10.7098	3.03884	10.7085	-0.65647	10.7094	1.93132	10.7071	-0.66566	10.7069	1.75222	10.7092	0.52156	10.707	7.54595	10.711	2.13909	10.7096	0.83396
10.7165	2.91367	10.7152	-0.7454	10.716	1.6533	10.7137	-0.91489	10.7135	1.91434	10.7158	0.59223	10.713	7.39288	10.7177	1.65399	10.7163	0.82604
10.7231	2.81175	10.7219	-0.72598	10.7227	1.49502	10.7204	-1.00231	10.7202	2.00303	10.7225	0.58258	10.72	7.25412	10.7244	1.3787	10.7229	0.81865
10.7298	2.72493	10.7285	-0.63225	10.7294	1.45449	10.7271	-0.88978	10.7269	1.89813	10.7292	0.49481	10.727	7.13253	10.731	1.34691	10.7296	0.81118
10.7364	2.64744	10.7352	-0.66152	10.736	1.32203	10.7338	-0.93969	10.7335	1.92006	10.7358	0.43995	10.733	7.03812	10.7377	1.0821	10.7363	0.804
10.7431	2.57413	10.7419	-0.81567	10.7427	1.07461	10.7404	-1.24105	10.7402	2.09173	10.7425	0.42987	10.74	6.97374	10.7444	0.56362	10.7429	0.79785
10.7498	2.50002	10.7485	-0.89489	10.7494	0.94824	10.7471	-1.3326	10.7469	2.0256	10.7492	0.37594	10.747	6.92654	10.751	0.32489	10.7496	0.79245
10.7564	2.41935	10.7552	-0.89148	10.756	0.94639	10.7538	-1.17143	10.7535	1.64509	10.7558	0.28811	10.753	6.87933	10.7577	0.49845	10.7562	0.78705
10.7631	2.32716	10.7619	-0.96616	10.7627	0.83592	10.7604	-1.16698	10.7602	1.39205	10.7625	0.25599	10.76	6.82783	10.7644	0.60336	10.7629	0.78077
10.7698	2.22067	10.7685	-1.12057	10.7694	0.57671	10.7671	-1.41939	10.7669	1.3361	10.7692	0.27122	10.767	6.76775	10.771	0.53088	10.7696	0.7733
10.7765	2.10067	10.7752	-1.1487	10.776	0.3624	10.7737	-1.51253	10.7735	1.14854	10.7758	0.25198	10.773	6.70052	10.7777	0.68092	10.7762	0.76379
10.7831	1.97013	10.7819	-1.05484	10.7827	0.25286	10.7804	-1.29954	10.7802	0.84273	10.7825	0.21043	10.78	6.63042	10.7844	1.05667	10.7829	0.75147
10.7898	1.83463	10.7885	-1.06948	10.7894	0.07947	10.7871	-1.25758	10.7869	0.8653	10.7892	0.2286	10.787	6.56605	10.791	1.15999	10.7896	0.73647
10.7965	1.70092	10.7952	-1.21253	10.796	-0.14649	10.7937	-1.46325	10.7935	1.10277	10.7958	0.28632	10.793	6.52885	10.7977	0.9702	10.7963	0.71947
10.8031	1.57535	10.8019	-1.24709	10.8027	-0.24849	10.8004	-1.52969	10.8002	1.07416	10.8025	0.2979	10.8	6.52599	10.8044	0.97529	10.8029	0.70111
10.8098	1.4631	10.8085	-1.13243	10.8094	-0.23564	10.8071	-1.29509	10.8069	0.79981	10.8092	0.27866	10.807	6.5589	10.811	1.22992	10.8096	0.68161
10.8164	1.36832	10.8152	-1.07087	10.816	-0.30425	10.8138	-1.2277	10.8135	0.77883	10.8158	0.30584	10.813	6.61469	10.8177	1.25726	10.8163	0.66222
10.8231	1.2962	10.8219	-1.11401	10.8227	-0.4767	10.8204	-1.45372	10.8202	1.00454	10.8225	0.36528	10.82	6.68192	10.8244	1.0732	10.8229	0.64415
10.8298	1.25488	10.8285	-1.07364	10.8294	-0.56942	10.8271	-1.53573	10.8269	0.95208	10.8292	0.37408	10.827	6.75058	10.831	1.17842	10.8296	0.62752
10.8364	1.26203	10.8352	-0.91129	10.836	-0.60399	10.8338	-1.38442	10.8335	0.71748	10.8358	0.35305	10.833	6.80351	10.8377	1.51253	10.8362	0.6121
10.8431	1.35601	10.8419	-0.81857	10.8427	-0.77036	10.8404	-1.42447	10.8402	0.74037	10.8425	0.39432	10.84	6.83928	10.8444	1.5227	10.8429	0.5988
10.8498	1.61409	10.8485	-0.77089	10.8494	-1.02586	10.8471	-1.74427	10.8469	1.01598	10.8492	0.47171	10.847	6.85787	10.851	1.28015	10.8496	0.58887
10.8565	2.18391	10.8552	-0.49891	10.856	-1.11474	10.8537	-1.89082	10.8535	0.98928	10.8558	0.48645	10.853	6.86646	10.8577	1.32211	10.8562	0.58283
10.8631	3.33091	10.8619	0.16727	10.8627	-1.01447	10.8604	-1.67783	10.8602	0.69841	10.8625	0.45705	10.86	6.86932	10.8644	1.62601	10.8629	0.581
10.8698	5.50528	10.8685	1.26904	10.8694	-0.88096	10.8671	-1.38124	10.8669	0.70413	10.8692	0.48072	10.867	6.86216	10.871	1.60503	10.8696	0.58614
10.8765	9.43561	10.8752	3.13476	10.876	-0.64294	10.8737	-0.68124	10.8735	1.03347	10.8758	0.52965	10.873	6.85501	10.8777	1.30399	10.8763	0.60214
10.8831	16.2367	10.8819	6.47111	10.8827	0.07603	10.8804	1.23342	10.8802	1.146	10.8825	0.49961	10.88	6.83928	10.8844	1.46103	10.8829	0.63335
10.8898	27.5083	10.8885	12.0328	10.8894	1.50813	10.8871	4.94671	10.8869	1.01662	10.8892	0.41792	10.887	6.82926	10.891	2.26561	10.8896	0.68572
10.8964	45.3561	10.8952	20.6446	10.896	3.89285	10.8938	11.1561	10.8935	1.18287	10.8958	0.4185	10.893	6.84643	10.8977	3.56674	10.8963	0.76887
10.9031	72.2565	10.9019	33.6248	10.9027	8.14782	10.9004	21.7708	10.9002	1.84409	10.9025	0.49088	10.9	6.9294	10.9044	5.97668	10.9029	0.89886
10.9098	110.746	10.9085	52.712	10.9094	15.9412	10.9071	39.9974	10.9069	2.68904	10.9092	0.55404	10.907	7.13396	10.911	11.3271	10.9096	1.10028
10.9164	--	10.9152	78.6943	10.916	29.1986	10.9138	68.8677	10.9135	3.98604	10.9158	0.67585	10.913	7.54738	10.9177	21.677	10.9162	1.41244
10.9231	--	10.9219	111.359	10.9227	50.1601	10.9204	112.102	10.9202	6.83912	10.9225	1.0603	10.92	8.34417	10.9244	39.3693	10.9229	1.899
10.9298	--	10.9285	--	10.9294	81.6596	10.9271	--	10.9269	12.2086	10.9292	1.8455	10.927	9.799	10.931	68.4954	10.9296	2.65744
10.9365	403.877	10.9352	193.786	10.936	--	10.9337	--	10.9335	21.1007	10.9358	3.09541	10.933	12.3382	10.9377	114.974	10.9362	3.82985
10.9431	--	10.9419	--	10.9427	180.431	10.9404	--	10.9402	35.5031	10.9425	5.12323	10.94	16.5653	10.9444	--	10.9429	5.61134
10.9498	--	10.9485	--	10.9494	--	10.9471	--	10.9469	58.7409	10.9492	8.44195	10.947	23.3059	10.951	281.669	10.9496	8.25538
10.9565	--	10.9552	--	10.956	306.74	10.9537	--	10.9535	93.9712	10.9558	13.5231	10.953	33.5841	10.9577	--	10.9563	12.0667
10.9631	778.723	10.9619	--	10.9627	--	10.9604	--	10.9602	143.916	10.9625	20.8082	10.96	48.543	10.9644	565.817	10.9629	17.3747
10.9698	--	10.9685	--	10.9694	411.48	10.9671	--	10.9669	--	10.9692	31.028	10.967	69.3226	10.971	--	10.9696	24.4886
10.9764	--	10.9752	410.555	10.976	--	10.9738	--	10.9735	--	10.9758	44.8616	10.973	96.8943	10.9777	898.008	10.9763	33.6459
10.9831	895.431	10.9819	--	10.9827	462.655	10.9804	1100.3	10.9802	--	10.9825	62.2034	10.98	131.847	10.9844	--	10.9829	44.9597
10.9898	--	10.9885	427.261	10.9894	--	10.9871	--	10.9869	539.704	10.9892	82.3515	10.987	--	10.991	--	10.9896	58.336
10.9964	852.222	10.9952	--	10.996	--	10.9938	--	10.9935	--	10.9958	104.574	10.993	--	10.9977	1233.47	10.9962	73.3782
11.0031	--	11.0019	--	11.0027	482.041	11.0004	1204.87	11.0002	813.396	11.0025	--	11	--	11.0044	--	11.0029	89.446
11.0098	--	11.0085	--	11.0094	--	11.0071	--	11.0069	--	11.0092	--	11.007	--	11.011	1289.52	11.0096	--
11.0165	651.341	11.0152	385.324	11.016	--	11.0137	1212.13	11.0135	1042.44	11.0158	--	11.013	387.865	11.0177	--	11.0162	--
11.0231	--	11.0219	--	11.0227	--	11.0204	--	11.0202	--	11.0225	188.458	11.02	--	11.0244	--	11.0229	134.477
11.0298	--	11.0285	334.893	11.0294	--	11.0271	--	11.0269	--	11.0292	--	11.027	483.27	11.031	1284.66	11.0296	--
11.0365	406.06	11.0352	--	11.036	496.951	11.0337	1181.86	11.0335	--	11.0358	--	11.033	--	11.0377	--	11.0363	--
11.0431	--	11.0419	--	11.0427	--	11.0404	--	11.0402	--	11.0425	--	11.04	540.612	11.0444	--	11.0429	--
11.0498	274.363	11.0485	252.404	11.0494	--	11.0471	1093.97	11.0469	--	11.0492	--	11.047	--	11.051	--	11.0496	163.911
11.0564	--	11.0552	--	11.056	--	11.0538	--	11.0535	--	11.0558	211.031	11.053	--	11.0577	--	11.0563	--
11.0631	--	11.0619	--	11.0627	458.218	11.0604	--	11.0602	1131.98	11.0625	--	11.06	--	11.0644	1180.78	11.0629	--
11.0698	--	11.0685	180.808	11.0694	--	11.0671	863.801	11.0669	--	11.0692	188.771	11.067	--	11.071	--	11.0696	--
11.0764	--	11.0752	--	11.076	418.156	11.0738	--	11.0735	992.67	11.0758	--	11.073	489.059	11.0777	--	11.0762	163.352
11.0831	100.333	11.0819	--	11.0827	--	11.0804	691.907	11.0802	--	11.0825	158.215	11.08	--	11.0844	935.307	11.0829	--
11.0898	83.86	11.0885	--	11.0894	361.07	11.0871	--	11.0869	812.38	11.0892	--	11.087	421.955	11.091	--	11.0896	154.332
11.0965	70.7269	11.0952	112.981	11.096	--	11.0938	--	11.0935	--	11.0958	--	11.093	--	11.0977	751.759	11.0962	--
11.1031	60.099	11.1019	--	11.1027	300.928	11.1004	495.938	11.1002	654.26	11.1025	--	11.1	352.399	11.1044	--	11.1029	--
11.1098	51.3569	11.1085	89.5262	11.1094	--	11.1071	--	11.1069	--	11.1092	100.891	11.107	--	11.111	--	11.1096	--
11.1165	44.0562	11.1152	79.242	11.116	247.488	11.1137	392.37	11.1135	524.03	11.1158	89.2319	11.113	--	11.1177	533.604	11.1163	117.474
11.1231	37.8799	11.1219	70.0763	11.1227	--	11.1204	--	11.1202	--	11.1225	78.4787	11.12	262.336	11.1244	--	11.1229	--
11.1298	32.6057	11.1285	62.0697	11.1294	201.757	11.1271	312.409	11.1269	417.78	11.1292	68.7547	11.127	--	11.131	--	11.1296	92.578
11.1364	28.0803	11.1352	54.8148	11.136	--	11.1337	--	11.1335	--	11.1358	60.5106	11.133	214.522	11.1377	384.918	11.1363	80.2109
11.1431	24.1991	11.1419	48.1849	11.1427	--	11.1404	--	11.1402	--	11.1425	53.7877	11.14	--	11.1444	--	11.1429	68.5867
11.1498	20.8865	11.1485	42.4014	11.1494	--	11.1471	215.943	11.1469	300.013	11.1492	48.0404	11.147	--	11.151	306.096	11.1496	58.0301
11.1564	18.0831	11.1552	37.422	11.156	--	11.1538	--	11.1535	--	11.1558	42.909	11.153	--	11.1577	--	11.1562	48.6471
11.1631	15.7368	11.1619	32.8928	11.1627	--	11.1604	--	11.1602	--	11.1625	38.3906	11.16	140.79	11.1644	--	11.1629	40.4279
11.1698	13.7999	11.1685	28.7323	11.1694	100.566	11.1671	--	11.1669	213.904	11.1692	34.4137	11.167	125.742	11.171	216.409	11.1696	33.3291
11.1765	12.2265	11.1752	25.1438	11.176	88.7852	11.1738	128.242	11.1735	--	11.1758	30.738	11.173	111.863	11.1777	--	11.1762	27.2835
11.1831	10.9716	11.1819	22.0999	11.1827	78.4069	11.1804	112.301	11.1802	--	11.1825	27.3244	11.18	99.143	11.1844	--	11.1829	22.1986
11.1898	9.98875	11.1885	19.2879	11.1894	68.9777	11.1871	97.8858	11.1869	152.797	11.1892	24.3144	11.187	87.5702	11.191	149.887	11.1896	17.9685
11.1965	9.22779	11.1952	16.6875	11.196	60.3068	11.1937	84.768	11.1935	136.772	11.1958	21.7268	11.193	77.1332	11.1977	--	11.1962	14.4876
11.2031	8.63711	11.2019	14.5208	11.2027	52.63	11.2004	73.5299	11.2002	121.895	11.2025	19.3686	11.2	67.8248	11.2044	115.365	11.2029	11.6525
11.2098	8.16643	11.2085	12.8354	11.2094	45.9905	11.2071	64.1187	11.2069	107.794	11.2092	17.1828	11.207	59.6237	11.211	101.702	11.2096	9.36402
11.2165	7.77066	11.2152	11.3949	11.216	40.0904	11.2137	55.673	11.2135	95.2702	11.2158	15.3115	11.213	52.464	11.2177	89.5726	11.2163	7.53193
11.2231	7.41045	11.2219	10.1225	11.2227	34.9235	11.2204	47.9949	11.2202	84.4962	11.2225	13.767	11.22	46.267	11.2244	78.5446	11.2229	6.07538
11.2298	7.055	11.2285	9.17798	11.2294	30.6242	11.2271	41.4778	11.2269	74.7118	11.2292	12.3842	11.227	40.967	11.231	69.0212	11.2296	4.92401
11.2364	6.68466	11.2352	8.50612	11.236	27.0741	11.2338	36.1141	11.2335	65.663	11.2358	11.1033	11.233	36.4852	11.2377	60.9706	11.2363	4.01749
11.2431	6.29226	11.2419	7.87828	11.2427	23.9739	11.2404	31.3377	11.2402	57.8044	11.2425	10.0403	11.24	32.7373	11.2444	53.6782	11.2429	3.30559
11.2498	5.88218	11.2485	7.23619	11.2494	21.255	11.2471	26.9902	11.2469	51.0569	11.2492	9.19955	11.247	29.6173	11.251	46.9046	11.2496	2.74793
11.2564	5.46853	11.2552	6.70322	11.256	19.0722	11.2538	23.545	11.2535	44.7769	11.2558	8.41327	11.253	27.0267	11.2577	41.0487	11.2562	2.31155
11.2631	5.07534	11.2619	6.2718	11.2627	17.3451	11.2604	20.903	11.2602	39.0139	11.2625	7.62656	11.26	24.8666	11.2644	36.1436	11.2629	1.96952
11.2698	4.7342	11.2685	5.77301	11.2694	15.8004	11.2671	18.5064	11.2669	34.2922	11.2692	6.93848	11.267	23.0413	11.271	31.7157	11.2696	1.70069
11.2765	4.4783	11.2752	5.24168	11.276	14.3704	11.2737	16.2471	11.2735	30.503	11.2758	6.3813	11.273	21.4734	11.2777	27.6006	11.2762	1.48906
11.2831	4.33664	11.2819	4.84356	11.2827	13.1802	11.2804	14.4704	11.2802	26.9839	11.2825	5.8553	11.28	20.0787	11.2844	24.1585	11.2829	1.32275
11.2898	4.3271	11.2885	4.51986	11.2894	12.1506	11.2871	13.2011	11.2869	23.5821	11.2892	5.33667	11.287	18.8041	11.291	21.4351	11.2896	1.19196
11.2965	4.45187	11.2952	4.07279	11.296	11.0296	11.2937	11.9187	11.2935	20.8127	11.2958	4.91524	11.293	17.6196	11.2977	18.9683	11.2963	1.08965
11.3031	4.69049	11.3019	3.53099	11.3027	9.8447	11.3004	10.5988	11.3002	18.6396	11.3025	4.57213	11.3	16.5138	11.3044	16.6588	11.3029	1.01116
11.3098	5.00003	11.3085	3.11357	11.3094	8.84387	11.3071	9.66263	11.3069	16.4585	11.3092	4.20914	11.307	15.4767	11.311	14.7994	11.3096	0.95267
11.3164	5.3219	11.3152	2.82078	11.316	8.02994	11.3138	9.0402	11.3135	14.1427	11.3158	3.78692	11.313	14.4982	11.3177	13.4131	11.3163	0.91068
11.3231	5.5933	11.3219	2.47892	11.3227	7.19097	11.3204	8.26867	11.3202	12.2353	11.3225	3.38709	11.32	13.5884	11.3244	12.0392	11.3229	0.8821
11.3298	5.7584	11.3285	2.11108	11.3294	6.33544	11.3271	7.25492	11.3269	10.8703	11.3292	3.01917	11.327	12.7459	11.331	10.609	11.3296	0.86504
11.3364	5.78046	11.3352	1.92274	11.336	5.7394	11.3338	6.46432	11.3335	9.5892	11.3358	2.62864	11.333	11.9719	11.3377	9.47094	11.3362	0.85778
11.3431	5.64833	11.3419	1.883	11.3427	5.34521	11.3404	5.92931	11.3402	8.33956	11.3425	2.24733	11.34	11.2681	11.3444	8.55732	11.3429	0.8577
11.3498	5.37674	11.3485	1.73024	11.3494	4.89049	11.3471	5.13935	11.3469	7.66087	11.3492	1.95966	11.347	10.6344	11.351	7.47649	11.3496	0.8626
11.3565	5.00003	11.3552	1.44691	11.356	4.38505	11.3537	4.1736	11.3535	7.51623	11.3558	1.77805	11.353	10.0694	11.3577	6.30156	11.3562	0.8706
11.3631	4.56313	11.3619	1.23788	11.3627	4.03974	11.3604	3.5181	11.3602	7.23044	11.3625	1.60868	11.36	9.58014	11.3644	5.54371	11.3629	0.88048
11.3698	4.11093	11.3685	1.13747	11.3694	3.83602	11.3671	3.23296	11.3669	6.72913	11.3692	1.43402	11.367	9.18102	11.371	5.10343	11.3696	0.89028
11.3765	3.68118	11.3752	0.962	11.376	3.47906	11.3737	2.74181	11.3735	6.41251	11.3758	1.3243	11.373	8.86202	11.3777	4.54394	11.3763	0.89828
11.3831	3.30051	11.3819	0.71324	11.3827	2.97944	11.3804	1.98142	11.3802	6.26914	11.3825	1.2635	11.38	8.59737	11.3844	3.96919	11.3829	0.9035
11.3898	2.98142	11.3885	0.58823	11.3894	2.56141	11.3871	1.51507	11.3869	5.71442	11.3892	1.15871	11.387	8.37421	11.391	3.88749	11.3896	0.90538
11.3964	2.72671	11.3952	0.56363	11.396	2.26498	11.3938	1.31989	11.3935	4.79984	11.3958	1.00386	11.393	8.17823	11.3977	4.12623	11.3963	0.90337
11.4031	2.53101	11.4019	0.40418	11.4027	1.89278	11.4004	0.90345	11.4002	4.15039	11.4025	0.89786	11.4	7.99513	11.4044	4.09571	11.4029	0.89712
11.4098	2.38498	11.4085	0.09284	11.4094	1.44164	11.4071	0.28102	11.4069	3.79276	11.4092	0.85945	11.407	7.81631	11.411	3.79181	11.4096	0.88731
11.4164	2.27749	11.4152	-0.14293	11.416	1.13395	11.4138	0.01717	11.4135	3.28509	11.4158	0.78728	11.413	7.63464	11.4177	3.69994	11.4162	0.87484
11.4231	2.19683	11.4219	-0.25759	11.4227	0.97897	11.4204	0.15259	11.4202	2.62483	11.4225	0.67377	11.42	7.46441	11.4244	3.73745	11.4229	0.86043
11.4298	2.13464	11.4285	-0.43357	11.4294	0.81089	11.4271	0.11349	11.4269	2.34636	11.4292	0.61069	11.427	7.30991	11.431	3.45421	11.4296	0.84461
11.4365	2.08636	11.4352	-0.66404	11.436	0.59419	11.4337	-0.16562	11.4335	2.4964	11.4358	0.61069	11.433	7.18117	11.4377	2.87088	11.4362	0.82829
11.4431	2.05139	11.4419	-0.73027	11.4427	0.50783	11.4404	-0.25876	11.4402	2.48909	11.4425	0.5805	11.44	7.07102	11.4444	2.50689	11.4429	0.81274
11.4498	2.03272	11.4485	-0.61585	11.4494	0.53671	11.4471	-0.16912	11.4469	2.2068	11.4492	0.51227	11.447	6.97231	11.451	2.40453	11.4496	0.79809
11.4565	2.03649	11.4552	-0.58154	11.456	0.45962	11.4537	-0.31312	11.4535	2.09586	11.4558	0.49767	11.453	6.87504	11.4577	2.18169	11.4563	0.78419
11.4631	2.07047	11.4619	-0.68397	11.4627	0.27948	11.4604	-0.64023	11.4602	2.21888	11.4625	0.54317	11.46	6.78205	11.4644	1.88128	11.4629	0.77046
11.4698	2.14279	11.4685	-0.71475	11.4694	0.16146	11.4671	-0.66694	11.4669	2.1321	11.4692	0.53751	11.467	6.69336	11.471	1.81007	11.4696	0.75732
11.4764	2.25961	11.4752	-0.62443	11.476	0.10835	11.4738	-0.48002	11.4735	1.77479	11.4758	0.48237	11.473	6.59895	11.4777	1.93373	11.4763	0.74495
11.4831	2.42174	11.4819	-0.62102	11.4827	-0.051	11.4804	-0.58778	11.4802	1.64636	11.4825	0.48122	11.48	6.49595	11.4844	1.8425	11.4829	0.73324
11.4898	2.6236	11.4885	-0.71942	11.4894	-0.30041	11.4871	-1.00835	11.4869	1.80467	11.4892	0.53244	11.487	6.38866	11.491	1.62983	11.4896	0.72193
11.4964	2.85347	11.4952	-0.70832	11.496	-0.40438	11.4938	-1.18574	11.4935	1.791	11.4958	0.525	11.493	6.29282	11.4977	1.72106	11.4962	0.71107
11.5031	3.09447	11.5019	-0.5495	11.5027	-0.36332	11.5004	-1.08941	11.5002	1.55512	11.5025	0.44961	11.5	6.20985	11.5044	2.03641	11.5029	0.70103
11.5098	3.32713	11.5085	-0.42575	11.5094	-0.38372	11.5071	-1.22325	11.5069	1.52111	11.5092	0.42529	11.507	6.12831	11.511	2.16103	11.5096	0.69226
11.5165	3.53277	11.5152	-0.40317	11.516	-0.47684	11.5137	-1.52397	11.5135	1.68482	11.5158	0.44804	11.513	6.06251	11.5177	2.09777	11.5162	0.68514
11.5231	3.69668	11.5219	-0.29645	11.5227	-0.43948	11.5204	-1.5316	11.5202	1.59931	11.5225	0.3989	11.52	6.02245	11.5244	2.28532	11.5229	0.67952
11.5298	3.81033	11.5285	-0.13775	11.5294	-0.271	11.5271	-1.15903	11.5269	1.3539	11.5292	0.29597	11.527	5.99957	11.531	2.66933	11.5296	0.6752
11.5365	3.87112	11.5352	-0.09512	11.536	-0.20358	11.5337	-1.00009	11.5335	1.45245	11.5358	0.26715	11.533	5.97239	11.5377	2.71861	11.5363	0.67197
11.5431	3.88304	11.5419	-0.19288	11.5427	-0.25683	11.5404	-1.098	11.5402	1.82438	11.5425	0.33016	11.54	5.93948	11.5444	2.45857	11.5429	0.66977
11.5498	3.85265	11.5485	-0.25406	11.5494	-0.21047	11.5471	-0.96544	11.5469	1.86475	11.5492	0.3582	11.547	5.91803	11.551	2.36003	11.5496	0.6681
11.5564	3.78728	11.5552	-0.23325	11.556	-0.04768	11.5538	-0.56807	11.5535	1.58596	11.5558	0.33131	11.553	5.91087	11.5577	2.45063	11.5563	0.66627
11.5631	3.6933	11.5619	-0.29846	11.5627	0.01192	11.5604	-0.34078	11.5602	1.60821	11.5625	0.35334	11.56	5.90944	11.5644	2.26498	11.5629	0.664
11.5698	3.57548	11.5685	-0.4265	11.5694	-0.06888	11.5671	-0.43456	11.5669	1.89145	11.5692	0.4318	11.567	5.9123	11.571	1.80976	11.5696	0.66177
11.5764	3.43819	11.5752	-0.45691	11.576	-0.0853	11.5738	-0.37416	11.5735	1.88669	11.5758	0.46005	11.573	5.92804	11.5777	1.68546	11.5762	0.65992
11.5831	3.28322	11.5819	-0.38891	11.5827	-0.03139	11.5804	-0.13574	11.5802	1.58278	11.5825	0.42264	11.58	5.95236	11.5844	1.94041	11.5829	0.65835
11.5898	3.11236	11.5885	-0.42625	11.5894	-0.11722	11.5871	-0.12271	11.5869	1.62125	11.5892	0.43874	11.587	5.97095	11.591	2.08823	11.5896	0.657
11.5965	2.92857	11.5952	-0.57246	11.596	-0.33948	11.5938	-0.35667	11.5935	2.00208	11.5958	0.51799	11.593	5.97525	11.5977	2.1162	11.5962	0.65623
11.6031	2.73625	11.6019	-0.66644	11.6027	-0.49485	11.6004	-0.40372	11.6002	2.0415	11.6025	0.55704	11.6	5.96809	11.6044	2.43282	11.6029	0.6565
11.6098	2.54035	11.6085	-0.68977	11.6094	-0.51088	11.6071	-0.24573	11.6069	1.67592	11.6092	0.51384	11.607	5.95522	11.611	2.92142	11.6096	0.65735
11.6165	2.34703	11.6152	-0.81769	11.616	-0.54002	11.6137	-0.32838	11.6135	1.46898	11.6158	0.48723	11.613	5.9495	11.6177	2.91697	11.6163	0.65851
11.6231	2.16226	11.6219	-1.031	11.6227	-0.58916	11.6204	-0.63864	11.6202	1.50903	11.6225	0.47894	11.62	5.9495	11.6244	2.36352	11.6229	0.66039
11.6298	1.99258	11.6285	-1.11628	11.6294	-0.48452	11.6271	-0.68823	11.6269	1.32243	11.6292	0.41306	11.627	5.95522	11.631	1.86253	11.6296	0.66333
11.6364	1.84119	11.6352	-1.08562	11.636	-0.30292	11.6337	-0.46603	11.6335	0.93619	11.6358	0.31507	11.633	5.96094	11.6377	1.57197	11.6363	0.6671
11.6431	1.71125	11.6419	-1.08954	11.6427	-0.24928	11.6404	-0.41294	11.6402	0.90917	11.6425	0.31049	11.64	5.95808	11.6444	1.15108	11.6429	0.67181
11.6498	1.60396	11.6485	-1.16207	11.6494	-0.34928	11.6471	-0.5188	11.6469	1.26044	11.6492	0.40684	11.647	5.94807	11.651	0.67933	11.6496	0.67875
11.6564	1.51972	11.6552	-1.12423	11.656	-0.37538	11.6538	-0.36017	11.6535	1.45213	11.6558	0.49431	11.653	5.92661	11.6577	0.69173	11.6562	0.68916
11.6631	1.45674	11.6619	-1.01385	11.6627	-0.30994	11.6604	-0.00159	11.6602	1.47915	11.6625	0.5785	11.66	5.90801	11.6644	1.18192	11.6629	0.70376
11.6698	1.41263	11.6685	-1.00464	11.6694	-0.3575	11.6671	0.01081	11.6669	1.76462	11.6692	0.75567	11.667	5.88512	11.671	1.63078	11.6696	0.72405
11.6765	1.38621	11.6752	-1.07515	11.676	-0.48571	11.6738	-0.33824	11.6735	2.29581	11.6758	1.03312	11.673	5.86653	11.6777	1.91212	11.6762	0.75253
11.6831	1.37508	11.6819	-1.03239	11.6827	-0.50412	11.6804	-0.50799	11.6802	2.60607	11.6825	1.30942	11.68	5.85222	11.6844	2.38927	11.6829	0.79091
11.6898	1.37627	11.6885	-0.86197	11.6894	-0.39485	11.6871	-0.43106	11.6869	2.74467	11.6892	1.62456	11.687	5.84221	11.691	2.99644	11.6896	0.83966
11.6965	1.38581	11.6952	-0.76231	11.696	-0.37379	11.6937	-0.51753	11.6935	3.19958	11.6958	2.12259	11.693	5.83076	11.6977	3.28509	11.6962	0.89926
11.7031	1.40131	11.7019	-0.72598	11.7027	-0.39789	11.7004	-0.78265	11.7002	4.01338	11.7025	2.87375	11.7	5.81074	11.7044	3.37346	11.7029	0.97028
11.7098	1.41919	11.7085	-0.58722	11.7094	-0.20848	11.7071	-0.7232	11.7069	4.75725	11.7092	3.81467	11.707	5.78213	11.711	3.82519	11.7096	1.05087
11.7165	1.43747	11.7152	-0.30906	11.716	0.21908	11.7137	-0.27593	11.7135	5.48426	11.7158	4.99184	11.713	5.7478	11.7177	4.71942	11.7163	1.1362
11.7231	1.45574	11.7219	-0.0188	11.7227	0.72545	11.7204	0.08106	11.7202	6.69734	11.7225	6.59873	11.72	5.71918	11.7244	5.65688	11.7229	1.22099
11.7298	1.4774	11.7285	0.35019	11.7294	1.34402	11.7271	0.32012	11.7269	8.43938	11.7292	8.746	11.727	5.70631	11.731	6.73389	11.7296	1.30086
11.7364	1.50839	11.7352	1.07528	11.736	2.34617	11.7338	0.80395	11.7335	10.3998	11.7358	11.449	11.733	5.7106	11.7377	8.48548	11.7363	1.3704
11.7431	1.55747	11.7419	2.24643	11.7427	3.77827	11.7404	1.60599	11.7402	12.5599	11.7425	14.7925	11.74	5.71489	11.7444	10.8719	11.7429	1.42373
11.7498	1.64012	11.7485	3.77155	11.7494	5.52323	11.7471	2.35303	11.7469	15.3809	11.7492	19.0071	11.747	5.72348	11.751	13.2151	11.7496	1.45719
11.7564	1.7784	11.7552	5.67045	11.756	7.71231	11.7538	3.17891	11.7535	18.7489	11.7558	24.1573	11.753	5.73778	11.7577	15.3777	11.7562	1.4708
11.7631	2.00351	11.7619	8.15757	11.7627	10.6921	11.7604	4.57446	11.7602	22.0601	11.7625	30.1244	11.76	5.75781	11.7644	17.8378	11.7629	1.46627
11.7698	2.35717	11.7685	11.2964	11.7694	14.5343	11.7671	6.54697	11.7669	25.1977	11.7692	36.8406	11.767	5.76782	11.771	20.6086	11.7696	1.44529
11.7765	2.89679	11.7752	14.9215	11.776	18.9708	11.7737	8.79224	11.7735	28.3543	11.7758	44.3381	11.773	5.77211	11.7777	23.1454	11.7762	1.41099
11.7831	3.69787	11.7819	19.0317	11.7827	23.9837	11.7804	11.4314	11.7802	31.49	11.7825	52.3873	11.78	5.77784	11.7844	25.3404	11.7829	1.36805
11.7898	4.85122	11.7885	23.7365	11.7894	29.7526	11.7871	14.9714	11.7869	34.0662	11.7892	60.5273	11.787	5.78928	11.791	27.7217	11.7896	1.32081
11.7965	6.45876	11.7952	28.9362	11.796	36.0776	11.7937	19.2305	11.7935	36.1004	11.7958	68.4923	11.793	5.81503	11.7977	30.3005	11.7963	1.27218
11.8031	8.62559	11.8019	34.2255	11.8027	42.3666	11.8004	23.6699	11.8002	38.1292	11.8025	76.3953	11.8	5.85794	11.8044	32.4011	11.8029	1.22465
11.8098	11.4459	11.8085	39.3523	11.8094	48.2096	11.8071	28.2027	11.8069	40.1236	11.8092	84.0221	11.807	5.91516	11.811	33.9063	11.8096	1.18052
11.8164	14.9779	11.8152	44.3315	11.816	53.625	11.8138	33.1176	11.8135	41.5856	11.8158	90.6476	11.813	5.98097	11.8177	35.2456	11.8163	1.1411
11.8231	19.2163	11.8219	48.9052	11.8227	58.2365	11.8204	38.0526	11.8202	42.4509	11.8225	96.0713	11.82	6.05106	11.8244	36.3709	11.8229	1.1065
11.8298	24.0703	11.8285	52.6482	11.8294	61.3266	11.8271	42.2405	11.8269	43.1563	11.8292	100.563	11.827	6.11973	11.831	36.7063	11.8296	1.07683
11.8364	29.3551	11.8352	55.408	11.836	62.5842	11.8338	45.5672	11.8335	43.6446	11.8358	104.004	11.833	6.17123	11.8377	36.2609	11.8362	1.05259
11.8431	34.796	11.8419	57.3278	11.8427	62.2592	11.8404	48.5188	11.8402	43.3741	11.8425	105.583	11.84	6.19555	11.8444	35.6655	11.8429	1.03389
11.8498	40.0482	11.8485	58.2936	11.8494	60.5559	11.8471	50.9243	11.8469	42.4283	11.8492	105.184	11.847	6.2027	11.851	34.9531	11.8496	1.02101
11.8565	44.7345	11.8552	57.9098	11.856	57.2752	11.8537	52.1199	11.8535	41.385	11.8558	103.756	11.853	6.21557	11.8577	33.5814	11.8562	1.0146
11.8631	48.4991	11.8619	56.2646	11.8627	52.6712	11.8604	52.0821	11.8602	40.1999	11.8625	101.51	11.86	6.2542	11.8644	31.5199	11.8629	1.0158
11.8698	51.0597	11.8685	53.7669	11.8694	47.478	11.8671	51.4873	11.8669	38.3876	11.8692	97.8825	11.867	6.3343	11.871	29.424	11.8696	1.02464
11.8765	52.2455	11.8752	50.571	11.876	42.2165	11.8737	50.4138	11.8735	36.0626	11.8758	92.9068	11.873	6.45876	11.8777	27.4483	11.8763	1.0399
11.8831	52.017	11.8819	46.6039	11.8827	36.9697	11.8804	48.233	11.8802	33.8313	11.8825	87.4594	11.88	6.62327	11.8844	25.198	11.8829	1.06046
11.8898	50.4686	11.8885	42.1542	11.8894	31.869	11.8871	45.0977	11.8869	31.6613	11.8892	81.8825	11.887	6.83212	11.891	22.6428	11.8896	1.08528
11.8964	47.8147	11.8952	37.7809	11.896	27.3365	11.8938	41.7379	11.8935	29.1141	11.8958	75.6658	11.893	7.09391	11.8977	20.3829	11.8963	1.11241
11.9031	44.3512	11.9019	33.6209	11.9027	23.5033	11.9004	38.3298	11.9002	26.3042	11.9025	68.8823	11.9	7.4172	11.9044	18.6062	11.9029	1.13924
11.9098	40.4088	11.9085	29.5411	11.9094	20.1702	11.9071	34.4464	11.9069	23.8857	11.9092	62.2559	11.907	7.79486	11.911	16.798	11.9096	1.16364
11.9164	36.3054	11.9152	25.6325	11.916	17.3173	11.9138	30.3221	11.9135	21.9297	11.9158	56.0797	11.913	8.20112	11.9177	14.8948	11.9162	1.18526
11.9231	32.3099	11.9219	22.2133	11.9227	15.0871	11.9204	26.701	11.9202	19.9337	11.9225	50.104	11.92	8.6174	11.9244	13.3778	11.9229	1.20335
11.9298	28.6166	11.9285	19.2981	11.9294	13.4333	11.9271	23.6073	11.9269	17.8897	11.9292	44.336	11.927	9.01508	11.931	12.351	11.9296	1.21731
11.9365	25.328	11.9352	16.6518	11.936	12.0611	11.9337	20.6168	11.9335	16.2096	11.9358	39.1125	11.933	9.35841	11.9377	11.2941	11.9362	1.22741
11.9431	22.4632	11.9419	14.2946	11.9427	10.8988	11.9404	17.8391	11.9402	14.9507	11.9425	34.505	11.94	9.60016	11.9444	10.1589	11.9429	1.23559
11.9498	19.9775	11.9485	12.4024	11.9494	10.0388	11.9471	15.7251	11.9469	13.5797	11.9492	30.3295	11.947	9.73034	11.951	9.45663	11.9496	1.2442
11.9565	17.7942	11.9552	10.9726	11.956	9.35727	11.9537	14.0975	11.9535	12.0554	11.9558	26.5753	11.953	9.7661	11.9577	9.14447	11.9563	1.25459
11.9631	15.8332	11.9619	9.7493	11.9627	8.5991	11.9604	12.4019	11.9602	10.869	11.9625	23.4316	11.96	9.73034	11.9644	8.61581	11.9629	1.26894
11.9698	14.0307	11.9685	8.67465	11.9694	7.77456	11.9671	10.6888	11.9669	10.0937	11.9692	20.8801	11.967	9.63306	11.971	7.81123	11.9696	1.28995
11.9764	12.3525	11.9752	7.87147	11.976	7.10169	11.9738	9.43279	11.9735	9.30786	11.9758	18.7205	11.973	9.50861	11.9777	7.28861	11.9763	1.32031
11.9831	10.7924	11.9819	7.23985	11.9827	6.57148	11.9804	8.57162	11.9802	8.41586	11.9825	16.873	11.98	9.38272	11.9844	7.08262	11.9829	1.36044
11.9898	9.36588	11.9885	6.5859	11.9894	5.9651	11.9871	7.64847	11.9869	7.84779	11.9892	15.3636	11.987	9.2597	11.991	6.68462	11.9896	1.41062
11.9964	8.0965	11.9952	5.91581	11.996	5.29634	11.9938	6.60801	11.9935	7.59157	11.9958	14.1317	11.993	9.13382	11.9977	6.09016	11.9962	1.47091
12.0031	7.00156	12.0019	5.42737	12.0027	4.76029	12.0004	5.83998	12.0002	7.1675	12.0025	12.986	12	9.00364	12.0044	5.8368	12.0029	1.5404
12.0098	6.08365	12.0085	5.08374	12.0094	4.38478	12.0071	5.37205	12.0069	6.52981	12.0092	11.8819	12.007	8.8706	12.011	5.95824	12.0096	1.61579
12.0165	5.33183	12.0152	4.7135	12.016	4.0204	12.0137	4.73499	12.0135	6.15819	12.0158	10.921	12.013	8.71468	12.0177	5.83935	12.0162	1.69296
12.0231	4.72546	12.0219	4.34906	12.0227	3.66794	12.0204	3.97237	12.0202	6.08317	12.0225	10.1079	12.02	8.53586	12.0244	5.41782	12.0229	1.76938
12.0298	4.23849	12.0285	4.13335	12.0294	3.52581	12.0271	3.5181	12.0269	5.81868	12.0292	9.34095	12.027	8.35991	12.031	5.15525	12.0296	1.8416
12.0365	3.84251	12.0352	3.97667	12.036	3.55376	12.0337	3.41892	12.0335	5.3196	12.0358	8.61626	12.033	8.1954	12.0377	5.13776	12.0363	1.90515
12.0431	3.51171	12.0419	3.65159	12.0427	3.55138	12.0404	3.3137	12.0402	5.09993	12.0425	8.02667	12.04	8.04806	12.0444	4.88249	12.0429	1.95585
12.0498	3.227	12.0485	3.20023	12.0494	3.47098	12.0471	3.07782	12.0469	5.19816	12.0492	7.53615	12.047	7.91359	12.051	4.42441	12.0496	1.99143
12.0564	2.97507	12.0552	2.83857	12.056	3.47045	12.0538	3.07973	12.0535	5.08372	12.0558	7.00028	12.053	7.80344	12.0577	4.28454	12.0563	2.01069
12.0631	2.74857	12.0619	2.60457	12.0627	3.56714	12.0604	3.19735	12.0602	4.65075	12.0625	6.40905	12.06	7.71475	12.0644	4.44667	12.0629	2.01162
12.0698	2.54472	12.0685	2.32338	12.0694	3.53297	12.0671	2.98882	12.0669	4.47146	12.0692	5.89335	12.067	7.63321	12.071	4.39421	12.0696	1.99374
12.0764	2.36471	12.0752	1.99414	12.076	3.35998	12.0738	2.54599	12.0735	4.66665	12.0758	5.46141	12.073	7.55596	12.0777	4.10016	12.0762	1.95879
12.0831	2.21093	12.0819	1.80719	12.0827	3.22673	12.0804	2.24082	12.0802	4.72132	12.0825	5.01516	12.08	7.47871	12.0844	4.04263	12.0829	1.90926
12.0898	2.08596	12.0885	1.73705	12.0894	3.17203	12.0871	2.1073	12.0869	4.51342	12.0892	4.54459	12.087	7.41005	12.091	4.10144	12.0896	1.84748
12.0965	1.9904	12.0952	1.56864	12.096	2.99758	12.0938	1.70771	12.0935	4.47591	12.0958	4.15428	12.093	7.35426	12.0977	3.83949	12.0962	1.77577
12.1031	1.92304	12.1019	1.25315	12.1027	2.64949	12.1004	1.1549	12.1002	4.67714	12.1025	3.84622	12.1	7.30848	12.1044	3.30194	12.1029	1.69738
12.1098	1.87933	12.1085	0.99114	12.1094	2.35809	12.1071	0.90694	12.1069	4.60211	12.1092	3.50475	12.107	7.26843	12.111	3.06225	12.1096	1.61513
12.1165	1.85211	12.1152	0.84885	12.116	2.1602	12.1137	0.83605	12.1135	4.10334	12.1158	3.1394	12.113	7.22551	12.1177	3.11089	12.1163	1.53083
12.1231	1.83284	12.1219	0.64663	12.1227	1.91291	12.1204	0.5277	12.1202	3.64272	12.1225	2.84643	12.12	7.17974	12.1244	2.95544	12.1229	1.44664
12.1298	1.81278	12.1285	0.36885	12.1294	1.59621	12.1271	0.07439	12.1269	3.29367	12.1292	2.65567	12.127	7.13825	12.131	2.63087	12.1296	1.36439
12.1364	1.78536	12.1352	0.18531	12.136	1.35872	12.1337	-0.0426	12.1335	2.79554	12.1358	2.45032	12.133	7.08961	12.1377	2.50117	12.1363	1.2855
12.1431	1.74622	12.1419	0.11252	12.1427	1.21209	12.1404	0.09378	12.1402	2.22715	12.1425	2.2115	12.14	7.02381	12.1444	2.51738	12.1429	1.20992
12.1498	1.69516	12.1485	-0.05639	12.1494	0.96838	12.1471	-0.08996	12.1469	2.01861	12.1492	2.01888	12.147	6.94799	12.151	2.19377	12.1496	1.1381
12.1564	1.63476	12.1552	-0.34791	12.156	0.66174	12.1538	-0.50545	12.1535	2.10794	12.1558	1.86932	12.153	6.87075	12.1577	1.60344	12.1562	1.07098
12.1631	1.57019	12.1619	-0.55379	12.1627	0.49273	12.1604	-0.6663	12.1602	2.03323	12.1625	1.67942	12.16	6.80351	12.1644	1.28396	12.1629	1.00888
12.1698	1.5078	12.1685	-0.61005	12.1694	0.41313	12.1671	-0.59954	12.1669	1.83519	12.1692	1.43394	12.167	6.742	12.171	1.31766	12.1696	0.95169
12.1765	1.45634	12.1752	-0.69999	12.176	0.23074	12.1738	-0.76008	12.1735	1.90226	12.1758	1.24555	12.173	6.68192	12.1777	1.30145	12.1762	0.89969
12.1831	1.42554	12.1819	-0.86878	12.1827	-0.02636	12.1804	-1.17493	12.1802	2.15022	12.1825	1.1276	12.18	6.61755	12.1844	1.1495	12.1829	0.85394
12.1898	1.42395	12.1885	-0.94951	12.1894	-0.15113	12.1871	-1.35295	12.1869	2.08314	12.1892	0.98913	12.187	6.55174	12.191	1.26044	12.1896	0.81505
12.1965	1.45972	12.1952	-0.92441	12.196	-0.16888	12.1937	-1.32465	12.1935	1.78496	12.1958	0.82333	12.193	6.49452	12.1977	1.52874	12.1962	0.78268
12.2031	1.54058	12.2019	-0.95557	12.2027	-0.31511	12.2004	-1.52906	12.2002	1.72647	12.2025	0.71218	12.2	6.43301	12.2044	1.50903	12.2029	0.75629
12.2098	1.6737	12.2085	-1.06759	12.2094	-0.5277	12.2071	-1.96648	12.2069	1.88351	12.2092	0.66111	12.207	6.35862	12.211	1.13487	12.2096	0.73584
12.2165	1.86284	12.2152	-1.08853	12.216	-0.56439	12.2137	-2.20331	12.2135	1.78528	12.2158	0.5697	12.213	6.28424	12.2177	0.93905	12.2163	0.72066
12.2231	2.10643	12.2219	-1.00767	12.2227	-0.46862	12.2204	-2.16103	12.2202	1.47247	12.2225	0.45097	12.22	6.22416	12.2244	1.04459	12.2229	0.70953
12.2298	2.39948	12.2285	-0.989	12.2294	-0.46147	12.2271	-2.23223	12.2269	1.4871	12.2292	0.41049	12.227	6.17266	12.231	0.9311	12.2296	0.70143
12.2364	2.73248	12.2352	-1.04046	12.236	-0.55949	12.2338	-2.42456	12.2335	1.80054	12.2358	0.43645	12.233	6.11544	12.2377	0.67425	12.2363	0.69568
12.2431	3.09149	12.2419	-0.97689	12.2427	-0.55737	12.2404	-2.29263	12.2402	1.86888	12.2425	0.40963	12.24	6.05822	12.2444	0.75404	12.2429	0.69165
12.2498	3.46045	12.2485	-0.82463	12.2494	-0.48081	12.2471	-1.84886	12.2469	1.65208	12.2492	0.32058	12.247	6.02388	12.251	1.17111	12.2496	0.68853
12.2564	3.82205	12.2552	-0.75209	12.256	-0.51207	12.2538	-1.57452	12.2535	1.61107	12.2558	0.29075	12.253	6.00672	12.2577	1.28619	12.2562	0.68627
12.2631	4.16259	12.2619	-0.76899	12.2627	-0.63115	12.2604	-1.4925	12.2602	1.80244	12.2625	0.33038	12.26	6.001	12.2644	1.01089	12.2629	0.68627
12.2698	4.47273	12.2685	-0.69886	12.2694	-0.64678	12.2671	-1.17429	12.2669	1.68324	12.2692	0.31908	12.267	6.01244	12.271	0.94636	12.2696	0.68922
12.2765	4.75089	12.2752	-0.56375	12.276	-0.5685	12.2737	-0.6326	12.2735	1.29477	12.2758	0.2341	12.273	6.04677	12.2777	1.06398	12.2762	0.69526
12.2831	5.00222	12.2819	-0.58457	12.2827	-0.58055	12.2804	-0.41962	12.2802	1.15331	12.2825	0.17917	12.28	6.10113	12.2844	0.87388	12.2829	0.70511
12.2898	5.23766	12.2885	-0.76874	12.2894	-0.67777	12.2871	-0.55663	12.2869	1.31861	12.2892	0.18225	12.287	6.15978	12.291	0.42121	12.2896	0.72008
12.2965	5.47051	12.2952	-0.89085	12.296	-0.71539	12.2937	-0.52738	12.2935	1.297	12.2958	0.13311	12.293	6.22272	12.2977	0.40531	12.2963	0.74026
12.3031	5.71132	12.3019	-0.90019	12.3027	-0.68347	12.3004	-0.31757	12.3002	0.98928	12.3025	0.03011	12.3	6.29282	12.3044	0.86117	12.3029	0.76397
12.3098	5.96364	12.3085	-0.94346	12.3094	-0.71234	12.3071	-0.40817	12.3069	0.95208	12.3092	-0.00272	12.307	6.36148	12.311	1.21403	12.3096	0.7903
12.3164	6.21974	12.3152	-1.04337	12.316	-0.75645	12.3138	-0.77693	12.3135	1.18446	12.3158	0.05372	12.313	6.42014	12.3177	1.33864	12.3163	0.81955
12.3231	6.46055	12.3219	-1.02444	12.3227	-0.64704	12.3204	-0.89645	12.3202	1.21435	12.3225	0.08984	12.32	6.46162	12.3244	1.63333	12.3229	0.85126
12.3298	6.65605	12.3285	-0.85982	12.3294	-0.45141	12.3271	-0.72861	12.3269	1.0074	12.3292	0.07317	12.327	6.49309	12.331	2.04945	12.3296	0.88374
12.3364	6.77268	12.3352	-0.76445	12.336	-0.37895	12.3338	-0.75181	12.3335	1.0554	12.3358	0.1035	12.333	6.51169	12.3377	2.01575	12.3362	0.91574
12.3431	6.78043	12.3419	-0.77303	12.3427	-0.39948	12.3404	-1.04586	12.3402	1.36312	12.3425	0.16279	12.34	6.51598	12.3444	1.62252	12.3429	0.94687
12.3498	6.66142	12.3485	-0.75323	12.3494	-0.34995	12.3471	-1.16475	12.3469	1.4108	12.3492	0.15543	12.347	6.50454	12.351	1.46071	12.3496	0.97632
12.3565	6.41366	12.3552	-0.67073	12.356	-0.2318	12.3537	-1.04841	12.3535	1.21276	12.3558	0.09313	12.353	6.4888	12.3577	1.55417	12.3562	1.00236
12.3631	6.05106	12.3619	-0.68548	12.3627	-0.23603	12.3604	-1.15045	12.3602	1.24772	12.3625	0.09627	12.36	6.47736	12.3644	1.39809	12.3629	1.02393
12.3698	5.60184	12.3685	-0.76584	12.3694	-0.31882	12.3671	-1.48551	12.3669	1.51761	12.3692	0.17452	12.367	6.46162	12.371	1.07257	12.3696	1.04133
12.3765	5.10275	12.3752	-0.75209	12.376	-0.2771	12.3737	-1.59709	12.3735	1.54559	12.3758	0.21615	12.373	6.43444	12.3777	1.17079	12.3763	1.05503
12.3831	4.59095	12.3819	-0.66871	12.3827	-0.13974	12.3804	-1.37424	12.3802	1.37043	12.3825	0.22151	12.38	6.39296	12.3844	1.61203	12.3829	1.06541
12.3898	4.09782	12.3885	-0.71753	12.3894	-0.08318	12.3871	-1.22166	12.3869	1.40762	12.3892	0.27573	12.387	6.34432	12.391	1.68451	12.3896	1.07336
12.3964	3.64661	12.3952	-0.8824	12.396	-0.1604	12.3938	-1.31289	12.3935	1.62125	12.3958	0.367	12.393	6.29568	12.3977	1.36693	12.3963	1.07998
12.4031	3.25044	12.4019	-0.94939	12.4027	-0.18504	12.4004	-1.22388	12.4002	1.53637	12.4025	0.4014	12.4	6.2356	12.4044	1.22007	12.4029	1.08605
12.4098	2.91308	12.4085	-0.93248	12.4094	-0.17669	12.4071	-0.97561	12.4069	1.20989	12.4092	0.37372	12.407	6.17123	12.411	1.3504	12.4096	1.0918
12.4164	2.63274	12.4152	-1.00754	12.416	-0.28292	12.4138	-1.05	12.4135	1.15522	12.4158	0.39954	12.413	6.10971	12.4177	1.22515	12.4162	1.09797
12.4231	2.40366	12.4219	-1.17204	12.4227	-0.46319	12.4204	-1.49759	12.4202	1.39173	12.4225	0.471	12.42	6.05822	12.4244	0.88437	12.4229	1.10541
12.4298	2.21789	12.4285	-1.20685	12.4294	-0.56028	12.4271	-1.84409	12.4269	1.40476	12.4292	0.47064	12.427	6.01673	12.431	0.86149	12.4296	1.11458
12.4365	2.06709	12.4352	-1.113	12.436	-0.56929	12.4337	-1.90131	12.4335	1.11961	12.4358	0.40798	12.433	5.98383	12.4377	1.17874	12.4362	1.12555
12.4431	1.94311	12.4419	-1.10291	12.4427	-0.68691	12.4404	-2.06788	12.4402	1.03378	12.4425	0.39146	12.44	5.98097	12.4444	1.33324	12.4429	1.13853
12.4498	1.84119	12.4485	-1.19928	12.4494	-0.88069	12.4471	-2.33078	12.4469	1.16571	12.4492	0.43201	12.447	6.00815	12.451	1.18415	12.4496	1.15373
12.4565	1.75675	12.4552	-1.19714	12.456	-0.94453	12.4537	-2.2494	12.4535	1.03792	12.4558	0.41771	12.453	6.04963	12.4577	1.21307	12.4563	1.17018
12.4631	1.68522	12.4619	-1.0667	12.4627	-0.92255	12.4604	-1.88224	12.4602	0.69237	12.4625	0.34661	12.46	6.0854	12.4644	1.3059	12.4629	1.18621
12.4698	1.62383	12.4685	-1.01296	12.4694	-0.98983	12.4671	-1.68959	12.4669	0.70477	12.4692	0.34003	12.467	6.11258	12.471	1.05508	12.4696	1.19999
12.4764	1.57138	12.4752	-1.0778	12.476	-1.13289	12.4738	-1.72488	12.4735	1.08401	12.4758	0.38338	12.473	6.14119	12.4777	0.5455	12.4763	1.21045
12.4831	1.52787	12.4819	-1.09117	12.4827	-1.16309	12.4804	-1.64604	12.4802	1.26298	12.4825	0.35648	12.48	6.16837	12.4844	0.32139	12.4829	1.21639
12.4898	1.4927	12.4885	-1.06267	12.4894	-1.08586	12.4871	-1.50235	12.4869	1.13805	12.4892	0.26436	12.487	6.19125	12.491	0.43551	12.4896	1.21644
12.4964	1.46667	12.4952	-1.17229	12.496	-1.09514	12.4938	-1.64795	12.4935	1.2207	12.4958	0.22588	12.493	6.21271	12.4977	0.24446	12.4962	1.21003
12.5031	1.45157	12.5019	-1.39305	12.5027	-1.16441	12.5004	-1.88669	12.5002	1.47311	12.5025	0.2502	12.5	6.23274	12.5044	-0.15195	12.5029	1.19744
12.5098	1.44879	12.5085	-1.49106	12.5094	-1.13302	12.5071	-1.76938	12.5069	1.42097	12.5092	0.22631	12.507	6.25563	12.511	-0.23238	12.5096	1.17932
12.5165	1.45872	12.5152	-1.45221	12.516	-1.0346	12.5137	-1.42225	12.5135	1.0821	12.5158	0.14462	12.513	6.26707	12.5177	0.10363	12.5162	1.15644
12.5231	1.48038	12.5219	-1.48463	12.5227	-1.01805	12.5204	-1.29986	12.5202	0.98515	12.5225	0.12274	12.52	6.2685	12.5244	0.28769	12.5229	1.12979
12.5298	1.51237	12.5285	-1.56271	12.5294	-1.04083	12.5271	-1.34182	12.5269	1.20099	12.5292	0.15721	12.527	6.27136	12.531	0.16626	12.5296	1.10107
12.5365	1.5523	12.5352	-1.51175	12.536	-0.95182	12.5337	-1.10976	12.5335	1.19527	12.5358	0.14155	12.533	6.28567	12.5377	0.24541	12.5363	1.07172
12.5431	1.59681	12.5419	-1.35432	12.5427	-0.82453	12.5404	-0.80204	12.5402	0.97561	12.5425	0.07575	12.54	6.31571	12.5444	0.58301	12.5429	1.04316
12.5498	1.6427	12.5485	-1.31559	12.5494	-0.82572	12.5471	-0.9505	12.5469	0.99246	12.5492	0.05729	12.547	6.35433	12.551	0.74546	12.5496	1.01656
12.5564	1.68681	12.5552	-1.39368	12.556	-0.88268	12.5538	-1.40953	12.5535	1.26743	12.5558	0.10879	12.553	6.40011	12.5577	0.6183	12.5563	0.99299
12.5631	1.72675	12.5619	-1.38939	12.5627	-0.82546	12.5604	-1.57324	12.5602	1.30876	12.5625	0.12488	12.56	6.44588	12.5644	0.69269	12.5629	0.97291
12.5698	1.75933	12.5685	-1.3079	12.5694	-0.73274	12.5671	-1.52016	12.5669	1.09418	12.5692	0.08554	12.567	6.48022	12.571	1.00199	12.5696	0.95622
12.5764	1.78218	12.5752	-1.3277	12.576	-0.824	12.5738	-1.77002	12.5735	1.11357	12.5758	0.07539	12.573	6.50883	12.5777	1.13328	12.5762	0.94289
12.5831	1.79331	12.5819	-1.43682	12.5827	-1.03778	12.5804	-2.1766	12.5802	1.33419	12.5825	0.09563	12.58	6.53744	12.5844	1.0465	12.5829	0.93304
12.5898	1.79231	12.5885	-1.41222	12.5894	-1.13381	12.5871	-2.18487	12.5869	1.23819	12.5892	0.09198	12.587	6.56462	12.591	1.1816	12.5896	0.9266
12.5965	1.78079	12.5952	-1.27333	12.596	-1.1105	12.5938	-1.87906	12.5935	0.91871	12.5958	0.06301	12.593	6.58607	12.5977	1.52111	12.5962	0.92316
12.6031	1.75973	12.6019	-1.22514	12.6027	-1.14467	12.6004	-1.89654	12.6002	0.90567	12.6025	0.07753	12.6	6.60181	12.6044	1.51889	12.6029	0.92316
12.6098	1.73072	12.6085	-1.29099	12.6094	-1.23302	12.6071	-2.11398	12.6069	1.24931	12.6092	0.13018	12.607	6.60753	12.611	1.26235	12.6096	0.92819
12.6165	1.69714	12.6152	-1.27295	12.616	-1.16534	12.6137	-2.0415	12.6135	1.39141	12.6158	0.13311	12.613	6.6061	12.6177	1.29191	12.6163	0.94
12.6231	1.66297	12.6219	-1.15728	12.6227	-0.96003	12.6204	-1.70708	12.6202	1.28587	12.6225	0.11823	12.62	6.60324	12.6244	1.62125	12.6229	0.9603
12.6298	1.63078	12.6285	-1.15702	12.6294	-0.84996	12.6271	-1.61489	12.6269	1.46071	12.6292	0.15628	12.627	6.60896	12.631	1.71407	12.6296	0.99248
12.6364	1.60237	12.6352	-1.25491	12.636	-0.87301	12.6337	-1.76334	12.6335	1.88414	12.6358	0.23925	12.633	6.61612	12.6377	1.48296	12.6363	1.04147
12.6431	1.57972	12.6419	-1.24545	12.6427	-0.86175	12.6404	-1.59836	12.6402	2.05708	12.6425	0.27444	12.64	6.6247	12.6444	1.41589	12.6429	1.1119
12.6498	1.56621	12.6485	-1.12448	12.6494	-0.77115	12.6471	-1.17779	12.6469	1.85331	12.6492	0.27494	12.647	6.63328	12.651	1.50394	12.6496	1.20743
12.6564	1.56343	12.6552	-1.10556	12.656	-0.77618	12.6538	-0.96734	12.6535	1.78305	12.6558	0.33588	12.653	6.65045	12.6577	1.31194	12.6562	1.3313
12.6631	1.57197	12.6619	-1.2124	12.6627	-0.8648	12.6604	-1.0217	12.6602	1.95694	12.6625	0.42493	12.66	6.68192	12.6644	0.93873	12.6629	1.48588
12.6698	1.59144	12.6685	-1.25353	12.6694	-0.87923	12.6671	-0.92379	12.6669	1.97728	12.6692	0.43452	12.667	6.72626	12.671	0.88056	12.6696	1.66949
12.6765	1.61986	12.6752	-1.20597	12.676	-0.81513	12.6738	-0.69682	12.6735	1.79799	12.6758	0.38066	12.673	6.78062	12.6777	1.14187	12.6762	1.87617
12.6831	1.65363	12.6819	-1.2452	12.6827	-0.85115	12.6804	-0.80204	12.6802	1.82438	12.6825	0.37637	12.68	6.84357	12.6844	1.25726	12.6829	2.09634
12.6898	1.6878	12.6885	-1.37904	12.6894	-0.97394	12.6871	-1.20163	12.6869	2.04722	12.6892	0.41735	12.687	6.91509	12.691	1.14155	12.6896	2.31777
12.6965	1.71701	12.6952	-1.40427	12.696	-0.97924	12.6937	-1.45499	12.6935	2.04086	12.6958	0.38924	12.693	6.97803	12.6977	1.22356	12.6962	2.52642
12.7031	1.73589	12.7019	-1.30209	12.7027	-0.8746	12.7004	-1.5742	12.7002	1.77638	12.7025	0.28975	12.7	7.00808	12.7044	1.40381	12.7029	2.70772
12.7098	1.74046	12.7085	-1.26677	12.7094	-0.84983	12.7071	-1.8994	12.7069	1.69341	12.7092	0.23632	12.707	7.00092	12.711	1.27538	12.7096	2.85019
12.7165	1.72913	12.7152	-1.33565	12.716	-0.90983	12.7137	-2.26879	12.7135	1.791	12.7158	0.22516	12.713	6.9766	12.7177	0.91998	12.7163	2.94606
12.7231	1.7031	12.7219	-1.34372	12.7227	-0.86559	12.7204	-2.17724	12.7202	1.66893	12.7225	0.15893	12.72	6.94513	12.7244	0.77375	12.7229	2.99191
12.7298	1.66416	12.7285	-1.26942	12.7294	-0.76532	12.7271	-1.77924	12.7269	1.36979	12.7292	0.04013	12.727	6.90222	12.731	0.93238	12.7296	2.98847
12.7364	1.61588	12.7352	-1.28557	12.736	-0.81115	12.7338	-1.59105	12.7335	1.32815	12.7358	-0.01087	12.733	6.84357	12.7377	0.94287	12.7363	2.94087
12.7431	1.56323	12.7419	-1.41664	12.7427	-0.99434	12.7404	-1.62411	12.7402	1.52556	12.7425	0.01466	12.74	6.78635	12.7444	0.77979	12.7429	2.85816
12.7498	1.51078	12.7485	-1.45675	12.7494	-1.0648	12.7471	-1.41557	12.7469	1.544	12.7492	0.00064373	12.747	6.73056	12.751	0.86594	12.7496	2.75077
12.7564	1.46091	12.7552	-1.37993	12.756	-0.99738	12.7538	-1.04554	12.7535	1.31957	12.7558	-0.06559	12.753	6.66475	12.7577	1.15808	12.7562	2.62862
12.7631	1.4166	12.7619	-1.36403	12.7627	-0.99169	12.7604	-1.04586	12.7602	1.23405	12.7625	-0.07646	12.76	6.58464	12.7644	1.30335	12.7629	2.50133
12.7698	1.38104	12.7685	-1.41336	12.7694	-1.03619	12.7671	-1.35803	12.7669	1.35803	12.7692	-0.0088	12.767	6.50597	12.771	1.21117	12.7696	2.37746
12.7765	1.3574	12.7752	-1.37728	12.776	-0.95672	12.7737	-1.4658	12.7735	1.29795	12.7758	0.03097	12.773	6.4373	12.7777	1.24486	12.7762	2.26304
12.7831	1.34687	12.7819	-1.25239	12.7827	-0.76426	12.7804	-1.34532	12.7802	1.1069	12.7825	0.02282	12.78	6.38008	12.7844	1.45531	12.7829	2.161
12.7898	1.34905	12.7885	-1.23788	12.7894	-0.67724	12.7871	-1.4801	12.7869	1.11453	12.7892	0.05872	12.787	6.3386	12.791	1.45562	12.7896	2.07241
12.7965	1.36435	12.7952	-1.31748	12.796	-0.73247	12.7937	-1.91784	12.7935	1.37647	12.7958	0.15593	12.793	6.31285	12.7977	1.31448	12.7963	1.99819
12.8031	1.39097	12.8019	-1.31988	12.8027	-0.73195	12.8004	-2.1747	12.8002	1.4712	12.8025	0.22316	12.8	6.31142	12.8044	1.39173	12.8029	1.93787
12.8098	1.42535	12.8085	-1.26072	12.8094	-0.66823	12.8071	-2.19727	12.8069	1.32275	12.8092	0.24047	12.807	6.34146	12.811	1.69309	12.8096	1.89005
12.8164	1.4627	12.8152	-1.32821	12.816	-0.69764	12.8138	-2.33014	12.8135	1.35835	12.8158	0.28589	12.813	6.40726	12.8177	1.81452	12.8163	1.85264
12.8231	1.50045	12.8219	-1.48665	12.8227	-0.80228	12.8204	-2.51929	12.8202	1.53097	12.8225	0.34711	12.82	6.50597	12.8244	1.74109	12.8229	1.82401
12.8298	1.5372	12.8285	-1.55136	12.8294	-0.82625	12.8271	-2.45539	12.8269	1.3965	12.8292	0.33917	12.827	6.639	12.831	1.8905	12.8296	1.80236
12.8364	1.57317	12.8352	-1.55969	12.836	-0.79354	12.8338	-2.17406	12.8335	1.00072	12.8358	0.2738	12.833	6.80923	12.8377	2.1642	12.8362	1.78517
12.8431	1.61111	12.8419	-1.67473	12.8427	-0.89765	12.8404	-2.13973	12.8402	0.83923	12.8425	0.25935	12.84	7.00951	12.8444	2.07202	12.8429	1.771
12.8498	1.65482	12.8485	-1.85752	12.8494	-1.11752	12.8471	-2.3187	12.8469	0.93778	12.8492	0.28346	12.847	7.22408	12.851	1.69373	12.8496	1.75924
12.8565	1.70807	12.8552	-1.90823	12.856	-1.22653	12.8537	-2.3543	12.8535	0.80395	12.8558	0.23632	12.853	7.43008	12.8577	1.55862	12.8562	1.74914
12.8631	1.77224	12.8619	-1.85702	12.8627	-1.22971	12.8604	-2.25766	12.8602	0.45935	12.8625	0.12145	12.86	7.61461	12.8644	1.70898	12.8629	1.73921
12.8698	1.84794	12.8685	-1.88653	12.8694	-1.30614	12.8671	-2.3063	12.8669	0.42597	12.8692	0.05186	12.867	7.75623	12.871	1.63269	12.8696	1.72872
12.8765	1.93377	12.8752	-1.95894	12.876	-1.47621	12.8737	-2.42074	12.8735	0.64214	12.8758	0.04013	12.873	7.84779	12.8777	1.29827	12.8763	1.71796
12.8831	2.02735	12.8819	-1.90256	12.8827	-1.54257	12.8804	-2.16516	12.8802	0.60336	12.8825	-0.02353	12.88	7.88498	12.8844	1.26553	12.8829	1.70668
12.8898	2.12471	12.8885	-1.74109	12.8894	-1.47714	12.8871	-1.68514	12.8869	0.35222	12.8892	-0.13576	12.887	7.86781	12.891	1.48424	12.8896	1.69354
12.8964	2.22246	12.8952	-1.65076	12.896	-1.47184	12.8938	-1.44895	12.8935	0.39323	12.8958	-0.18103	12.893	7.8063	12.8977	1.45308	12.8963	1.67855
12.9031	2.31842	12.9019	-1.60838	12.9027	-1.51065	12.9004	-1.46929	12.9002	0.65613	12.9025	-0.13633	12.9	7.71046	12.9044	1.08178	12.9029	1.66257
12.9098	2.41001	12.9085	-1.43013	12.9094	-1.42442	12.9071	-1.24995	12.9069	0.62974	12.9092	-0.12481	12.907	7.60031	12.911	0.82843	12.9096	1.64623
12.9164	2.49227	12.9152	-1.16119	12.916	-1.15964	12.9138	-0.83001	12.9135	0.30009	12.9158	-0.18454	12.913	7.48014	12.9177	0.85004	12.9162	1.62869
12.9231	2.55744	12.9219	-0.99581	12.9227	-0.9195	12.9204	-0.64468	12.9202	0.19328	12.9225	-0.20707	12.92	7.35569	12.9244	0.74259	12.9229	1.6093
12.9298	2.59837	12.9285	-0.92983	12.9294	-0.72095	12.9271	-0.59764	12.9269	0.31821	12.9292	-0.16751	12.927	7.23267	12.931	0.58492	12.9296	1.58805
12.9365	2.60969	12.9352	-0.77858	12.936	-0.4318	12.9337	-0.15004	12.9335	0.26639	12.9358	-0.16007	12.933	7.10678	12.9377	0.81476	12.9362	1.56432
12.9431	2.58724	12.9419	-0.56577	12.9427	-0.07775	12.9404	0.70635	12.9402	0.13955	12.9425	-0.21729	12.94	6.98948	12.9444	1.42384	12.9429	1.53653
12.9498	2.53061	12.9485	-0.48024	12.9494	0.18583	12.9471	1.33673	12.9469	0.39673	12.9492	-0.23682	12.947	6.87361	12.951	1.92388	12.9496	1.5036
12.9565	2.44498	12.9552	-0.49614	12.956	0.34531	12.9537	1.67783	12.9535	1.00994	12.9558	-0.18826	12.953	6.77061	12.9577	2.24177	12.9563	1.4659
12.9631	2.34286	12.9619	-0.40481	12.9627	0.56624	12.9604	2.12987	12.9602	1.44132	12.9625	-0.16658	12.96	6.67334	12.9644	2.80348	12.9629	1.42437
12.9698	2.23974	12.9685	-0.24321	12.9694	0.80069	12.9671	2.67251	12.9669	1.65844	12.9692	-0.18568	12.967	6.57034	12.971	3.56134	12.9696	1.37968
12.9764	2.15173	12.9752	-0.20436	12.976	0.88586	12.9738	2.79967	12.9735	2.12733	12.9758	-0.15492	12.973	6.46877	12.9777	4.06806	12.9763	1.33318
12.9831	2.09292	12.9819	-0.26491	12.9827	0.83486	12.9804	2.53042	12.9802	2.82987	12.9825	-0.06087	12.98	6.3715	12.9844	4.31188	12.9829	1.28823
12.9898	2.07424	12.9885	-0.20158	12.9894	0.83208	12.9871	2.35844	12.9869	3.30448	12.9892	0.00315	12.987	6.28853	12.991	4.7706	12.9896	1.2477
12.9964	2.10106	12.9952	-0.027	12.996	0.87937	12.9938	2.33777	12.9935	3.54958	12.9958	0.02253	12.993	6.21271	12.9977	5.50779	12.9962	1.21339
13.0031	2.1712	13.0019	0.03229	13.0027	0.83447	13.0004	2.02243	13.0002	4.03214	13.0025	0.08111	13	6.15263	13.0044	5.98844	13.0029	1.18693
13.0098	2.27551	13.0085	0.01249	13.0094	0.69645	13.0071	1.49123	13.0069	4.72991	13.0092	0.16787	13.007	6.11544	13.011	6.18235	13.0096	1.17069
13.0165	2.40028	13.0152	0.12501	13.016	0.67194	13.0137	1.21657	13.0135	5.12695	13.0158	0.19619	13.013	6.0997	13.0177	6.45256	13.0162	1.16695
13.0231	2.52883	13.0219	0.39181	13.0227	0.75976	13.0204	1.19495	13.0202	5.18735	13.0225	0.18082	13.02	6.09398	13.0244	6.85151	13.0229	1.17588
13.0298	2.64585	13.0285	0.5823	13.0294	0.80466	13.0271	0.94191	13.0269	5.37046	13.0292	0.22144	13.027	6.09398	13.031	6.95515	13.0296	1.19755
13.0365	2.73784	13.0352	0.70453	13.036	0.80506	13.0337	0.43678	13.0335	5.75161	13.0358	0.29626	13.033	6.09541	13.0377	6.67763	13.0363	1.23204
13.0431	2.79625	13.0419	0.95531	13.0427	0.93606	13.0404	0.1545	13.0402	5.84666	13.0425	0.2924	13.04	6.0854	13.0444	6.52218	13.0429	1.27922
13.0498	2.8185	13.0485	1.30348	13.0494	1.21077	13.0471	0.12589	13.0469	5.63494	13.0492	0.22709	13.047	6.0668	13.051	6.49166	13.0496	1.33779
13.0564	2.81016	13.0552	1.52134	13.056	1.3872	13.0538	-0.11508	13.0535	5.56183	13.0558	0.21887	13.053	6.04105	13.0577	6.19793	13.0563	1.40585
13.0631	2.78374	13.0619	1.55893	13.0627	1.45806	13.0604	-0.64977	13.0602	5.65116	13.0625	0.28539	13.06	6.0153	13.0644	5.72427	13.0629	1.48193
13.0698	2.75632	13.0685	1.6056	13.0694	1.5974	13.0671	-0.91426	13.0669	5.43531	13.0692	0.33588	13.067	5.9824	13.071	5.55452	13.0696	1.56469
13.0764	2.74797	13.0752	1.62427	13.076	1.81887	13.0738	-0.84718	13.0735	4.86596	13.0758	0.37444	13.073	5.94664	13.0777	5.68549	13.0762	1.65248
13.0831	2.78215	13.0819	1.46091	13.0827	1.90748	13.0804	-0.83987	13.0802	4.50738	13.0825	0.49295	13.08	5.9166	13.0844	5.59902	13.0829	1.74334
13.0898	2.88089	13.0885	1.14252	13.0894	1.88841	13.0871	-1.06589	13.0869	4.43077	13.0892	0.66841	13.087	5.89228	13.091	5.3285	13.0896	1.83511
13.0965	3.0601	13.0952	0.89804	13.096	1.97556	13.0938	-1.09641	13.0935	4.11606	13.0958	0.78886	13.093	5.87082	13.0977	5.36633	13.0962	1.92499
13.1031	3.32475	13.1019	0.74364	13.1027	2.16193	13.1004	-0.83605	13.1002	3.46629	13.1025	0.83492	13.1	5.84364	13.1044	5.54657	13.1029	2.00976
13.1098	3.66708	13.1085	0.51001	13.1094	2.19411	13.1071	-0.73687	13.1069	3.02029	13.1092	0.8872	13.107	5.8136	13.111	5.32945	13.1096	2.08563
13.1165	4.06643	13.1152	0.23905	13.116	2.04934	13.1137	-0.86466	13.1135	2.86357	13.1158	0.94156	13.113	5.7807	13.1177	4.776	13.1163	2.14974
13.1231	4.48763	13.1219	0.12085	13.1227	1.92099	13.1204	-0.87229	13.1202	2.54472	13.1225	0.90795	13.12	5.7435	13.1244	4.45875	13.1229	2.19848
13.1298	4.8844	13.1285	0.16323	13.1294	1.80165	13.1271	-0.70763	13.1269	2.02878	13.1292	0.80609	13.127	5.70774	13.131	4.3656	13.1296	2.229
13.1364	5.20905	13.1352	0.1737	13.136	1.52813	13.1337	-0.80427	13.1335	1.81484	13.1358	0.738	13.133	5.67913	13.1377	3.91706	13.1363	2.23949
13.1431	5.42164	13.1419	0.15239	13.1427	1.14123	13.1404	-1.16571	13.1402	1.96139	13.1425	0.70596	13.14	5.66483	13.1444	3.21484	13.1429	2.23033
13.1498	5.49634	13.1485	0.26907	13.1494	0.90096	13.1471	-1.34118	13.1469	1.98428	13.1492	0.60833	13.147	5.65052	13.151	2.8429	13.1496	2.20307
13.1564	5.42442	13.1552	0.51367	13.156	0.83142	13.1538	-1.23596	13.1535	1.82056	13.1558	0.45319	13.153	5.62906	13.1577	2.84068	13.1562	2.15954
13.1631	5.21541	13.1619	0.67653	13.1627	0.77658	13.1604	-1.22388	13.1602	1.86316	13.1625	0.36399	13.16	5.60617	13.1644	2.66965	13.1629	2.1042
13.1698	4.89513	13.1685	0.74149	13.1694	0.71446	13.1671	-1.34595	13.1669	2.04118	13.1692	0.35684	13.167	5.59044	13.171	2.35589	13.1696	2.0429
13.1765	4.49955	13.1752	0.88152	13.176	0.76095	13.1738	-1.23851	13.1735	1.95313	13.1758	0.33495	13.173	5.58043	13.1777	2.45031	13.1762	1.98203
13.1831	4.06782	13.1819	1.07995	13.1827	0.86625	13.1804	-0.99691	13.1802	1.65017	13.1825	0.28846	13.18	5.57041	13.1844	2.87787	13.1829	1.92592
13.1898	3.63429	13.1885	1.16409	13.1894	0.85301	13.1871	-1.05762	13.1869	1.57134	13.1892	0.33238	13.187	5.56612	13.191	2.99708	13.1896	1.87882
13.1965	3.2268	13.1952	1.13722	13.196	0.75526	13.1937	-1.38728	13.1935	1.73028	13.1958	0.46592	13.193	5.58043	13.1977	2.78664	13.1962	1.84449
13.2031	2.8638	13.2019	1.19689	13.2027	0.76797	13.2004	-1.44513	13.2002	1.66384	13.2025	0.55804	13.2	5.60474	13.2044	2.78378	13.2029	1.8256
13.2098	2.55426	13.2085	1.34889	13.2094	0.91579	13.2071	-1.18033	13.2069	1.39809	13.2092	0.58243	13.207	5.6262	13.211	2.96021	13.2096	1.82266
13.2165	2.29935	13.2152	1.37967	13.216	1.04401	13.2137	-1.01598	13.2135	1.30494	13.2158	0.64201	13.213	5.64051	13.2177	2.78632	13.2163	1.83529
13.2231	2.0951	13.2219	1.28897	13.2227	1.1558	13.2204	-0.91839	13.2202	1.42384	13.2225	0.75274	13.22	5.65624	13.2244	2.25099	13.2229	1.86348
13.2298	1.93357	13.2285	1.23637	13.2294	1.38574	13.2271	-0.50926	13.2269	1.3663	13.2292	0.7988	13.227	5.68628	13.231	1.96934	13.2296	1.9056
13.2364	1.80582	13.2352	1.19525	13.236	1.68191	13.2338	0.11603	13.2335	1.17366	13.2358	0.77591	13.233	5.73063	13.2377	2.00017	13.2363	1.95895
13.2431	1.70489	13.2419	0.96112	13.2427	1.8247	13.2404	0.35127	13.2402	1.26012	13.2425	0.79529	13.24	5.7807	13.2444	1.88891	13.2429	2.0198
13.2498	1.62621	13.2485	0.54546	13.2494	1.77754	13.2471	0.20854	13.2469	1.70644	13.2492	0.88549	13.247	5.83649	13.251	1.59677	13.2496	2.08539
13.2564	1.56681	13.2552	0.18909	13.256	1.72734	13.2538	0.17103	13.2535	2.10094	13.2558	0.95522	13.253	5.898	13.2577	1.5529	13.2562	2.15218
13.2631	1.52508	13.2619	-0.06169	13.2627	1.67886	13.2604	0.29278	13.2602	2.32156	13.2625	0.98798	13.26	5.95522	13.2644	1.8088	13.2629	2.2161
13.2698	1.50263	13.2685	-0.34438	13.2694	1.41846	13.2671	0.13256	13.2669	2.69413	13.2692	1.0761	13.267	5.9967	13.271	1.88192	13.2696	2.27375
13.2765	1.50422	13.2752	-0.6354	13.276	0.98507	13.2737	-0.2238	13.2735	3.15317	13.2758	1.21744	13.273	6.02245	13.2777	1.72901	13.2762	2.32315
13.2831	1.53522	13.2819	-0.76231	13.2827	0.60307	13.2804	-0.2985	13.2802	3.30321	13.2825	1.32079	13.28	6.04105	13.2844	1.72329	13.2829	2.36275
13.2898	1.5988	13.2885	-0.7618	13.2894	0.33683	13.2871	-0.15259	13.2869	3.14109	13.2892	1.38237	13.287	6.05536	13.291	1.83551	13.2896	2.39078
13.2965	1.69734	13.2952	-0.83421	13.296	-0.00358	13.2937	-0.26417	13.2935	3.10389	13.2958	1.47643	13.293	6.05965	13.2977	1.74395	13.2963	2.40686
13.3031	1.82947	13.3019	-0.98445	13.3027	-0.40902	13.3004	-0.69968	13.3002	3.30321	13.3025	1.59616	13.3	6.05822	13.3044	1.4925	13.3029	2.4124
13.3098	1.98921	13.3085	-1.04097	13.3094	-0.59168	13.3071	-0.94668	13.3069	3.31275	13.3092	1.6345	13.307	6.05679	13.311	1.55067	13.3096	2.40933
13.3164	2.16405	13.3152	-1.00426	13.316	-0.57512	13.3138	-1.06716	13.3135	3.17574	13.3158	1.58658	13.313	6.06537	13.3177	1.79227	13.3163	2.39881
13.3231	2.3369	13.3219	-1.03681	13.3227	-0.6036	13.3204	-1.40985	13.3202	3.28096	13.3225	1.55454	13.32	6.07252	13.3244	1.72647	13.3229	2.38257
13.3298	2.48849	13.3285	-1.12978	13.3294	-0.74903	13.3271	-1.83233	13.3269	3.50507	13.3292	1.52678	13.327	6.0811	13.331	1.35899	13.3296	2.36331
13.3364	2.60135	13.3352	-1.12296	13.336	-0.79883	13.3338	-1.93596	13.3335	3.37664	13.3358	1.41456	13.333	6.10542	13.3377	1.10404	13.3362	2.34326
13.3431	2.66234	13.3419	-1.03529	13.3427	-0.74493	13.3404	-1.71312	13.3402	2.87533	13.3425	1.22802	13.34	6.14405	13.3444	1.03696	13.3429	2.3235
13.3498	2.66631	13.3485	-1.04778	13.3494	-0.80797	13.3471	-1.71566	13.3469	2.57969	13.3492	1.09048	13.347	6.18696	13.351	0.73942	13.3496	2.30432
13.3565	2.61664	13.3552	-1.15084	13.356	-0.98877	13.3537	-1.91657	13.3535	2.52565	13.3558	1.02117	13.353	6.217	13.3577	0.32234	13.3562	2.28657
13.3631	2.52545	13.3619	-1.15072	13.3627	-1.05884	13.3604	-1.91307	13.3602	2.25385	13.3625	0.90802	13.36	6.2356	13.3644	0.28547	13.3629	2.27022
13.3698	2.40982	13.3685	-1.03794	13.3694	-0.96877	13.3671	-1.72075	13.3669	1.80149	13.3692	0.74737	13.367	6.24704	13.371	0.70222	13.3696	2.2534
13.3765	2.28902	13.3752	-1.00842	13.376	-0.9101	13.3737	-1.72488	13.3735	1.68355	13.3758	0.65095	13.373	6.24418	13.3777	1.07447	13.3763	2.23385
13.3831	2.18153	13.3819	-1.07377	13.3827	-0.87884	13.3804	-1.93501	13.3802	1.88891	13.3825	0.63121	13.38	6.22988	13.3844	1.18478	13.3829	2.21033
13.3898	2.10067	13.3885	-1.04488	13.3894	-0.71526	13.3871	-1.94232	13.3869	1.90639	13.3892	0.56305	13.387	6.21128	13.391	1.39809	13.3896	2.18182
13.3964	2.05318	13.3952	-0.88467	13.396	-0.44227	13.3938	-1.7004	13.3935	1.63428	13.3958	0.42486	13.393	6.19268	13.3977	1.72202	13.3963	2.14646
13.4031	2.03947	13.4019	-0.79347	13.4027	-0.25842	13.4004	-1.60376	13.4002	1.56848	13.4025	0.32895	13.4	6.1698	13.4044	1.7573	13.4029	2.10317
13.4098	2.05398	13.4085	-0.79296	13.4094	-0.1551	13.4071	-1.6257	13.4069	1.75158	13.4092	0.29068	13.407	6.12974	13.411	1.4588	13.4096	2.05276
13.4164	2.08696	13.4152	-0.71071	13.416	0.08914	13.4138	-1.3841	13.4135	1.66353	13.4158	0.20063	13.413	6.07967	13.4177	1.33769	13.4162	1.99676
13.4231	2.1261	13.4219	-0.5437	13.4227	0.45114	13.4204	-0.99182	13.4202	1.35454	13.4225	0.04978	13.42	6.03676	13.4244	1.53923	13.4229	1.93585
13.4298	2.15848	13.4285	-0.50371	13.4294	0.71049	13.4271	-0.8316	13.4269	1.26743	13.4292	-0.02732	13.427	6.00815	13.431	1.67274	13.4296	1.87153
13.4365	2.1712	13.4352	-0.65294	13.436	0.86162	13.4337	-0.85958	13.4335	1.45435	13.4358	-0.0083	13.433	5.9824	13.4377	1.62411	13.4362	1.80666
13.4431	2.1557	13.4419	-0.7811	13.4427	1.09368	13.4404	-0.61353	13.4402	1.45499	13.4425	0.00751	13.44	5.97095	13.4444	1.79036	13.4429	1.74361
13.4498	2.10881	13.4485	-0.81542	13.4494	1.34004	13.4471	-0.20917	13.4469	1.23437	13.4492	-0.00257	13.447	5.98812	13.451	2.2014	13.4496	1.68403
13.4565	2.03292	13.4552	-0.88127	13.456	1.34296	13.4537	-0.10268	13.4535	1.32275	13.4558	0.03784	13.453	6.01387	13.4577	2.4395	13.4563	1.62882
13.4631	1.93516	13.4619	-0.99127	13.4627	1.10772	13.4604	-0.25272	13.4602	1.63809	13.4625	0.12081	13.46	6.02102	13.4644	2.43823	13.4629	1.58011
13.4698	1.82529	13.4685	-0.97752	13.4694	0.89089	13.4671	-0.21998	13.4669	1.72838	13.4692	0.14505	13.467	6.01387	13.471	2.58541	13.4696	1.53918
13.4764	1.71463	13.4752	-0.85313	13.476	0.75327	13.4738	-0.09314	13.4735	1.53669	13.4758	0.11137	13.473	6.01816	13.4777	2.92333	13.4763	1.50699
13.4831	1.6129	13.4819	-0.81214	13.4827	0.50214	13.4804	-0.31344	13.4802	1.5672	13.4825	0.11094	13.48	6.03819	13.4844	3.06861	13.4829	1.48511
13.4898	1.52787	13.4885	-0.8848	13.4894	0.17656	13.4871	-0.75658	13.4869	1.91339	13.4892	0.15271	13.487	6.05536	13.491	2.97038	13.4896	1.47602
13.4964	1.46329	13.4952	-0.8718	13.496	-0.00358	13.4938	-0.88183	13.4935	2.04913	13.4958	0.15235	13.493	6.0854	13.4977	2.94336	13.4962	1.4827
13.5031	1.42078	13.5019	-0.76155	13.5027	0.01285	13.5004	-0.64659	13.5002	1.88382	13.5025	0.11601	13.5	6.13689	13.5044	3.01393	13.5029	1.50744
13.5098	1.40051	13.5085	-0.73279	13.5094	0.03974	13.5071	-0.55599	13.5069	1.83487	13.5092	0.12946	13.507	6.20842	13.511	2.78918	13.5096	1.55351
13.5165	1.4019	13.5152	-0.78249	13.516	0.03497	13.5137	-0.64182	13.5135	2.06057	13.5158	0.18132	13.513	6.27995	13.5177	2.36829	13.5162	1.62416
13.5231	1.42475	13.5219	-0.74086	13.5227	0.15762	13.5204	-0.45872	13.5202	2.09649	13.5225	0.17424	13.52	6.3386	13.5244	2.16579	13.5229	1.72125
13.5298	1.46886	13.5285	-0.63528	13.5294	0.40266	13.5271	-0.06549	13.5269	1.7732	13.5292	0.11766	13.527	6.39153	13.531	2.26593	13.5296	1.84396
13.5365	1.53442	13.5352	-0.67388	13.536	0.5873	13.5337	0.04896	13.5335	1.56657	13.5358	0.11058	13.533	6.43015	13.5377	2.3098	13.5363	1.9891
13.5431	1.62204	13.5419	-0.84607	13.5427	0.66095	13.5404	-0.17834	13.5402	1.63237	13.5425	0.14491	13.54	6.45304	13.5444	2.27547	13.5429	2.15167
13.5498	1.73052	13.5485	-0.94472	13.5494	0.7746	13.5471	-0.25813	13.5469	1.55417	13.5492	0.10185	13.547	6.45876	13.551	2.55076	13.5496	2.32323
13.5564	1.85668	13.5552	-0.96503	13.556	0.9342	13.5538	-0.11794	13.5535	1.26775	13.5558	0.00658	13.553	6.44588	13.5577	2.98818	13.5563	2.49251
13.5631	1.99298	13.5619	-1.06241	13.5627	0.95858	13.5604	-0.22729	13.5602	1.18605	13.5625	-0.02396	13.56	6.41584	13.5644	3.16397	13.5629	2.64761
13.5698	2.12948	13.5685	-1.21581	13.5694	0.82586	13.5671	-0.61448	13.5669	1.39872	13.5692	0.01266	13.567	6.37722	13.571	3.13854	13.5696	2.77808
13.5764	2.25226	13.5752	-1.24154	13.576	0.70267	13.5738	-0.79886	13.5735	1.41398	13.5758	-7.15256e-05	13.573	6.33287	13.5777	3.39921	13.5762	2.87485
13.5831	2.34723	13.5819	-1.17052	13.5827	0.63128	13.5804	-0.71367	13.5802	1.2029	13.5825	-0.0633	13.58	6.2871	13.5844	3.85602	13.5829	2.93032
13.5898	2.40326	13.5885	-1.19272	13.5894	0.46372	13.5871	-0.77184	13.5869	1.21911	13.5892	-0.0422	13.587	6.24561	13.591	3.9463	13.5896	2.94137
13.5965	2.41597	13.5952	-1.28633	13.596	0.2106	13.5938	-1.03124	13.5935	1.41811	13.5958	0.04778	13.593	6.20699	13.5977	3.78958	13.5962	2.90993
13.6031	2.38637	13.6019	-1.29036	13.6027	0.06013	13.6004	-1.06653	13.6002	1.44418	13.6025	0.08769	13.6	6.18267	13.6044	3.8627	13.6029	2.8407
13.6098	2.32259	13.6085	-1.22136	13.6094	0.02358	13.6071	-0.86721	13.6069	1.40826	13.6092	0.05937	13.607	6.16407	13.611	4.05725	13.6096	2.73985
13.6165	2.23796	13.6152	-1.27182	13.616	-0.0804	13.6137	-0.90345	13.6135	1.74395	13.6158	0.08526	13.613	6.14977	13.6177	3.82455	13.6163	2.61561
13.6231	2.15034	13.6219	-1.40175	13.6227	-0.26597	13.6204	-1.12311	13.6202	2.31012	13.6225	0.17996	13.62	6.13403	13.6244	3.26792	13.6229	2.4778
13.6298	2.07524	13.6285	-1.42206	13.6294	-0.35498	13.6271	-1.10054	13.6269	2.55648	13.6292	0.22509	13.627	6.11258	13.631	3.06257	13.6296	2.33473
13.6364	2.02417	13.6352	-1.34814	13.636	-0.35008	13.6337	-0.85767	13.6335	2.49163	13.6358	0.20363	13.633	6.09541	13.6377	3.15634	13.6363	2.19162
13.6431	2.00391	13.6419	-1.37211	13.6427	-0.42386	13.6404	-0.83669	13.6402	2.53201	13.6425	0.19641	13.64	6.08683	13.6444	2.95925	13.6429	2.05244
13.6498	2.01444	13.6485	-1.46735	13.6494	-0.57578	13.6471	-1.03537	13.6469	2.60671	13.6492	0.21594	13.647	6.08826	13.651	2.4093	13.6496	1.92041
13.6564	2.04901	13.6552	-1.43997	13.656	-0.6175	13.6538	-1.0163	13.6535	2.34667	13.6558	0.17745	13.653	6.09112	13.6577	2.07202	13.6562	1.79736
13.6631	2.0951	13.6619	-1.28532	13.6627	-0.56095	13.6604	-0.87357	13.6602	1.83709	13.6625	0.10936	13.66	6.09112	13.6644	2.04309	13.6629	1.6835
13.6698	2.13901	13.6685	-1.21127	13.6694	-0.5983	13.6671	-0.97497	13.6669	1.54591	13.6692	0.10722	13.667	6.09684	13.671	1.82819	13.6696	1.57868
13.6765	2.16782	13.6752	-1.20673	13.676	-0.71433	13.6738	-1.19432	13.6735	1.51126	13.6758	0.14563	13.673	6.10113	13.6777	1.46008	13.6762	1.4832
13.6831	2.17279	13.6819	-1.08234	13.6827	-0.72267	13.6804	-1.02393	13.6802	1.25758	13.6825	0.12281	13.68	6.09541	13.6844	1.42511	13.6829	1.39729
13.6898	2.15073	13.6885	-0.87231	13.6894	-0.63711	13.6871	-0.55567	13.6869	0.86308	13.6892	0.05286	13.687	6.0811	13.691	1.74999	13.6896	1.32076
13.6965	2.10444	13.6952	-0.75663	13.696	-0.63817	13.6937	-0.37193	13.6935	0.76421	13.6958	0.05007	13.693	6.06537	13.6977	1.88796	13.6962	1.25315
13.7031	2.04305	13.7019	-0.74414	13.7027	-0.70956	13.7004	-0.48987	13.7002	1.06589	13.7025	0.0927	13.7	6.05679	13.7044	1.7004	13.7029	1.19466
13.7098	1.97768	13.7085	-0.63667	13.7094	-0.66744	13.7071	-0.4336	13.7069	1.31512	13.7092	0.08261	13.707	6.05249	13.711	1.63714	13.7096	1.14523
13.7165	1.91927	13.7152	-0.46536	13.716	-0.54042	13.7137	-0.199	13.7135	1.34881	13.7158	0.04141	13.713	6.04534	13.7177	1.7341	13.7163	1.10441
13.7231	1.87496	13.7219	-0.42764	13.7227	-0.51591	13.7204	-0.30645	13.7202	1.55671	13.7225	0.08512	13.72	6.03819	13.7244	1.61362	13.7229	1.07103
13.7298	1.84874	13.7285	-0.47936	13.7294	-0.53419	13.7271	-0.66439	13.7269	1.89018	13.7292	0.18203	13.727	6.03676	13.731	1.30685	13.7296	1.04446
13.7364	1.84059	13.7352	-0.45186	13.736	-0.442	13.7338	-0.65041	13.7335	1.98491	13.7358	0.21272	13.733	6.0482	13.7377	1.2331	13.7363	1.02433
13.7431	1.84615	13.7419	-0.36545	13.7427	-0.27193	13.7404	-0.18597	13.7402	1.71852	13.7425	0.16773	13.74	6.06537	13.7444	1.49822	13.7429	1.01002
13.7498	1.85827	13.7485	-0.39673	13.7494	-0.22597	13.7471	0.12239	13.7469	1.52779	13.7492	0.15113	13.747	6.07681	13.751	1.63396	13.7496	1.00096
13.7564	1.87039	13.7552	-0.50308	13.756	-0.28054	13.7538	0.1653	13.7535	1.62061	13.7558	0.18311	13.753	6.08683	13.7577	1.60503	13.7562	0.99725
13.7631	1.87914	13.7619	-0.47558	13.7627	-0.22822	13.7604	0.43074	13.7602	1.62474	13.7625	0.17381	13.76	6.09684	13.7644	1.76112	13.7629	0.99932
13.7698	1.88371	13.7685	-0.35965	13.7694	-0.08411	13.7671	0.86117	13.7669	1.50077	13.7692	0.13597	13.767	6.10828	13.771	2.09936	13.7696	1.00674
13.7765	1.8845	13.7752	-0.34363	13.776	0.01695	13.7737	0.93842	13.7735	1.53573	13.7758	0.16415	13.773	6.10685	13.7777	2.28341	13.7762	1.0194
13.7831	1.8843	13.7819	-0.4231	13.7827	0.06451	13.7804	0.7054	13.7802	1.73187	13.7825	0.26064	13.78	6.10256	13.7844	2.23732	13.7829	1.03786
13.7898	1.88788	13.7885	-0.4183	13.7894	0.20451	13.7871	0.7782	13.7869	1.70771	13.7892	0.33116	13.787	6.10399	13.791	2.36766	13.7896	1.06271
13.7965	1.89861	13.7952	-0.33051	13.796	0.42637	13.7937	1.08751	13.7935	1.42956	13.7958	0.34618	13.793	6.1183	13.7977	2.68555	13.7963	1.09405
13.8031	1.91768	13.8019	-0.36457	13.8027	0.52373	13.8004	0.9985	13.8002	1.36216	13.8025	0.39568	13.8	6.13976	13.8044	2.81143	13.8029	1.13217
13.8098	1.9455	13.8085	-0.50572	13.8094	0.48267	13.8071	0.54646	13.8069	1.50426	13.8092	0.49453	13.807	6.15978	13.811	2.75548	13.8096	1.17864
13.8164	1.98146	13.8152	-0.57624	13.816	0.46651	13.8138	0.39323	13.8135	1.4356	13.8158	0.55654	13.813	6.17552	13.8177	2.83305	13.8163	1.23458
13.8231	2.02318	13.8219	-0.55618	13.8227	0.50611	13.8204	0.61862	13.8202	1.15522	13.8225	0.57278	13.82	6.19555	13.8244	3.15475	13.8229	1.30012
13.8298	2.06808	13.8285	-0.59718	13.8294	0.47962	13.8271	0.6005	13.8269	1.1212	13.8292	0.61061	13.827	6.22559	13.831	3.2959	13.8296	1.37546
13.8364	2.11636	13.8352	-0.6981	13.836	0.36756	13.8338	0.26576	13.8335	1.27061	13.8358	0.67041	13.833	6.26135	13.8377	3.18178	13.8362	1.46061
13.8431	2.16881	13.8419	-0.67337	13.8427	0.35922	13.8404	0.16658	13.8402	1.14727	13.8425	0.65625	13.84	6.29139	13.8444	3.26761	13.8429	1.55523
13.8498	2.22564	13.8485	-0.55379	13.8494	0.47949	13.8471	0.38687	13.8469	0.80744	13.8492	0.55711	13.847	6.31142	13.851	3.51842	13.8496	1.65645
13.8565	2.28723	13.8552	-0.51998	13.856	0.56399	13.8537	0.39196	13.8535	0.80903	13.8558	0.4652	13.853	6.32429	13.8577	3.55053	13.8562	1.76101
13.8631	2.35359	13.8619	-0.58242	13.8627	0.59737	13.8604	0.05277	13.8602	1.18224	13.8625	0.40426	13.86	6.32858	13.8644	3.1751	13.8629	1.86507
13.8698	2.42273	13.8685	-0.57523	13.8694	0.71181	13.8671	-0.11889	13.8669	1.37711	13.8692	0.30928	13.867	6.31857	13.871	2.88455	13.8696	1.96444
13.8765	2.48889	13.8752	-0.52692	13.876	0.92215	13.8737	0.02416	13.8735	1.32783	13.8758	0.18854	13.873	6.29711	13.8777	2.80126	13.8763	2.05477
13.8831	2.54432	13.8819	-0.62065	13.8827	1.05487	13.8804	0.05404	13.8802	1.47597	13.8825	0.14005	13.88	6.27422	13.8844	2.45412	13.8829	2.13212
13.8898	2.58088	13.8885	-0.81718	13.8894	1.07911	13.8871	-0.06358	13.8869	1.78623	13.8892	0.16387	13.887	6.26278	13.891	1.8851	13.8896	2.19504
13.8964	2.593	13.8952	-0.91545	13.896	1.14163	13.8938	0.05086	13.8935	1.743	13.8958	0.14727	13.893	6.27136	13.8977	1.55195	13.8963	2.2427
13.9031	2.57691	13.9019	-0.8901	13.9027	1.21964	13.9004	0.42375	13.9002	1.34786	13.9025	0.05236	13.9	6.28996	13.9044	1.61648	13.9029	2.27544
13.9098	2.533	13.9085	-0.94182	13.9094	1.14255	13.9071	0.60495	13.9069	1.26076	13.9092	-0.03083	13.907	6.30856	13.911	1.59105	13.9096	2.2942
13.9164	2.46664	13.9152	-1.05346	13.916	0.90559	13.9138	0.54773	13.9135	1.65558	13.9158	-0.06559	13.913	6.31857	13.9177	1.35994	13.9162	2.30082
13.9231	2.38498	13.9219	-1.0445	13.9227	0.70983	13.9204	0.64596	13.9202	1.99954	13.9225	-0.14076	13.92	6.33001	13.9244	1.37107	13.9229	2.29759
13.9298	2.29617	13.9285	-0.93362	13.9294	0.57962	13.9271	0.81635	13.9269	2.14322	13.9292	-0.25363	13.927	6.35147	13.931	1.59327	13.9296	2.28559
13.9365	2.20736	13.9352	-0.91255	13.936	0.36769	13.9337	0.64182	13.9335	2.51293	13.9358	-0.30341	13.933	6.39725	13.9377	1.65176	13.9362	2.26588
13.9431	2.12391	13.9419	-0.99064	13.9427	0.09206	13.9404	0.1688	13.9402	3.09499	13.9425	-0.26042	13.94	6.47449	13.9444	1.46039	13.9429	2.23949
13.9498	2.04881	13.9485	-0.9813	13.9494	-0.0559	13.9471	-0.07502	13.9469	3.27365	13.9492	-0.2188	13.947	6.60038	13.951	1.47661	13.9496	2.20693
13.9565	1.98205	13.9552	-0.90952	13.956	-0.06358	13.9537	-0.03338	13.9535	2.98405	13.9558	-0.21307	13.953	6.80208	13.9577	1.695	13.9563	2.16855
13.9631	1.92146	13.9619	-0.96995	13.9627	-0.13087	13.9604	-0.10586	13.9602	2.80285	13.9625	-0.15728	13.96	7.10821	13.9644	1.70104	13.9629	2.12484
13.9698	1.86543	13.9685	-1.11527	13.9694	-0.2608	13.9671	-0.23333	13.9669	2.8909	13.9692	-0.06716	13.967	7.53307	13.971	1.56848	13.9696	2.07779
13.9764	1.81317	13.9752	-1.14151	13.976	-0.28544	13.9738	-0.01049	13.9735	2.79586	13.9758	-0.04914	13.973	8.0781	13.9777	1.74395	13.9763	2.02892
13.9831	1.76569	13.9819	-1.0749	13.9827	-0.21564	13.9804	0.48478	13.9802	2.50403	13.9825	-0.10457	13.98	8.76188	13.9844	2.19345	13.9829	1.97983
13.9898	1.72357	13.9885	-1.13734	13.9894	-0.2465	13.9871	0.71335	13.9869	2.51738	13.9892	-0.12088	13.987	9.57584	13.991	2.42996	13.9896	1.93307
13.9964	1.6882	13.9952	-1.2968	13.996	-0.38981	13.9938	0.70159	13.9935	2.8073	13.9958	-0.07789	13.993	10.4713	13.9977	2.42265	13.9962	1.89188
14.0031	1.66098	14.0019	-1.30411	14.0027	-0.44425	14.0004	0.85131	14.0002	2.87501	14.0025	-0.08683	14	11.3654	14.0044	2.61243	14.0029	1.85861
14.0098	1.64429	14.0085	-1.18452	14.0094	-0.41405	14.0071	1.04968	14.0069	2.71861	14.0092	-0.16057	14.007	12.1822	14.011	2.9281	14.0096	1.83413
14.0165	1.63853	14.0152	-1.16913	14.016	-0.4873	14.0137	0.82715	14.0135	2.74976	14.0158	-0.19183	14.013	12.856	14.0177	2.90807	14.0162	1.81892
14.0231	1.64231	14.0219	-1.27396	14.0227	-0.63936	14.0204	0.30994	14.0202	3.0063	14.0225	-0.1658	14.02	13.3238	14.0244	2.64454	14.0229	1.81344
14.0298	1.65204	14.0285	-1.25567	14.0294	-0.64731	14.0271	0.08265	14.0269	3.06288	14.0292	-0.1756	14.027	13.5369	14.031	2.49577	14.0296	1.81691
14.0365	1.66376	14.0352	-1.10921	14.036	-0.50359	14.0337	0.06072	14.0335	2.89345	14.0358	-0.22423	14.033	13.5098	14.0377	2.46747	14.0363	1.82743
14.0431	1.67529	14.0419	-1.07389	14.0427	-0.42571	14.0404	-0.20154	14.0402	2.88391	14.0425	-0.20821	14.04	13.2823	14.0444	2.14132	14.0429	1.84239
14.0498	1.68343	14.0485	-1.16043	14.0494	-0.45882	14.0471	-0.60527	14.0469	3.01838	14.0492	-0.10264	14.047	12.9032	14.051	1.67561	14.0496	1.85972
14.0564	1.68542	14.0552	-1.1627	14.056	-0.41644	14.0538	-0.61417	14.0535	2.95925	14.0558	-0.02775	14.053	12.4226	14.0577	1.50839	14.0563	1.87683
14.0631	1.67946	14.0619	-1.04059	14.0627	-0.32412	14.0604	-0.33156	14.0602	2.6385	14.0625	-0.01516	14.06	11.8875	14.0644	1.50617	14.0629	1.89066
14.0698	1.66714	14.0685	-1.02924	14.0694	-0.39697	14.0671	-0.38179	14.0669	2.45953	14.0692	-0.000858307	14.067	11.354	14.071	1.36566	14.0696	1.89869
14.0764	1.65184	14.0752	-1.13104	14.076	-0.62002	14.0738	-0.71176	14.0735	2.49831	14.0758	0.02553	14.073	10.8519	14.0777	1.19336	14.0762	1.89919
14.0831	1.63674	14.0819	-1.15639	14.0827	-0.75552	14.0804	-0.77947	14.0802	2.36098	14.0825	-0.00801	14.08	10.397	14.0844	1.4108	14.0829	1.89156
14.0898	1.62601	14.0885	-1.09925	14.0894	-0.74387	14.0871	-0.51212	14.0869	2.02529	14.0892	-0.10421	14.087	9.99069	14.091	1.85553	14.0896	1.87527
14.0965	1.62403	14.0952	-1.14113	14.096	-0.78691	14.0938	-0.43869	14.0935	1.85553	14.0958	-0.14219	14.093	9.64308	14.0977	1.95916	14.0962	1.85159
14.1031	1.63436	14.1019	-1.28645	14.1027	-0.89937	14.1004	-0.6218	14.1002	1.96997	14.1025	-0.10421	14.1	9.36842	14.1044	1.76748	14.1029	1.82271
14.1098	1.65939	14.1085	-1.31547	14.1094	-0.90321	14.1071	-0.59287	14.1069	1.93882	14.1092	-0.06387	14.107	9.17244	14.111	1.77383	14.1096	1.79079
14.1165	1.69873	14.1152	-1.24558	14.116	-0.8236	14.1137	-0.3554	14.1135	1.73473	14.1158	-0.05171	14.113	9.04226	14.1177	2.03292	14.1163	1.75725
14.1231	1.7492	14.1219	-1.26147	14.1227	-0.86798	14.1204	-0.32425	14.1202	1.84695	14.1225	0.00107	14.12	8.96645	14.1244	2.09045	14.1229	1.72374
14.1298	1.80523	14.1285	-1.36239	14.1294	-1.02388	14.1271	-0.5366	14.1269	2.24209	14.1292	0.0942	14.127	8.93641	14.131	1.8851	14.1296	1.69277
14.1364	1.85887	14.1352	-1.36176	14.136	-1.05725	14.1337	-0.55663	14.1335	2.46938	14.1358	0.13111	14.133	8.94213	14.1377	1.90576	14.1363	1.66554
14.1431	1.90179	14.1419	-1.25756	14.1427	-0.95381	14.1404	-0.4193	14.1402	2.41534	14.1425	0.09477	14.14	8.955	14.1444	2.20807	14.1429	1.64265
14.1498	1.92861	14.1485	-1.24432	14.1494	-0.92228	14.1471	-0.53533	14.1469	2.53359	14.1492	0.06802	14.147	8.94785	14.151	2.23986	14.1496	1.62466
14.1564	1.93616	14.1552	-1.31862	14.156	-0.95076	14.1538	-0.8405	14.1535	2.83813	14.1558	0.08826	14.153	8.90779	14.1577	1.91752	14.1562	1.6124
14.1631	1.92503	14.1619	-1.29629	14.1627	-0.85923	14.1604	-0.88437	14.1602	2.81461	14.1625	0.08211	14.16	8.82912	14.1644	1.77479	14.1629	1.60567
14.1698	1.8992	14.1685	-1.16636	14.1694	-0.66585	14.1671	-0.70667	14.1669	2.51611	14.1692	0.05171	14.167	8.71038	14.171	1.89495	14.1696	1.60326
14.1765	1.86443	14.1752	-1.13003	14.176	-0.60757	14.1738	-0.71112	14.1735	2.35176	14.1758	0.07932	14.173	8.54731	14.1777	1.81007	14.1762	1.60427
14.1831	1.82748	14.1819	-1.2201	14.1827	-0.6836	14.1804	-0.77534	14.1802	2.40993	14.1825	0.15743	14.18	8.35419	14.1844	1.48042	14.1829	1.60821
14.1898	1.79291	14.1885	-1.25983	14.1894	-0.66294	14.1871	-0.51657	14.1869	2.22778	14.1892	0.17302	14.187	8.15105	14.191	1.43687	14.1896	1.61412
14.1965	1.76251	14.1952	-1.22085	14.196	-0.55565	14.1937	-0.08074	14.1935	1.81166	14.1958	0.10529	14.193	7.96652	14.1977	1.71979	14.1962	1.62069
14.2031	1.73628	14.2019	-1.25555	14.2027	-0.56664	14.2004	0.02003	14.2002	1.64731	14.2025	0.07174	14.2	7.80487	14.2044	1.74999	14.2029	1.62737
14.2098	1.71244	14.2085	-1.38649	14.2094	-0.704	14.2071	-0.10967	14.2069	1.6969	14.2092	0.0829	14.207	7.6704	14.211	1.51857	14.2096	1.63481
14.2165	1.68979	14.2152	-1.44174	14.216	-0.75354	14.2137	-0.07979	14.2135	1.59391	14.2158	0.04206	14.213	7.57456	14.2177	1.52079	14.2163	1.64408
14.2231	1.66694	14.2219	-1.39998	14.2227	-0.68704	14.2204	-0.00922	14.2202	1.24518	14.2225	-0.03805	14.22	7.51019	14.2244	1.7821	14.2229	1.65574
14.2298	1.64509	14.2285	-1.41676	14.2294	-0.70612	14.2271	-0.2594	14.2269	1.1301	14.2292	-0.02997	14.227	7.44724	14.231	1.80467	14.2296	1.67094
14.2364	1.62681	14.2352	-1.4985	14.236	-0.81619	14.2338	-0.66153	14.2335	1.20354	14.2358	0.08461	14.233	7.37	14.2377	1.56911	14.2363	1.69121
14.2431	1.61489	14.2419	-1.49939	14.2427	-0.82281	14.2404	-0.78551	14.2402	1.02933	14.2425	0.16766	14.24	7.28559	14.2444	1.6187	14.2429	1.71783
14.2498	1.61151	14.2485	-1.41209	14.2494	-0.72956	14.2471	-0.77438	14.2469	0.64627	14.2492	0.19355	14.247	7.21407	14.251	1.99254	14.2496	1.75071
14.2564	1.61787	14.2552	-1.39216	14.256	-0.73936	14.2538	-1.01503	14.2535	0.57507	14.2558	0.26643	14.253	7.14397	14.2577	2.27928	14.2562	1.78901
14.2631	1.63396	14.2619	-1.44199	14.2627	-0.89407	14.2604	-1.35771	14.2602	0.83701	14.2625	0.40605	14.26	7.06816	14.2644	2.36193	14.2629	1.83145
14.2698	1.65681	14.2685	-1.40793	14.2694	-0.98175	14.2671	-1.34373	14.2669	0.95145	14.2692	0.51198	14.267	6.99949	14.271	2.60321	14.2696	1.87673
14.2765	1.68204	14.2752	-1.31723	14.276	-0.95791	14.2737	-1.14314	14.2735	0.899	14.2758	0.55733	14.273	6.95801	14.2777	2.9192	14.2762	1.92263
14.2831	1.70469	14.2819	-1.30033	14.2827	-0.97831	14.2804	-1.19273	14.2802	1.14123	14.2825	0.63729	14.28	6.93941	14.2844	2.87278	14.2829	1.96727
14.2898	1.72257	14.2885	-1.34309	14.2894	-1.04361	14.2871	-1.45658	14.2869	1.6346	14.2892	0.76368	14.287	6.93512	14.291	2.48782	14.2896	2.00902
14.2965	1.7343	14.2952	-1.26274	14.296	-0.9795	14.2937	-1.46166	14.2935	1.79831	14.2958	0.82676	14.293	6.95229	14.2977	2.22301	14.2963	2.04624
14.3031	1.73906	14.3019	-1.10858	14.3027	-0.7583	14.3004	-1.2188	14.3002	1.68324	14.3025	0.80531	14.3	7.00521	14.3044	2.20585	14.3029	2.07803
14.3098	1.73847	14.3085	-1.07175	14.3094	-0.59962	14.3071	-1.2153	14.3069	1.77129	14.3092	0.78864	14.307	7.09677	14.311	2.06089	14.3096	2.1032
14.3164	1.73887	14.3152	-1.13999	14.316	-0.55803	14.3138	-1.41907	14.3135	2.01162	14.3158	0.81081	14.313	7.21979	14.3177	1.78846	14.3163	2.12198
14.3231	1.74999	14.3219	-1.16598	14.3227	-0.51247	14.3204	-1.40762	14.3202	1.90767	14.3225	0.7865	14.32	7.35712	14.3244	1.74904	14.3229	2.133
14.3298	1.78337	14.3285	-1.16522	14.3294	-0.47207	14.3271	-1.10245	14.3269	1.59327	14.3292	0.69494	14.327	7.49445	14.331	1.91085	14.3296	2.13575
14.3364	1.85251	14.3352	-1.30827	14.336	-0.54386	14.3338	-0.9702	14.3335	1.67783	14.3358	0.62335	14.333	7.61175	14.3377	1.91085	14.3362	2.13024
14.3431	1.97728	14.3419	-1.52777	14.3427	-0.72347	14.3404	-1.10753	14.3402	2.07965	14.3425	0.58551	14.34	7.69472	14.3444	1.81166	14.3429	2.11726
14.3498	2.18193	14.3485	-1.60245	14.3494	-0.82572	14.3471	-1.13392	14.3469	2.17374	14.3492	0.50926	14.347	7.73335	14.351	2.01321	14.3496	2.09745
14.3565	2.49426	14.3552	-1.52815	14.356	-0.84811	14.3537	-0.96353	14.3535	2.06121	14.3558	0.37816	14.353	7.73048	14.3577	2.47447	14.3562	2.07045
14.3631	2.94407	14.3619	-1.50431	14.3627	-0.91579	14.3604	-1.01566	14.3602	2.3063	14.3625	0.2768	14.36	7.68614	14.3644	2.70081	14.3629	2.03813
14.3698	3.558	14.3685	-1.54997	14.3694	-1.03301	14.3671	-1.34659	14.3669	2.80412	14.3692	0.22495	14.367	7.61461	14.371	2.65757	14.3696	2.00317
14.3765	4.35114	14.3752	-1.51339	14.376	-1.06507	14.3737	-1.55449	14.3735	2.87882	14.3758	0.1615	14.373	7.52592	14.3777	2.68428	14.3763	1.96801
14.3831	5.31832	14.3819	-1.40011	14.3827	-1.03619	14.3804	-1.57356	14.3802	2.50435	14.3825	0.09577	14.38	7.44009	14.3844	2.74372	14.3829	1.9345
14.3898	6.42637	14.3885	-1.402	14.3894	-1.1052	14.3871	-1.68546	14.3869	2.32093	14.3892	0.08776	14.387	7.35712	14.391	2.48114	14.3896	1.90526
14.3964	7.6131	14.3952	-1.53648	14.396	-1.23739	14.3938	-1.90608	14.3935	2.41534	14.3958	0.09871	14.393	7.27415	14.3977	2.04372	14.3963	1.88425
14.4031	8.7897	14.4019	-1.60371	14.4027	-1.2468	14.4004	-1.8158	14.4002	2.23351	14.4025	0.04578	14.4	7.18546	14.4044	1.92738	14.4029	1.87484
14.4098	9.85265	14.4085	-1.58529	14.4094	-1.12255	14.4071	-1.53987	14.4069	1.78719	14.4092	-0.05128	14.407	7.11107	14.411	2.11493	14.4096	1.87892
14.4164	10.7038	14.4152	-1.65215	14.416	-1.0909	14.4138	-1.4623	14.4135	1.59963	14.4158	-0.09406	14.413	7.04956	14.4177	2.05104	14.4162	1.89805
14.4231	11.271	14.4219	-1.79129	14.4227	-1.14679	14.4204	-1.56403	14.4202	1.79068	14.4225	-0.11079	14.42	6.99806	14.4244	1.71725	14.4229	1.93289
14.4298	11.5238	14.4285	-1.79356	14.4294	-1.09726	14.4271	-1.46039	14.4269	1.80244	14.4292	-0.18468	14.427	6.94799	14.431	1.59899	14.4296	1.98229
14.4365	11.4757	14.4352	-1.63828	14.436	-0.94281	14.4337	-1.26012	14.4335	1.50998	14.4358	-0.27173	14.433	6.89936	14.4377	1.66257	14.4362	2.04314
14.4431	11.1767	14.4419	-1.53345	14.4427	-0.92215	14.4404	-1.39809	14.4402	1.39205	14.4425	-0.27237	14.44	6.85644	14.4444	1.47025	14.4429	2.11167
14.4498	10.6978	14.4485	-1.5004	14.4494	-1.05129	14.4471	-1.63269	14.4469	1.5227	14.4492	-0.21579	14.447	6.80637	14.451	1.10245	14.4496	2.18455
14.4565	10.1093	14.4552	-1.32303	14.456	-1.08971	14.4537	-1.47883	14.4535	1.54463	14.4558	-0.2203	14.453	6.75631	14.4577	1.12851	14.4563	2.25809
14.4631	9.46343	14.4619	-1.00628	14.4627	-0.99937	14.4604	-1.03283	14.4602	1.43051	14.4625	-0.27444	14.46	6.70624	14.4644	1.50553	14.4629	2.32879
14.4698	8.78791	14.4685	-0.75903	14.4694	-0.95553	14.4671	-0.82143	14.4669	1.64318	14.4692	-0.27924	14.467	6.66475	14.471	1.65749	14.4696	2.39444
14.4764	8.09034	14.4752	-0.58154	14.476	-0.94268	14.4738	-0.7925	14.4735	2.16548	14.4758	-0.25356	14.473	6.639	14.4777	1.55799	14.4763	2.4541
14.4831	7.37151	14.4819	-0.24132	14.4827	-0.73936	14.4804	-0.43678	14.4802	2.47415	14.4825	-0.29068	14.48	6.62899	14.4844	1.70422	14.4829	2.50747
14.4898	6.63499	14.4885	0.29178	14.4894	-0.32372	14.4871	0.151	14.4869	2.46811	14.4892	-0.37565	14.487	6.63614	14.491	2.07392	14.4896	2.55394
14.4964	5.8955	14.4952	0.79485	14.496	0.10424	14.4938	0.54391	14.4935	2.51357	14.4958	-0.39654	14.493	6.64902	14.4977	2.20235	14.4962	2.59341
14.5031	5.17925	14.5019	1.22527	14.5027	0.57512	14.5004	0.8901	14.5002	2.61879	14.5025	-0.35613	14.5	6.66904	14.5044	2.06757	14.5029	2.62666
14.5098	4.51783	14.5085	1.75837	14.5094	1.2958	14.5071	1.70294	14.5069	2.40548	14.5092	-0.35083	14.507	6.68478	14.511	2.09173	14.5096	2.65408
14.5165	3.93907	14.5152	2.34748	14.516	2.26167	14.5137	2.95289	14.5135	1.96934	14.5158	-0.37701	14.513	6.69622	14.5177	2.3063	14.5162	2.67559
14.5231	3.46005	14.5219	2.73576	14.5227	3.27918	14.5204	4.10334	14.5202	1.84409	14.5225	-0.33939	14.52	6.70624	14.5244	2.2707	14.5229	2.69098
14.5298	3.08494	14.5285	2.89634	14.5294	4.31975	14.5271	5.12981	14.5269	2.06057	14.5292	-0.23382	14.527	6.70767	14.531	2.11684	14.5296	2.70115
14.5365	2.80937	14.5352	3.01164	14.536	5.54747	14.5337	6.37913	14.5335	2.16675	14.5358	-0.16787	14.533	6.70052	14.5377	2.29454	14.5363	2.70629
14.5431	2.62101	14.5419	3.08632	14.5427	6.82433	14.5404	7.7378	14.5402	2.19377	14.5425	-0.14184	14.54	6.68907	14.5444	2.90998	14.5429	2.70618
14.5498	2.50737	14.5485	2.91564	14.5494	7.82781	14.5471	8.63393	14.5469	2.6528	14.5492	-0.02604	14.547	6.68621	14.551	3.58327	14.5496	2.70126
14.5564	2.45611	14.5552	2.52471	14.556	8.47154	14.5538	9.02271	14.5535	3.57437	14.5558	0.24405	14.553	6.6905	14.5577	4.32905	14.5563	2.69286
14.5631	2.4575	14.5619	2.17138	14.5627	8.91368	14.5604	9.29101	14.5602	4.46924	14.5625	0.60754	14.56	6.69336	14.5644	5.54498	14.5629	2.68237
14.5698	2.50359	14.5685	1.87379	14.5694	9.18203	14.5671	9.47793	14.5669	5.33231	14.5692	1.10049	14.567	6.6905	14.571	7.07563	14.5696	2.66957
14.5764	2.58803	14.5752	1.4676	14.576	9.08309	14.5738	9.18547	14.5735	6.66396	14.5758	1.86682	14.573	6.68478	14.5777	8.48134	14.5762	2.65442
14.5831	2.70685	14.5819	0.97941	14.5827	8.664	14.5804	8.38916	14.5802	8.47085	14.5825	2.9485	14.58	6.67763	14.5844	9.72907	14.5829	2.63683
14.5898	2.85804	14.5885	0.65243	14.5894	8.16663	14.5871	7.62113	14.5869	10.1827	14.5892	4.2424	14.587	6.66761	14.591	11.2858	14.5896	2.61627
14.5965	3.04163	14.5952	0.52389	14.596	7.67152	14.5938	7.00219	14.5935	11.7375	14.5958	5.72426	14.593	6.66761	14.5977	13.0701	14.5962	2.59132
14.6031	3.26355	14.6019	0.37213	14.6027	7.09547	14.6004	6.29203	14.6002	13.595	14.6025	7.48622	14.6	6.68335	14.6044	14.5817	14.6029	2.56096
14.6098	3.53297	14.6085	0.17219	14.6094	6.48644	14.6071	5.4582	14.6069	15.7283	14.6092	9.45783	14.607	6.70052	14.611	15.7334	14.6096	2.52522
14.6165	3.8588	14.6152	0.09903	14.616	6.08259	14.6137	4.86596	14.6135	17.5416	14.6158	11.4323	14.613	6.71768	14.6177	16.8823	14.6163	2.4843
14.6231	4.24683	14.6219	0.15541	14.6227	5.92642	14.6204	4.54839	14.6202	18.7903	14.6225	13.3022	14.62	6.73485	14.6244	17.8967	14.6229	2.4378
14.6298	4.69863	14.6285	0.13485	14.6294	5.84271	14.6271	4.12401	14.6269	19.8412	14.6292	15.0652	14.627	6.7606	14.631	18.1923	14.6296	2.3857
14.6364	5.20984	14.6352	0.00050459	14.636	5.79264	14.6337	3.65671	14.6335	20.5511	14.6358	16.5541	14.633	6.78635	14.6377	17.7685	14.6363	2.32861
14.6431	5.76735	14.6419	-0.07809	14.6427	5.86311	14.6404	3.48504	14.6402	20.448	14.6425	17.5063	14.64	6.80637	14.6444	17.1375	14.6429	2.2668
14.6498	6.34948	14.6485	-0.08641	14.6494	5.97649	14.6471	3.53559	14.6469	19.6174	14.6492	17.8664	14.647	6.83355	14.651	16.442	14.6496	2.20015
14.6564	6.93083	14.6552	-0.18985	14.656	5.88285	14.6538	3.33055	14.6535	18.652	14.6558	17.7655	14.653	6.87647	14.6577	15.3065	14.6562	2.12892
14.6631	7.48535	14.6619	-0.38866	14.6627	5.54893	14.6604	2.90553	14.6602	17.7015	14.6625	17.2282	14.66	6.93083	14.6644	13.8753	14.6629	2.05509
14.6698	7.99	14.6685	-0.5254	14.6694	5.16229	14.6671	2.69731	14.6669	16.4064	14.6692	16.1944	14.667	6.97803	14.671	12.7519	14.6696	1.98107
14.6765	8.42432	14.6752	-0.59983	14.676	4.7334	14.6738	2.61052	14.6735	14.9021	14.6758	14.8044	14.673	7.00808	14.6777	11.9982	14.6762	1.90841
14.6831	8.7742	14.6819	-0.74742	14.6827	4.09974	14.6804	2.17311	14.6802	13.6077	14.6825	13.3298	14.68	7.03669	14.6844	11.0893	14.6829	1.839
14.6898	9.0313	14.6885	-0.93904	14.6894	3.30965	14.6871	1.50967	14.6869	12.461	14.6892	11.8715	14.687	7.06244	14.691	9.92425	14.6896	1.77577
14.6965	9.19461	14.6952	-1.00098	14.696	2.6283	14.6937	1.18923	14.6935	11.0445	14.6958	10.3674	14.693	7.08818	14.6977	8.99919	14.6962	1.72202
14.7031	9.26892	14.7019	-0.95658	14.7027	2.08457	14.7004	1.19209	14.7002	9.53515	14.7025	8.88133	14.7	7.10678	14.7044	8.32939	14.7029	1.67958
14.7098	9.26415	14.7085	-0.99354	14.7094	1.51528	14.7071	1.00199	14.7069	8.43779	14.7092	7.58085	14.707	7.11536	14.711	7.45233	14.7096	1.6498
14.7165	9.1958	14.7152	-1.12259	14.716	0.94334	14.7137	0.5935	14.7135	7.6774	14.7158	6.49545	14.713	7.11679	14.7177	6.33589	14.7163	1.63409
14.7231	9.08415	14.7219	-1.18919	14.7227	0.59313	14.7204	0.45013	14.7202	6.85088	14.7225	5.50869	14.72	7.1125	14.7244	5.53958	14.7229	1.63301
14.7298	8.95242	14.7285	-1.18187	14.7294	0.4828	14.7271	0.52897	14.7269	5.98303	14.7292	4.62613	14.727	7.11107	14.731	5.18958	14.7296	1.64602
14.7364	8.82506	14.7352	-1.25882	14.736	0.36041	14.7338	0.4015	14.7335	5.5329	14.7358	3.96094	14.733	7.10249	14.7377	4.79507	14.7363	1.67187
14.7431	8.72413	14.7419	-1.41235	14.7427	0.17974	14.7404	0.18597	14.7402	5.34757	14.7425	3.48873	14.74	7.0796	14.7444	4.27437	14.7429	1.71028
14.7498	8.66413	14.7485	-1.46066	14.7494	0.11788	14.7471	0.40118	14.7469	4.92446	14.7492	3.08626	14.747	7.04527	14.751	4.03595	14.7496	1.75969
14.7564	8.64784	14.7552	-1.40503	14.756	0.18292	14.7538	0.98133	14.7535	4.30012	14.7558	2.72205	14.753	7.00665	14.7577	4.1488	14.7562	1.81757
14.7631	8.66612	14.7619	-1.40768	14.7627	0.17577	14.7604	1.24868	14.7602	3.93422	14.7625	2.48845	14.76	6.96087	14.7644	4.04358	14.7629	1.88096
14.7698	8.6989	14.7685	-1.48829	14.7694	0.03325	14.7671	1.19209	14.7669	3.80198	14.7692	2.37379	14.767	6.90365	14.771	3.64463	14.7696	1.94706
14.7765	8.71797	14.7752	-1.49775	14.776	-0.04861	14.7737	1.34055	14.7735	3.4647	14.7758	2.27137	14.773	6.84929	14.7777	3.40462	14.7762	2.01246
14.7831	8.69195	14.7819	-1.41954	14.7827	-0.0245	14.7804	1.70517	14.7802	3.01615	14.7825	2.19369	14.78	6.80494	14.7844	3.36742	14.7829	2.07278
14.7898	8.59181	14.7885	-1.42446	14.7894	-0.09682	14.7871	1.7662	14.7869	2.95417	14.7892	2.19884	14.787	6.77061	14.791	3.06257	14.7896	2.12495
14.7965	8.39969	14.7952	-1.48311	14.796	-0.26782	14.7937	1.64572	14.7935	3.28986	14.7958	2.26436	14.793	6.74629	14.7977	2.50753	14.7963	2.16701
14.8031	8.1116	14.8019	-1.42748	14.8027	-0.33657	14.8004	1.99159	14.8002	3.47678	14.8025	2.29683	14.8	6.742	14.8044	2.388	14.8029	2.19764
14.8098	7.73549	14.8085	-1.26122	14.8094	-0.26226	14.8071	2.79744	14.8069	3.47741	14.8092	2.34053	14.807	6.75917	14.811	2.69953	14.8096	2.21549
14.8164	7.29024	14.8152	-1.1685	14.816	-0.2412	14.8138	3.37664	14.8135	3.70312	14.8158	2.5099	14.813	6.78205	14.8177	2.84322	14.8163	2.22055
14.8231	6.80069	14.8219	-1.17153	14.8227	-0.31829	14.8204	3.60076	14.8202	4.11574	14.8225	2.78606	14.82	6.80208	14.8244	2.78982	14.8229	2.21406
14.8298	6.29346	14.8285	-1.09635	14.8294	-0.25233	14.8271	3.98032	14.8269	4.25084	14.8292	3.10643	14.827	6.82354	14.831	3.06384	14.8296	2.19708
14.8364	5.79158	14.8352	-0.94573	14.836	-0.06583	14.8338	4.47273	14.8335	4.08936	14.8358	3.49674	14.833	6.85215	14.8377	3.58136	14.8362	2.17101
14.8431	5.31316	14.8419	-0.90952	14.8427	-0.00119	14.8404	4.62182	14.8402	4.22859	14.8425	4.06287	14.84	6.88791	14.8444	3.66783	14.8429	2.13761
14.8498	4.8697	14.8485	-1.01637	14.8494	-0.08636	14.8471	4.43681	14.8469	4.70956	14.8492	4.7704	14.847	6.92654	14.851	3.33691	14.8496	2.09936
14.8565	4.46558	14.8552	-1.0749	14.856	-0.09894	14.8537	4.51628	14.8535	5.00139	14.8558	5.51326	14.853	6.97088	14.8577	3.3172	14.8562	2.05771
14.8631	4.1008	14.8619	-1.04173	14.8627	0.01815	14.8604	4.85579	14.8602	5.00679	14.8625	6.29447	14.86	7.0281	14.8644	3.60425	14.8629	2.01355
14.8698	3.77436	14.8685	-1.06002	14.8694	0.00927	14.8671	4.95847	14.8669	5.21437	14.8692	7.19898	14.867	7.08961	14.871	3.71329	14.8696	1.96791
14.8765	3.48449	14.8752	-1.1704	14.876	-0.10649	14.8737	4.76042	14.8735	5.72236	14.8758	8.2042	14.873	7.14684	14.8777	3.62809	14.8763	1.92234
14.8831	3.22759	14.8819	-1.20256	14.8827	-0.12398	14.8804	4.78427	14.8802	6.03644	14.8825	9.1841	14.88	7.19118	14.8844	3.9463	14.8829	1.87826
14.8898	2.9997	14.8885	-1.12574	14.8894	-0.03298	14.8871	5.05733	14.8869	6.1264	14.8892	10.1101	14.887	7.22265	14.891	4.66728	14.8896	1.83646
14.8964	2.79725	14.8952	-1.1053	14.896	-0.07364	14.8938	5.0532	14.8935	6.43412	14.8958	11.0788	14.893	7.2341	14.8977	5.11869	14.8963	1.79916
14.9031	2.61903	14.9019	-1.18831	14.9027	-0.25789	14.9004	4.72355	14.9002	6.9224	14.9025	12.0809	14.9	7.22551	14.9044	5.25665	14.9029	1.76952
14.9098	2.46386	14.9085	-1.22716	14.9094	-0.33723	14.9071	4.49085	14.9069	7.15224	14.9092	13.0103	14.907	7.20978	14.911	5.54593	14.9096	1.75047
14.9164	2.32995	14.9152	-1.19159	14.916	-0.30888	14.9138	4.50166	14.9135	7.13507	14.9158	13.8791	14.913	7.19118	14.9177	6.05996	14.9162	1.74377
14.9231	2.21531	14.9219	-1.2288	14.9227	-0.38041	14.9204	4.25625	14.9202	7.33821	14.9225	14.7697	14.92	7.17115	14.9244	6.22209	14.9229	1.75118
14.9298	2.12014	14.9285	-1.3359	14.9294	-0.5628	14.9271	3.71552	14.9269	7.74829	14.9292	15.6463	14.927	7.13396	14.931	5.97954	14.9296	1.7746
14.9365	2.04543	14.9352	-1.29478	14.936	-0.62717	14.9337	3.36615	14.9335	7.89769	14.9358	16.3287	14.933	7.09534	14.9377	5.87114	14.9362	1.81352
14.9431	1.99219	14.9419	-1.09332	14.9427	-0.54836	14.9404	3.32324	14.9402	7.8392	14.9425	16.8274	14.94	7.06387	14.9444	5.95188	14.9429	1.86518
14.9498	1.96099	14.9485	-0.94964	14.9494	-0.54611	14.9471	3.18877	14.9469	7.9848	14.9492	17.2719	14.947	7.04384	14.951	5.76687	14.9496	1.92621
14.9565	1.95265	14.9552	-0.91545	14.956	-0.65539	14.9537	2.90489	14.9535	8.28966	14.9558	17.6308	14.953	7.01952	14.9577	5.25506	14.9563	1.99315
14.9631	1.96795	14.9619	-0.82841	14.9627	-0.70466	14.9604	2.937	14.9602	8.27344	14.9625	17.7779	14.96	6.9809	14.9644	4.96038	14.9629	2.06118
14.9698	2.00669	14.9685	-0.65849	14.9694	-0.66426	14.9671	3.22342	14.9669	7.92535	14.9692	17.7446	14.967	6.94656	14.971	4.98263	14.9696	2.12338
14.9764	2.0647	14.9752	-0.65231	14.976	-0.67512	14.9738	3.24408	14.9735	7.7858	14.9758	17.7034	14.973	6.92081	14.9777	4.93717	14.9763	2.17438
14.9831	2.13544	14.9819	-0.83156	14.9827	-0.72916	14.9804	2.95512	14.9802	7.96954	14.9825	17.6514	14.98	6.89936	14.9844	4.80938	14.9829	2.21109
14.9898	2.21034	14.9885	-0.9953	14.9894	-0.68678	14.9871	2.94844	14.9869	7.96668	14.9892	17.4459	14.987	6.87647	14.991	4.96451	14.9896	2.23139
14.9964	2.27908	14.9952	-1.04374	14.996	-0.57538	14.9938	3.22374	14.9935	7.62876	14.9958	17.0993	14.993	6.85072	14.9977	5.30243	14.9962	2.23348
15.0031	2.33233	15.0019	-1.11464	15.0027	-0.57485	15.0004	3.20371	15.0002	7.36109	15.0025	16.7585	15	6.83212	15.0044	5.27445	15.0029	2.21724
15.0098	2.36173	15.0085	-1.24962	15.0094	-0.66545	15.0071	2.88041	15.0069	7.25524	15.0092	16.4489	15.007	6.82354	15.011	4.88186	15.0096	2.18556
15.0165	2.36293	15.0152	-1.30146	15.016	-0.67393	15.0137	2.75199	15.0135	6.89093	15.0158	16.0717	15.013	6.81639	15.0177	4.61483	15.0162	2.14156
15.0231	2.3367	15.0219	-1.24545	15.0227	-0.62201	15.0204	2.82097	15.0202	6.23735	15.0225	15.6344	15.02	6.80208	15.0244	4.55538	15.0229	2.08767
15.0298	2.28802	15.0285	-1.20509	15.0294	-0.66042	15.0271	2.54567	15.0269	5.90007	15.0292	15.2647	15.027	6.77633	15.031	4.33064	15.0296	2.02627
15.0365	2.22464	15.0352	-1.21921	15.036	-0.75486	15.0337	1.99159	15.0335	5.91151	15.0358	14.9725	15.033	6.74915	15.0377	3.98572	15.0363	1.95988
15.0431	2.15491	15.0419	-1.17582	15.0427	-0.704	15.0404	1.73982	15.0402	5.76655	15.0425	14.6377	15.04	6.73342	15.0444	4.05629	15.0429	1.89071
15.0498	2.08875	15.0485	-1.09925	15.0494	-0.5583	15.0471	1.86253	15.0469	5.38699	15.0492	14.2414	15.047	6.72483	15.051	4.45557	15.0496	1.82006
15.0564	2.0355	15.0552	-1.12978	15.056	-0.54903	15.0538	1.83837	15.0535	5.26873	15.0558	13.8853	15.053	6.71053	15.0577	4.57827	15.0563	1.75023
15.0631	2.00371	15.0619	-1.26009	15.0627	-0.67472	15.0604	1.58501	15.0602	5.50461	15.0625	13.5855	15.06	6.69336	15.0644	4.2944	15.0629	1.68398
15.0698	2.00113	15.0685	-1.35142	15.0694	-0.71751	15.0671	1.49282	15.0669	5.49444	15.0692	13.2285	15.067	6.68621	15.071	4.12083	15.0696	1.62347
15.0764	2.0355	15.0752	-1.40415	15.076	-0.68121	15.0738	1.52906	15.0735	5.22073	15.0758	12.8174	15.073	6.69193	15.0777	4.19998	15.0762	1.57044
15.0831	2.11438	15.0819	-1.54846	15.0827	-0.74678	15.0804	1.26998	15.0802	5.12568	15.0825	12.4683	15.08	6.70195	15.0844	4.05693	15.0829	1.52697
15.0898	2.24233	15.0885	-1.70665	15.0894	-0.88453	15.0871	0.66853	15.0869	5.23853	15.0892	12.1898	15.087	6.71482	15.091	3.70852	15.0896	1.49552
15.0965	2.41816	15.0952	-1.69164	15.096	-0.89645	15.0938	0.25908	15.0935	5.12505	15.0958	11.8647	15.093	6.73628	15.0977	3.65353	15.0962	1.47666
15.1031	2.63433	15.1019	-1.55262	15.1027	-0.7983	15.1004	0.16753	15.1002	4.68318	15.1025	11.4516	15.1	6.75917	15.1044	3.93995	15.1029	1.46919
15.1098	2.87612	15.1085	-1.5308	15.1094	-0.81354	15.1071	-0.01335	15.1069	4.44953	15.1092	11.078	15.107	6.77776	15.111	4.05216	15.1096	1.47221
15.1165	3.12289	15.1152	-1.63525	15.116	-0.92467	15.1137	-0.30168	15.1135	4.51024	15.1158	10.7545	15.113	6.79064	15.1177	3.96824	15.1163	1.48471
15.1231	3.35038	15.1219	-1.66464	15.1227	-0.94242	15.1204	-0.34205	15.1202	4.51756	15.1225	10.3741	15.12	6.79779	15.1244	4.16597	15.1229	1.50471
15.1298	3.53356	15.1285	-1.63235	15.1294	-0.88983	15.1271	-0.12811	15.1269	4.4241	15.1292	9.92067	15.127	6.79636	15.131	4.57382	15.1296	1.52877
15.1364	3.65337	15.1352	-1.72141	15.136	-0.95871	15.1337	-0.16689	15.1335	4.56715	15.1358	9.52077	15.133	6.78778	15.1377	4.64694	15.1363	1.55335
15.1431	3.69887	15.1419	-1.90054	15.1427	-1.17328	15.1404	-0.49623	15.1402	4.91587	15.1425	9.2092	15.14	6.79636	15.1444	4.38881	15.1429	1.57658
15.1498	3.67006	15.1485	-1.91681	15.1494	-1.29978	15.1471	-0.64373	15.1469	4.96419	15.1492	8.83663	15.147	6.8264	15.151	4.28963	15.1496	1.59666
15.1564	3.57588	15.1552	-1.74474	15.156	-1.31859	15.1538	-0.56203	15.1535	4.67809	15.1558	8.38938	15.153	6.86646	15.1577	4.28804	15.1562	1.612
15.1631	3.43204	15.1619	-1.62705	15.1627	-1.38428	15.1604	-0.66598	15.1602	4.56842	15.1625	7.97968	15.16	6.90937	15.1644	3.87923	15.1629	1.62172
15.1698	3.25938	15.1685	-1.62768	15.1694	-1.50561	15.1671	-0.97752	15.1669	4.64916	15.1692	7.63443	15.167	6.95515	15.171	3.1573	15.1696	1.62617
15.1765	3.07838	15.1752	-1.60813	15.176	-1.50084	15.1738	-1.07606	15.1735	4.4934	15.1758	7.21879	15.173	7.00665	15.1777	2.73991	15.1762	1.62633
15.1831	2.90612	15.1819	-1.53383	15.1827	-1.35607	15.1804	-0.99023	15.1802	4.07505	15.1825	6.71446	15.18	7.03526	15.1844	2.73132	15.1829	1.62276
15.1898	2.75413	15.1885	-1.54896	15.1894	-1.28468	15.1871	-1.10372	15.1869	3.87128	15.1892	6.26628	15.187	7.03669	15.191	2.64772	15.1896	1.61661
15.1965	2.63015	15.1952	-1.67801	15.196	-1.3121	15.1937	-1.40858	15.1935	3.87096	15.1958	5.86796	15.193	7.02381	15.1977	2.48941	15.1962	1.60959
15.2031	2.53638	15.2019	-1.72809	15.2027	-1.28693	15.2004	-1.4588	15.2002	3.54608	15.2025	5.41584	15.2	7.00665	15.2044	2.61911	15.2029	1.60307
15.2098	2.47161	15.2085	-1.67663	15.2094	-1.20984	15.2071	-1.30145	15.2069	3.02633	15.2092	4.92046	15.207	6.98948	15.211	2.97006	15.2096	1.59783
15.2165	2.43147	15.2152	-1.6432	15.216	-1.22481	15.2137	-1.38632	15.2135	2.8855	15.2158	4.52178	15.213	6.97231	15.2177	2.98691	15.2163	1.59494
15.2231	2.41121	15.2219	-1.67499	15.2227	-1.31196	15.2204	-1.65971	15.2202	3.11216	15.2225	4.21307	15.22	6.96516	15.2244	2.66711	15.2229	1.59536
15.2298	2.40366	15.2285	-1.67524	15.2294	-1.27183	15.2271	-1.63523	15.2269	3.1894	15.2292	3.86016	15.227	6.96373	15.231	2.54917	15.2296	1.59918
15.2364	2.40187	15.2352	-1.63689	15.236	-1.13911	15.2338	-1.39872	15.2335	3.09245	15.2358	3.47378	15.233	6.96659	15.2377	2.62483	15.2363	1.60588
15.2431	2.39948	15.2419	-1.68848	15.2427	-1.09514	15.2404	-1.46166	15.2402	3.26379	15.2425	3.17466	15.24	6.97231	15.2444	2.43155	15.2429	1.61571
15.2498	2.39233	15.2485	-1.79609	15.2494	-1.11249	15.2471	-1.82756	15.2469	3.55434	15.2492	2.9392	15.247	6.97803	15.251	1.96902	15.2496	1.62959
15.2564	2.37743	15.2552	-1.81438	15.256	-1.05275	15.2538	-1.92897	15.2535	3.41098	15.2558	2.6413	15.253	6.97803	15.2577	1.83328	15.2562	1.64798
15.2631	2.35399	15.2619	-1.76871	15.2627	-0.95129	15.2604	-1.78019	15.2602	2.98913	15.2625	2.28353	15.26	6.97517	15.2644	2.06216	15.2629	1.67131
15.2698	2.32379	15.2685	-1.81791	15.2694	-1.03209	15.2671	-1.94581	15.2669	2.84386	15.2692	1.99757	15.267	6.97947	15.271	2.13814	15.2696	1.70085
15.2765	2.29061	15.2752	-1.95629	15.276	-1.22269	15.2737	-2.37115	15.2735	2.96148	15.2758	1.80202	15.273	6.98519	15.2777	1.96711	15.2762	1.73857
15.2831	2.25763	15.2819	-2.00145	15.2827	-1.30296	15.2804	-2.46239	15.2802	2.77233	15.2825	1.59066	15.28	6.98376	15.2844	1.98587	15.2829	1.78626
15.2898	2.22902	15.2885	-1.95352	15.2894	-1.28071	15.2871	-2.16103	15.2869	2.40644	15.2892	1.34532	15.287	6.97374	15.291	2.19695	15.2896	1.84496
15.2965	2.20915	15.2952	-1.98442	15.296	-1.33011	15.2937	-2.01575	15.2935	2.41629	15.2958	1.16279	15.293	6.96802	15.2977	2.07583	15.2963	1.91569
15.3031	2.2012	15.3019	-2.06226	15.3027	-1.43859	15.3004	-2.0949	15.3002	2.70176	15.3025	1.04656	15.3	6.97231	15.3044	1.64954	15.3029	1.99959
15.3098	2.20696	15.3085	-2.00436	15.3094	-1.38773	15.3071	-1.92992	15.3069	2.68428	15.3092	0.89021	15.307	6.98948	15.311	1.40731	15.3096	2.09745
15.3164	2.22603	15.3152	-1.80769	15.316	-1.24296	15.3138	-1.53383	15.3135	2.37179	15.3158	0.68886	15.313	7.0138	15.3177	1.48614	15.3163	2.20964
15.3231	2.25703	15.3219	-1.68546	15.3227	-1.23064	15.3204	-1.49822	15.3202	2.40898	15.3225	0.54224	15.32	7.03812	15.3244	1.48455	15.3229	2.33645
15.3298	2.29736	15.3285	-1.6408	15.3294	-1.33528	15.3271	-1.80149	15.3269	2.74086	15.3292	0.47586	15.327	7.05957	15.331	1.44641	15.3296	2.47881
15.3364	2.34306	15.3352	-1.49384	15.336	-1.31355	15.3338	-1.90449	15.3335	2.77328	15.3358	0.37594	15.333	7.07388	15.3377	1.77097	15.3362	2.63699
15.3431	2.38856	15.3419	-1.26967	15.3427	-1.13951	15.3404	-1.69373	15.3402	2.48464	15.3425	0.23789	15.34	7.08675	15.3444	2.29867	15.3429	2.81103
15.3498	2.4275	15.3485	-1.13936	15.3494	-1.04388	15.3471	-1.67942	15.3469	2.37974	15.3492	0.17467	15.347	7.09677	15.351	2.48337	15.3496	3.00037
15.3565	2.45571	15.3552	-1.13104	15.356	-1.06255	15.3537	-1.90258	15.3535	2.51102	15.3558	0.17316	15.353	7.10392	15.3577	2.26434	15.3562	3.20427
15.3631	2.47002	15.3619	-1.05674	15.3627	-1.01407	15.3604	-1.87016	15.3602	2.36289	15.3625	0.11458	15.36	7.11107	15.3644	2.21634	15.3629	3.42144
15.3698	2.46823	15.3685	-0.94787	15.3694	-0.89871	15.3671	-1.58215	15.3669	1.99986	15.3692	-0.01023	15.367	7.12109	15.371	2.40294	15.3696	3.64947
15.3765	2.44856	15.3752	-0.94156	15.376	-0.91804	15.3737	-1.48487	15.3735	1.94518	15.3758	-0.08347	15.373	7.14111	15.3777	2.3613	15.3763	3.88564
15.3831	2.41081	15.3819	-1.01372	15.3827	-1.0754	15.3804	-1.6098	15.3802	2.19949	15.3825	-0.08869	15.38	7.16543	15.3844	2.04436	15.3829	4.12671
15.3898	2.35717	15.3885	-0.98092	15.3894	-1.13659	15.3871	-1.448	15.3869	2.22683	15.3892	-0.14441	15.387	7.18975	15.391	1.95217	15.3896	4.36801
15.3964	2.29041	15.3952	-0.86676	15.396	-1.0448	15.3938	-1.06525	15.3935	1.9989	15.3958	-0.22781	15.393	7.20549	15.3977	2.16961	15.3963	4.6036
15.4031	2.21332	15.4019	-0.8771	15.4027	-0.97447	15.4004	-0.9807	15.4002	2.04055	15.4025	-0.23954	15.4	7.21264	15.4044	2.20013	15.4029	4.82631
15.4098	2.13027	15.4085	-0.98874	15.4094	-0.94506	15.4071	-1.20799	15.4069	2.30916	15.4092	-0.18539	15.407	7.22265	15.411	2.00939	15.4096	5.02936
15.4164	2.04603	15.4152	-1.02722	15.416	-0.84082	15.4138	-1.28269	15.4135	2.36384	15.4158	-0.18232	15.413	7.2298	15.4177	2.04754	15.4162	5.20568
15.4231	1.96596	15.4219	-0.97991	15.4227	-0.70307	15.4204	-1.10944	15.4202	2.18137	15.4225	-0.23768	15.42	7.22408	15.4244	2.32824	15.4229	5.34847
15.4298	1.89543	15.4285	-1.05699	15.4294	-0.73817	15.4271	-1.17652	15.4269	2.23509	15.4292	-0.24276	15.427	7.20549	15.431	2.33618	15.4296	5.45356
15.4365	1.8396	15.4352	-1.2394	15.436	-0.88029	15.4337	-1.51253	15.4335	2.48718	15.4358	-0.21615	15.433	7.18975	15.4377	2.07106	15.4362	5.51902
15.4431	1.80364	15.4419	-1.31887	15.4427	-0.90758	15.4404	-1.67624	15.4402	2.44554	15.4425	-0.26472	15.44	7.19261	15.4444	2.04277	15.4429	5.54493
15.4498	1.79191	15.4485	-1.26967	15.4494	-0.83394	15.4471	-1.57706	15.4469	2.13655	15.4492	-0.37601	15.447	7.20978	15.451	2.2459	15.4496	5.53256
15.4565	1.8084	15.4552	-1.30373	15.456	-0.86904	15.4537	-1.59454	15.4535	1.97792	15.4558	-0.42779	15.453	7.22408	15.4577	2.15403	15.4563	5.48561
15.4631	1.85609	15.4619	-1.43619	15.4627	-1.00507	15.4604	-1.81739	15.4602	1.99922	15.4625	-0.40362	15.46	7.2341	15.4644	1.78146	15.4629	5.41022
15.4698	1.93775	15.4685	-1.47857	15.4694	-1.00123	15.4671	-1.8692	15.4669	1.87524	15.4692	-0.41306	15.467	7.24268	15.471	1.66162	15.4696	5.3135
15.4764	2.05278	15.4752	-1.39506	15.476	-0.87725	15.4738	-1.71216	15.4735	1.67688	15.4758	-0.47386	15.473	7.25126	15.4777	1.80594	15.4763	5.20288
15.4831	2.19742	15.4819	-1.37917	15.4827	-0.85261	15.4804	-1.67942	15.4802	1.80817	15.4825	-0.48058	15.48	7.26271	15.4844	1.7217	15.4829	5.08661
15.4898	2.36551	15.4885	-1.47126	15.4894	-0.95579	15.4871	-1.76525	15.4869	2.18678	15.4892	-0.43244	15.487	7.26843	15.491	1.33959	15.4896	4.97354
15.4964	2.54909	15.4952	-1.49308	15.496	-0.96321	15.4938	-1.59772	15.4935	2.38864	15.4958	-0.42493	15.493	7.28416	15.4977	1.17334	15.4962	4.87261
15.5031	2.73883	15.5019	-1.41449	15.5027	-0.81884	15.5004	-1.25408	15.5002	2.4484	15.5025	-0.475	15.5	7.30991	15.5044	1.30272	15.5029	4.79219
15.5098	2.92361	15.5085	-1.40478	15.5094	-0.7436	15.5071	-1.1034	15.5069	2.72655	15.5092	-0.47679	15.507	7.34854	15.511	1.27029	15.5096	4.74175
15.5165	3.09348	15.5152	-1.48425	15.516	-0.78426	15.5137	-1.13455	15.5135	3.17955	15.5158	-0.41513	15.513	7.38859	15.5177	1.11357	15.5162	4.7325
15.5231	3.2417	15.5219	-1.47492	15.5227	-0.78109	15.5204	-0.93555	15.5202	3.31179	15.5225	-0.38259	15.52	7.42006	15.5244	1.27157	15.5229	4.77725
15.5298	3.36349	15.5285	-1.36037	15.5294	-0.69049	15.5271	-0.62625	15.5269	3.17287	15.5292	-0.38702	15.527	7.45296	15.531	1.75667	15.5296	4.89081
15.5365	3.45767	15.5352	-1.34625	15.536	-0.68585	15.5337	-0.63133	15.5335	3.21102	15.5358	-0.34926	15.533	7.48587	15.5377	2.04531	15.5363	5.09167
15.5431	3.52502	15.5419	-1.4343	15.5427	-0.8044	15.5404	-0.89518	15.5402	3.43291	15.5425	-0.26264	15.54	7.52449	15.5444	1.9935	15.5429	5.40333
15.5498	3.57012	15.5485	-1.41386	15.5494	-0.84731	15.5471	-0.99436	15.5469	3.39413	15.5492	-0.23274	15.547	7.56168	15.551	2.05771	15.5496	5.85334
15.5564	3.60092	15.5552	-1.26677	15.556	-0.75671	15.5538	-0.92888	15.5535	3.12138	15.5558	-0.2615	15.553	7.6046	15.5577	2.19599	15.5563	6.47468
15.5631	3.62893	15.5619	-1.21303	15.5627	-0.71035	15.5604	-1.12438	15.5602	3.12106	15.5625	-0.27165	15.56	7.65038	15.5644	2.038	15.5629	7.30904
15.5698	3.66946	15.5685	-1.30071	15.5694	-0.74281	15.5671	-1.48074	15.5669	3.32451	15.5692	-0.26193	15.567	7.69043	15.571	1.65812	15.5696	8.40939
15.5764	3.74039	15.5752	-1.30373	15.576	-0.71314	15.5738	-1.56466	15.5735	3.20816	15.5758	-0.29962	15.573	7.72619	15.5777	1.58087	15.5762	9.83826
15.5831	3.86178	15.5819	-1.2264	15.5827	-0.60214	15.5804	-1.3876	15.5802	2.79617	15.5825	-0.37658	15.58	7.75337	15.5844	1.8905	15.5829	11.6657
15.5898	4.05471	15.5885	-1.26097	15.5894	-0.58598	15.5871	-1.4108	15.5869	2.64359	15.5892	-0.39175	15.587	7.76911	15.591	2.05135	15.5896	13.9705
15.5965	4.33902	15.5952	-1.4102	15.596	-0.67777	15.5938	-1.58723	15.5935	2.8162	15.5958	-0.34976	15.593	7.77912	15.5977	2.01543	15.5962	16.841
15.6031	4.72943	15.6019	-1.44729	15.6027	-0.68863	15.6004	-1.49028	15.6002	2.84735	15.6025	-0.33731	15.6	7.77483	15.6044	2.16643	15.6029	20.3696
15.6098	5.2321	15.6085	-1.34952	15.6094	-0.63949	15.6071	-1.18828	15.6069	2.75071	15.6092	-0.36492	15.607	7.75766	15.611	2.47065	15.6096	24.6451
15.6165	5.84225	15.6152	-1.33249	15.616	-0.69671	15.6137	-1.20354	15.6135	2.88137	15.6158	-0.35605	15.613	7.72047	15.6177	2.53232	15.6163	29.741
15.6231	6.54161	15.6219	-1.41752	15.6227	-0.85274	15.6204	-1.53542	15.6202	3.1182	15.6225	-0.30899	15.62	7.67756	15.6244	2.34795	15.6229	35.711
15.6298	7.29899	15.6285	-1.41941	15.6294	-0.90506	15.6271	-1.70358	15.6269	2.98468	15.6292	-0.31421	15.627	7.63464	15.631	2.45253	15.6296	42.5755
15.6364	8.07047	15.6352	-1.347	15.636	-0.86639	15.6337	-1.68482	15.6335	2.53773	15.6358	-0.36407	15.633	7.58743	15.6377	2.80221	15.6363	50.31
15.6431	8.80261	15.6419	-1.37627	15.6427	-0.93765	15.6404	-1.91498	15.6402	2.30153	15.6425	-0.36664	15.64	7.54595	15.6444	2.84894	15.6429	58.8453
15.6498	9.43939	15.6485	-1.50342	15.6494	-1.09699	15.6471	-2.31361	15.6469	2.32538	15.6492	-0.32294	15.647	7.50589	15.651	2.61943	15.6496	68.0703
15.6564	9.92695	15.6552	-1.54064	15.656	-1.146	15.6538	-2.34413	15.6535	2.26879	15.6558	-0.32666	15.653	7.46298	15.6577	2.61593	15.6562	77.7977
15.6631	10.2226	15.6619	-1.48148	15.6627	-1.06772	15.6604	-2.03164	15.6602	2.1445	15.6625	-0.38652	15.66	7.41148	15.6644	2.83273	15.6629	87.7283
15.6698	10.2985	15.6685	-1.51213	15.6694	-1.07461	15.6671	-1.96902	15.6669	2.33142	15.6692	-0.40791	15.667	7.36141	15.671	2.72369	15.6696	97.547
15.6765	10.1473	15.6752	-1.64345	15.676	-1.18971	15.6738	-2.22874	15.6735	2.69953	15.6758	-0.3886	15.673	7.30991	15.6777	2.37242	15.6762	107.032
15.6831	9.78152	15.6819	-1.70223	15.6827	-1.23236	15.6804	-2.28024	15.6802	2.76566	15.6825	-0.41585	15.68	7.25698	15.6844	2.40167	15.6829	115.862
15.6898	9.23276	15.6885	-1.66805	15.6894	-1.1652	15.6871	-2.07074	15.6869	2.54567	15.6892	-0.46749	15.687	7.20549	15.691	2.75834	15.6896	123.692
15.6965	8.54611	15.6952	-1.69794	15.696	-1.15818	15.6937	-2.12129	15.6935	2.51452	15.6958	-0.45276	15.693	7.16114	15.6977	2.8038	15.6962	130.237
15.7031	7.77364	15.7019	-1.7894	15.7027	-1.26123	15.7004	-2.49195	15.7002	2.70907	15.7025	-0.37973	15.7	7.12395	15.7044	2.5123	15.7029	135.474
15.7098	6.96719	15.7085	-1.77489	15.7094	-1.34998	15.7071	-2.5781	15.7069	2.65408	15.7092	-0.35985	15.707	7.09248	15.711	2.40326	15.7096	139.377
15.7165	6.17206	15.7152	-1.6625	15.716	-1.38534	15.7137	-2.30821	15.7135	2.34191	15.7158	-0.4142	15.713	7.06816	15.7177	2.42869	15.7163	141.829
15.7231	5.42303	15.7219	-1.62415	15.7227	-1.49581	15.7204	-2.19631	15.7202	2.27261	15.7225	-0.43681	15.72	7.04384	15.7244	2.00812	15.7229	142.858
15.7298	4.74314	15.7285	-1.67536	15.7294	-1.65939	15.7271	-2.36607	15.7269	2.40835	15.7292	-0.42078	15.727	7.00808	15.731	1.21784	15.7296	142.583
15.7364	4.14431	15.7352	-1.6331	15.736	-1.72774	15.7338	-2.3365	15.7335	2.31075	15.7358	-0.45841	15.733	6.96945	15.7377	0.74736	15.7363	141.047
15.7431	3.62893	15.7419	-1.50128	15.7427	-1.69171	15.7404	-2.05898	15.7402	1.99159	15.7425	-0.54803	15.74	6.94084	15.7444	0.72829	15.7429	138.122
15.7498	3.19342	15.7485	-1.49472	15.7494	-1.67224	15.7471	-1.99413	15.7469	1.94645	15.7492	-0.58365	15.747	6.92368	15.751	0.65867	15.7496	133.83
15.7564	2.82983	15.7552	-1.6022	15.756	-1.71675	15.7538	-2.14831	15.7535	2.2157	15.7558	-0.53952	15.753	6.90222	15.7577	0.42629	15.7562	128.343
15.7631	2.52982	15.7619	-1.6688	15.7627	-1.66469	15.7604	-2.07074	15.7602	2.19822	15.7625	-0.5295	15.76	6.87647	15.7644	0.45617	15.7629	121.872
15.7698	2.28484	15.7685	-1.65594	15.7694	-1.56734	15.7671	-1.71566	15.7669	1.90862	15.7692	-0.57807	15.767	6.86359	15.771	0.81762	15.7696	114.562
15.7765	2.08636	15.7752	-1.73011	15.776	-1.58535	15.7737	-1.56752	15.7735	1.79291	15.7758	-0.58043	15.773	6.85787	15.7777	0.9896	15.7762	106.667
15.7831	1.92761	15.7819	-1.86862	15.7827	-1.69502	15.7804	-1.64445	15.7802	1.89559	15.7825	-0.5295	15.78	6.85215	15.7844	0.87865	15.7829	98.524
15.7898	1.80284	15.7885	-1.8632	15.7894	-1.71357	15.7871	-1.52747	15.7869	1.7662	15.7892	-0.52643	15.787	6.83784	15.791	0.90345	15.7896	90.3759
15.7965	1.70708	15.7952	-1.74096	15.796	-1.59065	15.7937	-1.19273	15.7935	1.42193	15.7958	-0.57549	15.793	6.82354	15.7977	1.17207	15.7963	82.3425
15.8031	1.63515	15.8019	-1.66502	15.8027	-1.5272	15.8004	-1.07765	15.8002	1.43051	15.8025	-0.5614	15.8	6.81782	15.8044	1.29795	15.8029	74.5014
15.8098	1.58429	15.8085	-1.64635	15.8094	-1.52402	15.8071	-1.23278	15.8069	1.76811	15.8092	-0.47851	15.807	6.81496	15.811	1.0821	15.8096	66.9742
15.8164	1.5527	15.8152	-1.53433	15.816	-1.38309	15.8138	-1.23278	15.8135	1.86825	15.8158	-0.44875	15.813	6.81067	15.8177	0.97815	15.8163	59.8701
15.8231	1.54138	15.8219	-1.35381	15.8227	-1.14044	15.8204	-0.98387	15.8202	1.67211	15.8225	-0.49145	15.82	6.80494	15.8244	1.03029	15.8229	53.2327
15.8298	1.55389	15.8285	-1.28582	15.8294	-1.00427	15.8271	-0.90949	15.8269	1.69023	15.8292	-0.49274	15.827	6.7935	15.831	0.9559	15.8296	47.0881
15.8364	1.5984	15.8352	-1.31004	15.836	-0.99421	15.8338	-1.02202	15.8335	1.89877	15.8358	-0.44918	15.833	6.78349	15.8377	0.73846	15.8362	41.4629
15.8431	1.68999	15.8419	-1.25996	15.8427	-0.90904	15.8404	-0.92316	15.8402	1.80944	15.8425	-0.46413	15.84	6.77919	15.8444	0.844	15.8429	36.3646
15.8498	1.84874	15.8485	-1.14189	15.8494	-0.74413	15.8471	-0.52071	15.8469	1.40222	15.8492	-0.53229	15.847	6.78349	15.851	1.34722	15.8496	31.7803
15.8565	2.10206	15.8552	-1.08436	15.856	-0.70757	15.8537	-0.28324	15.8535	1.26648	15.8558	-0.54502	15.853	6.78921	15.8577	1.63333	15.8562	27.6944
15.8631	2.48174	15.8619	-1.05699	15.8627	-0.7738	15.8604	-0.25972	15.8602	1.42225	15.8625	-0.48044	15.86	6.78778	15.8644	1.55958	15.8629	24.0916
15.8698	3.02156	15.8685	-0.87723	15.8694	-0.74426	15.8671	0.01462	15.8669	1.36439	15.8692	-0.4524	15.867	6.78062	15.871	1.50839	15.8696	20.9486
15.8765	3.74993	15.8752	-0.55126	15.876	-0.62638	15.8737	0.59732	15.8735	1.1247	15.8758	-0.46821	15.873	6.76918	15.8777	1.60853	15.8763	18.2292
15.8831	4.68234	15.8819	-0.26075	15.8827	-0.56995	15.8804	1.10531	15.8802	1.16475	15.8825	-0.44146	15.88	6.76489	15.8844	1.47851	15.8829	15.897
15.8898	5.81185	15.8885	-0.00807	15.8894	-0.54426	15.8871	1.45117	15.8869	1.44831	15.8892	-0.39475	15.887	6.76775	15.891	1.08178	15.8896	13.9161
15.8964	7.10269	15.8952	0.35649	15.896	-0.34809	15.8938	2.2068	15.8935	1.47629	15.8958	-0.41621	15.893	6.77776	15.8977	0.94064	15.8963	12.2463
15.9031	8.48869	15.9019	0.82299	15.9027	0.00106	15.9004	3.38491	15.9002	1.27888	15.9025	-0.50833	15.9	6.79493	15.9044	1.13614	15.9029	10.8463
15.9098	9.87669	15.9085	1.23549	15.9094	0.31273	15.9071	4.56238	15.9069	1.32593	15.9092	-0.55153	15.907	6.81353	15.911	1.18478	15.9096	9.67781
15.9164	11.1562	15.9152	1.60068	15.916	0.60187	15.9138	5.70901	15.9135	1.59709	15.9158	-0.55726	15.913	6.82497	15.9177	1.01566	15.9162	8.70784
15.9231	12.2154	15.9219	2.11007	15.9227	1.04056	15.9204	7.31723	15.9202	1.5653	15.9225	-0.61848	15.92	6.8264	15.9244	1.0163	15.9229	7.90551
15.9298	12.9602	15.9285	2.71204	15.9294	1.61131	15.9271	9.43851	15.9269	1.36439	15.9292	-0.7159	15.927	6.82211	15.931	1.27093	15.9296	7.24143
15.9365	13.3304	15.9352	3.19355	15.936	2.13146	15.9337	11.5112	15.9335	1.50235	15.9358	-0.7503	15.933	6.8121	15.9377	1.30399	15.9362	6.69143
15.9431	13.3107	15.9419	3.53579	15.9427	2.6034	15.9404	13.4974	15.9402	1.92769	15.9425	-0.71397	15.94	6.80637	15.9444	1.07447	15.9429	6.23584
15.9498	12.93	15.9485	3.90855	15.9494	3.2311	15.9471	15.7757	15.9469	2.04213	15.9492	-0.7277	15.947	6.81639	15.951	1.04872	15.9496	5.85805
15.9565	12.2583	15.9552	4.28447	15.956	3.99378	15.9537	18.2444	15.9535	1.78019	15.9558	-0.77856	15.953	6.84071	15.9577	1.19623	15.9563	5.54334
15.9631	11.3938	15.9619	4.439	15.9627	4.65817	15.9604	20.2932	15.9602	1.76684	15.9625	-0.78335	15.96	6.86502	15.9644	1.0821	15.9629	5.27994
15.9698	10.4441	15.9685	4.38715	15.9694	5.21408	15.9671	21.7752	15.9669	2.00303	15.9692	-0.74315	15.967	6.87361	15.971	0.67361	15.9696	5.05916
15.9764	9.50694	15.9752	4.3367	15.976	5.79556	15.9738	23.0802	15.9735	1.98428	15.9758	-0.74809	15.973	6.86502	15.9777	0.58206	15.9763	4.87351
15.9831	8.65738	15.9819	4.28069	15.9827	6.38207	15.9804	24.066	15.9802	1.6791	15.9825	-0.79751	15.98	6.84357	15.9844	0.91712	15.9829	4.71661
15.9898	7.94291	15.9885	4.00152	15.9894	6.74301	15.9871	24.2758	15.9869	1.69055	15.9892	-0.78413	15.987	6.81067	15.991	1.1692	15.9896	4.5837
15.9964	7.38104	15.9952	3.52393	15.996	6.88699	15.9938	23.7853	15.9935	2.04023	15.9958	-0.7297	15.993	6.76775	15.9977	1.25408	15.9962	4.47167
16.0031	6.965	16.0019	3.10133	16.0027	7.01017	16.0004	23.0993	16.0002	2.18487	16.0025	-0.71161	16	6.73342	16.0044	1.58246	16.0029	4.378
16.0098	6.67254	16.0085	2.79366	16.0094	7.05308	16.0071	22.2314	16.0069	2.03927	16.0092	-0.73121	16.007	6.72054	16.011	2.17342	16.0096	4.29991
16.0164	6.47843	16.0152	2.39604	16.016	6.8352	16.0138	20.7351	16.0135	2.12161	16.0158	-0.71318	16.013	6.72626	16.0177	2.46779	16.0162	4.23519
16.0231	6.36399	16.0219	1.89171	16.0227	6.39452	16.0204	18.8411	16.0202	2.42011	16.0225	-0.68285	16.02	6.75058	16.0244	2.45921	16.0229	4.18242
16.0298	6.32008	16.0285	1.48778	16.0294	5.94907	16.0271	17.0663	16.0269	2.46779	16.0292	-0.72255	16.027	6.78778	16.031	2.69159	16.0296	4.14035
16.0364	6.34988	16.0352	1.21051	16.036	5.46892	16.0338	15.4206	16.0335	2.26307	16.0358	-0.79114	16.033	6.83212	16.0377	3.24535	16.0362	4.10732
16.0431	6.46373	16.0419	0.87054	16.0427	4.77248	16.0404	13.5199	16.0402	2.25449	16.0425	-0.79315	16.04	6.86073	16.0444	3.55053	16.0429	4.08183
16.0498	6.67373	16.0485	0.41641	16.0494	3.98384	16.0471	11.5786	16.0469	2.49481	16.0492	-0.734	16.047	6.86932	16.051	3.54671	16.0496	4.06379
16.0565	6.98348	16.0552	0.06169	16.056	3.3866	16.0538	10.1595	16.0535	2.49418	16.0558	-0.71726	16.053	6.87075	16.0577	3.72187	16.0562	4.05269
16.0631	7.38045	16.0619	-0.17446	16.0627	2.95811	16.0604	9.0812	16.0602	2.31361	16.0625	-0.71325	16.06	6.87075	16.0644	4.09222	16.0629	4.04721
16.0698	7.83265	16.0685	-0.44152	16.0694	2.45505	16.0671	7.83475	16.0669	2.35049	16.0692	-0.64023	16.067	6.87075	16.071	4.22064	16.0696	4.04647
16.0765	8.29081	16.0752	-0.75285	16.076	1.88616	16.0738	6.4319	16.0735	2.64517	16.0758	-0.5187	16.073	6.87218	16.0777	4.15611	16.0763	4.05078
16.0831	8.69433	16.0819	-0.92706	16.0827	1.46548	16.0804	5.37809	16.0802	2.79077	16.0825	-0.45376	16.08	6.88505	16.0844	4.57255	16.0829	4.06029
16.0898	8.97984	16.0885	-0.94383	16.0894	1.16017	16.0871	4.61038	16.0869	2.78441	16.0892	-0.44696	16.087	6.91223	16.091	5.44262	16.0896	4.07383
16.0965	9.09487	16.0952	-1.02482	16.096	0.74307	16.0938	3.69517	16.0935	3.04	16.0958	-0.37758	16.093	6.93655	16.0977	6.2952	16.0963	4.09002
16.1031	9.00865	16.1019	-1.1685	16.1027	0.25352	16.1004	2.79872	16.1002	3.58264	16.1025	-0.27409	16.1	6.94799	16.1044	7.1605	16.1029	4.10848
16.1098	8.71658	16.1085	-1.19247	16.1094	-0.05603	16.1071	2.36988	16.1069	3.97905	16.1092	-0.22695	16.107	6.94799	16.111	8.55954	16.1096	4.12838
16.1165	8.23895	16.1152	-1.07187	16.116	-0.17431	16.1137	2.36162	16.1135	4.24798	16.1158	-0.2429	16.113	6.9437	16.1177	10.4265	16.1163	4.14817
16.1231	7.61608	16.1219	-0.99253	16.1227	-0.34001	16.1204	2.20903	16.1202	4.84848	16.1225	-0.21715	16.12	6.93655	16.1244	12.0935	16.1229	4.16697
16.1298	6.90182	16.1285	-0.99392	16.1294	-0.57538	16.1271	1.88446	16.1269	5.82472	16.1292	-0.14641	16.127	6.92654	16.131	13.6477	16.1296	4.1843
16.1364	6.15299	16.1352	-0.88833	16.136	-0.67168	16.1337	1.8247	16.1335	6.6611	16.1358	-0.14348	16.133	6.91509	16.1377	15.6612	16.1363	4.19937
16.1431	5.41786	16.1419	-0.6595	16.1427	-0.60413	16.1404	1.96203	16.1402	7.30069	16.1425	-0.19641	16.14	6.90508	16.1444	18.0566	16.1429	4.21084
16.1498	4.73241	16.1485	-0.46611	16.1494	-0.55949	16.1471	1.82152	16.1469	8.31	16.1492	-0.2027	16.147	6.89507	16.151	20.1807	16.1496	4.21762
16.1564	4.11808	16.1552	-0.29153	16.156	-0.5624	16.1537	1.39173	16.1535	9.77039	16.1558	-0.15306	16.153	6.89507	16.1577	21.9822	16.1562	4.21953
16.1631	3.58482	16.1619	0.03015	16.1627	-0.40385	16.1604	1.17588	16.1602	11.1965	16.1625	-0.14913	16.16	6.90651	16.1644	24.0097	16.1629	4.21569
16.1698	3.13123	16.1685	0.50358	16.1694	-0.07815	16.1671	1.17397	16.1669	12.4677	16.1692	-0.20206	16.167	6.9294	16.171	26.1421	16.1696	4.20573
16.1764	2.74936	16.1752	0.92453	16.176	0.21166	16.1737	0.97752	16.1735	14.0645	16.1758	-0.21315	16.173	6.95515	16.1777	27.7192	16.1762	4.18978
16.1831	2.42949	16.1819	1.26475	16.1827	0.42121	16.1804	0.64659	16.1802	15.9423	16.1825	-0.17037	16.18	6.97947	16.1844	28.6986	16.1829	4.16867
16.1898	2.16166	16.1885	1.63437	16.1894	0.74757	16.1871	0.69332	16.1869	17.4433	16.1892	-0.18311	16.187	7.00521	16.191	29.5677	16.1896	4.14273
16.1964	1.93695	16.1952	2.00057	16.196	1.23395	16.1938	1.07257	16.1935	18.4768	16.1958	-0.25291	16.193	7.02953	16.1977	30.2213	16.1962	4.11179
16.2031	1.74701	16.2019	2.16254	16.2027	1.70774	16.2004	1.29	16.2002	19.5103	16.2025	-0.27938	16.2	7.04241	16.2044	30.1787	16.2029	4.07643
16.2098	1.58548	16.2085	2.12041	16.2094	2.16325	16.2071	1.35454	16.2069	20.5584	16.2092	-0.26736	16.207	7.04098	16.211	29.5134	16.2096	4.0382
16.2164	1.4476	16.2152	2.06213	16.216	2.74473	16.2138	1.65939	16.2135	21.0991	16.2158	-0.31657	16.213	7.03955	16.2177	28.7326	16.2162	3.99931
16.2231	1.32958	16.2219	2.01192	16.2227	3.38581	16.2204	2.09586	16.2202	21.0708	16.2225	-0.43316	16.22	7.04384	16.2244	27.8381	16.2229	3.96103
16.2298	1.22825	16.2285	1.85197	16.2294	3.81377	16.2271	2.11906	16.2269	20.9837	16.2292	-0.49403	16.227	7.04384	16.231	26.3707	16.2296	3.9249
16.2365	1.14242	16.2352	1.57381	16.236	3.9857	16.2338	1.74618	16.2335	20.8435	16.2358	-0.49231	16.233	7.03382	16.2377	24.5339	16.2362	3.89303
16.2431	1.0703	16.2419	1.34814	16.2427	4.09404	16.2404	1.55512	16.2402	20.1556	16.2425	-0.53573	16.24	7.02095	16.2444	22.7588	16.2429	3.86752
16.2498	1.0105	16.2485	1.19563	16.2494	4.12835	16.2471	1.60249	16.2469	18.953	16.2492	-0.62141	16.247	7.02238	16.251	21.0762	16.2496	3.84935
16.2565	0.96083	16.2552	0.96137	16.256	3.89311	16.2538	1.42701	16.2535	17.7279	16.2558	-0.64123	16.253	7.03239	16.2577	19.1053	16.2563	3.83888
16.2631	0.92049	16.2619	0.64487	16.2627	3.44065	16.2604	0.98197	16.2602	16.6505	16.2625	-0.60961	16.26	7.04956	16.2644	16.9051	16.2629	3.83878
16.2698	0.88851	16.2685	0.39144	16.2694	3.03745	16.2671	0.69014	16.2669	15.4187	16.2692	-0.63972	16.267	7.07817	16.271	15.0738	16.2696	3.85157
16.2765	0.86407	16.2752	0.21004	16.276	2.734	16.2737	0.69491	16.2735	14.0654	16.2758	-0.74086	16.273	7.12109	16.2777	13.6731	16.2763	3.87894
16.2831	0.84619	16.2819	-0.03444	16.2827	2.34074	16.2804	0.52484	16.2802	13.0075	16.2825	-0.79315	16.28	7.16972	16.2844	12.3965	16.2829	3.92204
16.2898	0.83407	16.2885	-0.36255	16.2894	1.86788	16.2871	0.19042	16.2869	12.1412	16.2892	-0.75853	16.287	7.20692	16.291	11.1669	16.2896	3.98344
16.2965	0.82791	16.2952	-0.58003	16.296	1.54972	16.2937	0.20409	16.2935	11.1141	16.2958	-0.71926	16.293	7.2298	16.2977	10.3531	16.2963	4.06551
16.3031	0.82731	16.3019	-0.67022	16.3027	1.36826	16.3004	0.69141	16.3002	9.96939	16.3025	-0.65811	16.3	7.24697	16.3044	10.0117	16.3029	4.1684
16.3098	0.83268	16.3085	-0.78338	16.3094	1.12547	16.3071	1.36566	16.3069	9.1184	16.3092	-0.51148	16.307	7.25555	16.311	9.68456	16.3096	4.29233
16.3164	0.844	16.3152	-0.92062	16.316	0.82069	16.3137	2.05803	16.3135	8.47848	16.3158	-0.28267	16.313	7.26128	16.3177	9.30246	16.3163	4.43808
16.3231	0.86248	16.3219	-0.94434	16.3227	0.68479	16.3204	3.04794	16.3202	7.60841	16.3225	-0.07002	16.32	7.267	16.3244	9.22394	16.3229	4.60582
16.3298	0.89089	16.3285	-0.81945	16.3294	0.6983	16.3271	4.11415	16.3269	6.68144	16.3292	0.12639	16.327	7.27844	16.331	9.57266	16.3296	4.79298
16.3364	0.9348	16.3352	-0.73985	16.336	0.61578	16.3337	4.66792	16.3335	6.16678	16.3358	0.38052	16.333	7.28989	16.3377	10.0009	16.3362	4.99646
16.3431	1.00136	16.3419	-0.72926	16.3427	0.44942	16.3404	4.73309	16.3402	5.99766	16.3425	0.67177	16.34	7.29418	16.3444	10.464	16.3429	5.21392
16.3498	1.1005	16.3485	-0.67426	16.3494	0.40518	16.3471	4.76901	16.3469	5.59362	16.3492	0.9161	16.347	7.28273	16.351	11.3099	16.3496	5.44204
16.3564	1.24653	16.3552	-0.57397	16.356	0.4918	16.3538	4.88059	16.3535	4.95529	16.3558	1.11051	16.353	7.25555	16.3577	12.4804	16.3562	5.67524
16.3631	1.45892	16.3619	-0.57384	16.3627	0.47339	16.3604	4.72323	16.3602	4.63072	16.3625	1.33846	16.36	7.21979	16.3644	13.5272	16.3629	5.90709
16.3698	1.76013	16.3685	-0.68965	16.3694	0.3816	16.3671	4.45112	16.3669	4.58876	16.3692	1.57807	16.367	7.19118	16.371	14.3468	16.3696	6.13228
16.3764	2.17239	16.3752	-0.74755	16.376	0.43233	16.3738	4.73785	16.3735	4.40725	16.3758	1.72806	16.373	7.17688	16.3777	15.3042	16.3762	6.34593
16.3831	2.71559	16.3819	-0.73557	16.3827	0.60055	16.3804	5.52654	16.3802	4.04485	16.3825	1.77705	16.38	7.16829	16.3844	16.3259	16.3829	6.54157
16.3898	3.40203	16.3885	-0.783	16.3894	0.66916	16.3871	6.26087	16.3869	4.01719	16.3892	1.82054	16.387	7.16114	16.391	16.9455	16.3896	6.71318
16.3965	4.23014	16.3952	-0.89615	16.396	0.61419	16.3938	6.8299	16.3935	4.26928	16.3958	1.85323	16.393	7.15828	16.3977	17.0873	16.3962	6.85634
16.4031	5.17885	16.4019	-0.89363	16.4027	0.64611	16.4004	7.55882	16.4002	4.22382	16.4025	1.78041	16.4	7.1497	16.4044	17.1391	16.4029	6.9681
16.4098	6.20524	16.4085	-0.7893	16.4094	0.74201	16.4071	8.42476	16.4069	3.84585	16.4092	1.60217	16.407	7.13253	16.411	17.127	16.4096	7.04485
16.4165	7.24733	16.4152	-0.78867	16.416	0.70254	16.4138	8.84787	16.4135	3.61824	16.4158	1.40848	16.413	7.11107	16.4177	16.6283	16.4163	7.08418
16.4231	8.231	16.4219	-0.91621	16.4227	0.55366	16.4204	8.83929	16.4202	3.62492	16.4225	1.23146	16.42	7.09248	16.4244	15.612	16.4229	7.08636
16.4298	9.07918	16.4285	-0.99467	16.4294	0.50359	16.4271	8.8377	16.4269	3.38427	16.4292	0.99299	16.427	7.08246	16.431	14.5464	16.4296	7.05345
16.4365	9.72331	16.4352	-1.00514	16.436	0.56201	16.4337	8.84342	16.4335	2.97896	16.4358	0.71683	16.433	7.07388	16.4377	13.567	16.4363	6.98802
16.4431	10.1161	16.4419	-1.12902	16.4427	0.48333	16.4404	8.47721	16.4402	2.90902	16.4425	0.50275	16.44	7.06673	16.4444	12.3552	16.4429	6.893
16.4498	10.2385	16.4485	-1.36201	16.4494	0.25961	16.4471	7.77276	16.4469	3.18845	16.4492	0.36056	16.447	7.07102	16.451	10.9453	16.4496	6.77374
16.4565	10.1	16.4552	-1.4845	16.456	0.10596	16.4537	7.17513	16.4535	3.20403	16.4558	0.21501	16.453	7.07531	16.4577	9.84192	16.4563	6.63585
16.4631	9.73423	16.4619	-1.48942	16.4627	0.06199	16.4604	6.71577	16.4602	2.92365	16.4625	0.05965	16.46	7.07102	16.4644	9.05832	16.4629	6.48395
16.4698	9.19322	16.4685	-1.56221	16.4694	-0.09563	16.4671	5.98717	16.4669	2.85149	16.4692	-0.02067	16.467	7.0467	16.471	8.12944	16.4696	6.32175
16.4764	8.53638	16.4752	-1.71447	16.476	-0.38505	16.4737	5.06941	16.4735	3.01107	16.4758	-0.02983	16.473	7.01666	16.4777	7.06927	16.4763	6.15435
16.4831	7.82132	16.4819	-1.76606	16.4827	-0.57856	16.4804	4.44571	16.4802	2.97101	16.4825	-0.07317	16.48	6.9809	16.4844	6.34448	16.4829	5.98701
16.4898	7.09613	16.4885	-1.71661	16.4894	-0.64929	16.4871	4.09921	16.4869	2.73482	16.4892	-0.1482	16.487	6.9437	16.491	6.03008	16.4896	5.8239
16.4964	6.39717	16.4952	-1.76405	16.496	-0.77526	16.4937	3.59567	16.4935	2.77233	16.4958	-0.16215	16.493	6.90508	16.4977	5.59394	16.4962	5.66835
16.5031	5.74768	16.5019	-1.91239	16.5027	-0.99447	16.5004	2.95003	16.5002	2.97578	16.5025	-0.11029	16.5	6.88219	16.5044	5.07959	16.5029	5.52395
16.5098	5.15978	16.5085	-1.97219	16.5094	-1.11858	16.5071	2.55998	16.5069	2.90108	16.5092	-0.07467	16.507	6.8779	16.511	4.91047	16.5096	5.39385
16.5164	4.63764	16.5152	-1.93523	16.516	-1.15156	16.5138	2.38387	16.5135	2.63405	16.5158	-0.06559	16.513	6.88791	16.5177	5.07895	16.5162	5.27973
16.5231	4.17888	16.5219	-1.97408	16.5227	-1.27753	16.5204	1.93342	16.5202	2.67251	16.5225	0.01996	16.52	6.90222	16.5244	5.19403	16.5229	5.18346
16.5298	3.77874	16.5285	-2.09165	16.5294	-1.47621	16.5271	1.24454	16.5269	2.96338	16.5292	0.15092	16.527	6.9108	16.531	5.20802	16.5296	5.10748
16.5364	3.43104	16.5352	-2.12647	16.536	-1.57211	16.5338	0.79282	16.5335	2.99931	16.5358	0.23217	16.533	6.92081	16.5377	5.59012	16.5362	5.05357
16.5431	3.12845	16.5419	-2.06314	16.5427	-1.57992	16.5404	0.5401	16.5402	2.85371	16.5425	0.25985	16.54	6.93226	16.5444	6.39248	16.5429	5.02237
16.5498	2.8642	16.5485	-2.08408	16.5494	-1.69079	16.5471	0.06835	16.5469	3.02474	16.5492	0.34111	16.547	6.94656	16.551	7.24729	16.5496	5.01474
16.5565	2.63174	16.5552	-2.1826	16.556	-1.88099	16.5538	-0.65295	16.5535	3.47392	16.5558	0.47293	16.553	6.95944	16.5577	8.15105	16.5562	5.03251
16.5631	2.42611	16.5619	-2.18866	16.5627	-1.91649	16.5604	-1.12406	16.5602	3.66879	16.5625	0.54088	16.56	6.97803	16.5644	9.29483	16.5629	5.07681
16.5698	2.24233	16.5685	-2.09846	16.5694	-1.84655	16.5671	-1.39713	16.5669	3.60743	16.5692	0.55726	16.567	6.9952	16.571	10.5689	16.5696	5.14743
16.5765	2.07682	16.5752	-2.08988	16.576	-1.88748	16.5738	-1.82184	16.5735	3.81215	16.5758	0.61684	16.573	7.00378	16.5777	11.4759	16.5763	5.24473
16.5831	1.92742	16.5819	-2.17251	16.5827	-2.0304	16.5804	-2.31361	16.5802	4.28359	16.5825	0.70388	16.58	7.00665	16.5844	11.9276	16.5829	5.37011
16.5898	1.79211	16.5885	-2.15763	16.5894	-2.0145	16.5871	-2.38736	16.5869	4.50134	16.5892	0.67885	16.587	7.00378	16.591	12.3189	16.5896	5.52416
16.5965	1.67072	16.5952	-2.08686	16.596	-1.879	16.5938	-2.03387	16.5935	4.37991	16.5958	0.56169	16.593	7.00665	16.5977	12.5446	16.5963	5.70634
16.6031	1.56244	16.6019	-2.16986	16.6027	-1.88814	16.6004	-1.77256	16.6002	4.46733	16.6025	0.49074	16.6	7.0138	16.6044	12.3313	16.6029	5.91585
16.6098	1.46747	16.6085	-2.3688	16.6094	-2.03556	16.6071	-1.62188	16.6069	4.78204	16.6092	0.4662	16.607	7.02238	16.611	11.7264	16.6096	6.15266
16.6165	1.38501	16.6152	-2.43111	16.616	-2.0904	16.6137	-1.28841	16.6135	4.8186	16.6158	0.35741	16.613	7.01809	16.6177	11.2718	16.6163	6.41561
16.6231	1.31508	16.6219	-2.34306	16.6227	-2.03278	16.6204	-0.89582	16.6202	4.57255	16.6225	0.17331	16.62	7.00808	16.6244	10.9529	16.6229	6.70189
16.6298	1.25686	16.6285	-2.33032	16.6294	-2.10073	16.6271	-0.94827	16.6269	4.57128	16.6292	0.05937	16.627	6.99663	16.631	10.3448	16.6296	7.00879
16.6364	1.20878	16.6352	-2.364	16.636	-2.24802	16.6337	-1.41684	16.6335	4.88059	16.6358	0.00901	16.633	6.98519	16.6377	9.47603	16.6363	7.33415
16.6431	1.16944	16.6419	-2.26548	16.6427	-2.27213	16.6404	-1.78146	16.6402	4.93113	16.6425	-0.11029	16.64	6.97374	16.6444	8.79542	16.6429	7.67406
16.6498	1.13746	16.6485	-2.09178	16.6494	-2.18418	16.6471	-1.90194	16.6469	4.64408	16.6492	-0.27673	16.647	6.9623	16.651	8.33257	16.6496	8.02268
16.6564	1.11143	16.6552	-2.08118	16.656	-2.17954	16.6537	-2.21761	16.6535	4.54489	16.6558	-0.36156	16.653	6.96087	16.6577	7.59093	16.6562	8.37345
16.6631	1.09037	16.6619	-2.19522	16.6627	-2.26511	16.6604	-2.69794	16.6602	4.65107	16.6625	-0.37429	16.66	6.95944	16.6644	6.62104	16.6629	8.72072
16.6698	1.07328	16.6685	-2.21124	16.6694	-2.25266	16.6671	-2.86039	16.6669	4.48195	16.6692	-0.4504	16.667	6.95229	16.671	5.89879	16.6696	9.05869
16.6764	1.05957	16.6752	-2.14753	16.676	-2.17756	16.6737	-2.67887	16.6735	4.0067	16.6758	-0.5825	16.673	6.93655	16.6777	5.48776	16.6762	9.38034
16.6831	1.04884	16.6819	-2.18323	16.6827	-2.21478	16.6804	-2.61339	16.6802	3.69994	16.6825	-0.63064	16.68	6.91795	16.6844	4.94989	16.6829	9.67958
16.6898	1.04149	16.6885	-2.295	16.6894	-2.33981	16.6871	-2.84767	16.6869	3.66243	16.6892	-0.60904	16.687	6.90651	16.691	4.27659	16.6896	9.95064
16.6964	1.03792	16.6952	-2.26889	16.696	-2.38246	16.6938	-2.87565	16.6935	3.47137	16.6958	-0.62964	16.693	6.90365	16.6977	3.90212	16.6962	10.1879
16.7031	1.03752	16.7019	-2.15132	16.7027	-2.33716	16.7004	-2.66774	16.7002	3.09213	16.7025	-0.6928	16.7	6.90651	16.7044	3.829	16.7029	10.3863
16.7098	1.03931	16.7085	-2.13504	16.7094	-2.38154	16.7071	-2.64486	16.7069	2.85912	16.7092	-0.68772	16.707	6.89793	16.711	3.57405	16.7096	10.541
16.7164	1.04368	16.7152	-2.20216	16.716	-2.50406	16.7138	-2.84322	16.7135	2.79236	16.7158	-0.62263	16.713	6.87933	16.7177	3.14045	16.7162	10.6494
16.7231	1.05004	16.7219	-2.14867	16.7227	-2.54022	16.7204	-2.79236	16.7202	2.56761	16.7225	-0.62492	16.72	6.85501	16.7244	2.882	16.7229	10.709
16.7298	1.05679	16.7285	-1.96134	16.7294	-2.48551	16.7271	-2.42265	16.7269	2.22301	16.7292	-0.69408	16.727	6.81925	16.731	2.79744	16.7296	10.7186
16.7365	1.06176	16.7352	-1.85437	16.736	-2.48724	16.7338	-2.21856	16.7335	2.0771	16.7358	-0.7267	16.733	6.77776	16.7377	2.5142	16.7362	10.6795
16.7431	1.06394	16.7419	-1.82409	16.7427	-2.50578	16.7404	-2.22238	16.7402	2.13877	16.7425	-0.70095	16.74	6.73199	16.7444	2.07043	16.7429	10.5947
16.7498	1.06295	16.7485	-1.68281	16.7494	-2.35796	16.7471	-1.89686	16.7469	2.01607	16.7492	-0.70968	16.747	6.70481	16.751	1.93214	16.7496	10.4682
16.7565	1.05798	16.7552	-1.46709	16.756	-2.07861	16.7538	-1.1425	16.7535	1.74109	16.7558	-0.75989	16.753	6.69909	16.7577	2.13305	16.7563	10.3026
16.7631	1.04884	16.7619	-1.33641	16.7627	-1.86457	16.7604	-0.4495	16.7602	1.68069	16.7625	-0.77033	16.76	6.70338	16.7644	2.24082	16.7629	10.1026
16.7698	1.03692	16.7685	-1.28633	16.7694	-1.70456	16.7671	0.17166	16.7669	1.74745	16.7692	-0.74222	16.767	6.71768	16.771	2.23859	16.7696	9.87403
16.7765	1.02401	16.7752	-1.09673	16.776	-1.40773	16.7737	1.21148	16.7735	1.57992	16.7758	-0.7674	16.773	6.73056	16.7777	2.40548	16.7763	9.62218
16.7831	1.01209	16.7819	-0.77972	16.7827	-0.97341	16.7804	2.73164	16.7802	1.21562	16.7825	-0.84858	16.78	6.74915	16.7844	2.65439	16.7829	9.3508
16.7898	1.00195	16.7885	-0.56274	16.7894	-0.60903	16.7871	4.17868	16.7869	1.19114	16.7892	-0.89414	16.787	6.75488	16.791	2.57174	16.7896	9.06399
16.7965	0.9948	16.7952	-0.44366	16.796	-0.30624	16.7937	5.47473	16.7935	1.46262	16.7958	-0.89922	16.793	6.75058	16.7977	2.1375	16.7963	8.76692
16.8031	0.99182	16.8019	-0.26996	16.8027	0.1057	16.8004	7.07054	16.8002	1.54146	16.8025	-0.95801	16.8	6.73914	16.8044	1.83868	16.8029	8.4633
16.8098	0.99222	16.8085	-0.04655	16.8094	0.62638	16.8071	8.85105	16.8069	1.43655	16.8092	-1.07517	16.807	6.72197	16.811	1.64064	16.8096	8.15588
16.8164	0.99579	16.8152	0.00971	16.816	1.04984	16.8137	10.2577	16.8135	1.52047	16.8158	-1.1281	16.813	6.70767	16.8177	1.20703	16.8163	7.84776
16.8231	1.00215	16.8219	-0.10016	16.8227	1.34481	16.8204	11.1669	16.8202	1.70485	16.8225	-1.10314	16.82	6.70624	16.8244	0.64468	16.8229	7.54319
16.8298	1.01169	16.8285	-0.18695	16.8294	1.6929	16.8271	11.9944	16.8269	1.56562	16.8292	-1.08755	16.827	6.72483	16.831	0.39736	16.8296	7.2444
16.8364	1.02381	16.8352	-0.21735	16.836	2.06232	16.8337	12.6193	16.8335	1.18605	16.8358	-1.11308	16.833	6.75488	16.8377	0.42597	16.8362	6.95263
16.8431	1.03792	16.8419	-0.36999	16.8427	2.26193	16.8404	12.5383	16.8402	1.09482	16.8425	-1.0932	16.84	6.78635	16.8444	0.2985	16.8429	6.66995
16.8498	1.05302	16.8485	-0.64348	16.8494	2.25597	16.8471	11.8551	16.8469	1.26743	16.8492	-1.0201	16.847	6.80351	16.851	0.08869	16.8496	6.39889
16.8564	1.06831	16.8552	-0.84153	16.856	2.272	16.8538	11.1103	16.8535	1.24613	16.8558	-1.01402	16.853	6.80494	16.8577	0.24764	16.8562	6.14097
16.8631	1.08242	16.8619	-0.93576	16.8627	2.25517	16.8604	10.417	16.8602	1.08719	16.8625	-1.08905	16.86	6.78635	16.8644	0.74641	16.8629	5.89503
16.8698	1.09375	16.8685	-1.07175	16.8694	2.00881	16.8671	9.34092	16.8669	1.20513	16.8692	-1.15571	16.867	6.75488	16.871	1.00962	16.8696	5.66143
16.8764	1.10149	16.8752	-1.26438	16.876	1.56681	16.8738	8.03248	16.8735	1.57547	16.8758	-1.17552	16.873	6.7234	16.8777	1.02075	16.8762	5.44084
16.8831	1.10527	16.8819	-1.35243	16.8827	1.20415	16.8804	6.95483	16.8802	1.60885	16.8825	-1.21264	16.88	6.70767	16.8844	1.15522	16.8829	5.23403
16.8898	1.10507	16.8885	-1.34271	16.8894	0.97275	16.8871	6.12577	16.8869	1.2757	16.8892	-1.27509	16.887	6.71482	16.891	1.41176	16.8896	5.03993
16.8965	1.0999	16.8952	-1.39961	16.896	0.60783	16.8938	5.09898	16.8935	1.08719	16.8958	-1.26936	16.893	6.73771	16.8977	1.37647	16.8962	4.85781
16.9031	1.08977	16.9019	-1.52853	16.9027	0.14967	16.9004	3.94535	16.9002	1.17461	16.9025	-1.20041	16.9	6.76489	16.9044	1.10753	16.9029	4.68797
16.9098	1.07527	16.9085	-1.5689	16.9094	-0.18107	16.9071	3.18209	16.9069	1.09927	16.9092	-1.16758	16.907	6.78062	16.911	1.19591	16.9096	4.53009
16.9165	1.05699	16.9152	-1.52966	16.916	-0.34385	16.9138	2.66329	16.9135	0.73306	16.9158	-1.16801	16.913	6.77633	16.9177	1.53542	16.9163	4.38303
16.9231	1.03553	16.9219	-1.57079	16.9227	-0.55644	16.9204	1.9385	16.9202	0.53151	16.9225	-1.12016	16.92	6.75917	16.9244	1.57706	16.9229	4.24544
16.9298	1.01109	16.9285	-1.66779	16.9294	-0.81592	16.9271	1.05921	16.9269	0.61512	16.9292	-1.03312	16.927	6.742	16.931	1.32434	16.9296	4.11759
16.9365	0.98407	16.9352	-1.66792	16.936	-0.89023	16.9337	0.53787	16.9335	0.63928	16.9358	-1.01073	16.933	6.72626	16.9377	1.36089	16.9363	3.9991
16.9431	0.95507	16.9419	-1.59236	16.9427	-0.80069	16.9404	0.3233	16.9402	0.47493	16.9425	-1.05293	16.94	6.71196	16.9444	1.58723	16.9429	3.88874
16.9498	0.92487	16.9485	-1.64093	16.9494	-0.78744	16.9471	-0.12589	16.9469	0.40086	16.9492	-1.05128	16.947	6.70338	16.951	1.45213	16.9496	3.7854
16.9565	0.89387	16.9552	-1.80189	16.956	-0.8942	16.9537	-0.7178	16.9535	0.50799	16.9558	-1.01817	16.953	6.70195	16.9577	1.06366	16.9563	3.68897
16.9631	0.86288	16.9619	-1.87796	16.9627	-0.93314	16.9604	-0.94382	16.9602	0.50513	16.9625	-1.03118	16.96	6.70338	16.9644	1.13201	16.9629	3.59962
16.9698	0.83268	16.9685	-1.87745	16.9694	-0.91725	16.9671	-0.78138	16.9669	0.39959	16.9692	-1.07574	16.967	6.68621	16.971	1.62379	16.9696	3.51575
16.9764	0.80446	16.9752	-1.97787	16.976	-1.02123	16.9737	-0.74291	16.9735	0.52102	16.9758	-1.05107	16.973	6.66332	16.9777	1.80086	16.9763	3.43635
16.9831	0.77983	16.9819	-2.17302	16.9827	-1.21368	16.9804	-0.91712	16.9802	0.83001	16.9825	-0.9593	16.98	6.64186	16.9844	1.60281	16.9829	3.36178
16.9898	0.75897	16.9885	-2.24921	16.9894	-1.30216	16.9871	-0.92475	16.9869	0.98451	16.9892	-0.90873	16.987	6.62613	16.991	1.6346	16.9896	3.29253
16.9964	0.74188	16.9952	-2.19951	16.996	-1.27223	16.9937	-0.72447	16.9935	0.94636	16.9958	-0.89271	16.993	6.61612	16.9977	2.01702	16.9962	3.22792
17.0031	0.72797	17.0019	-2.20922	17.0027	-1.31263	17.0004	-0.75086	17.0002	1.13265	17.0025	-0.8322	17	6.60896	17.0044	2.13146	17.0029	3.1663
17.0098	0.71764	17.0085	-2.30825	17.0094	-1.38932	17.0071	-1.02774	17.0069	1.56562	17.0092	-0.73664	17.007	6.61898	17.011	1.88382	17.0096	3.10763
17.0164	0.71148	17.0152	-2.3148	17.016	-1.3619	17.0138	-1.17079	17.0135	1.87079	17.0158	-0.69573	17.013	6.64186	17.0177	1.8479	17.0162	3.05216
17.0231	0.7091	17.0219	-2.21868	17.0227	-1.27819	17.0204	-1.14441	17.0202	2.08696	17.0225	-0.71704	17.02	6.66904	17.0244	2.15403	17.0229	2.99896
17.0298	0.70989	17.0285	-2.20316	17.0294	-1.32945	17.0271	-1.32402	17.0269	2.5835	17.0292	-0.70195	17.027	6.70338	17.031	2.26116	17.0296	2.94656
17.0364	0.71287	17.0352	-2.25652	17.036	-1.51131	17.0338	-1.69086	17.0335	3.37346	17.0358	-0.66741	17.033	6.73628	17.0377	2.06153	17.0362	2.89477
17.0431	0.71784	17.0419	-2.22751	17.0427	-1.61661	17.0404	-1.83423	17.0402	3.90021	17.0425	-0.71661	17.04	6.76346	17.0444	1.9954	17.0429	2.84441
17.0498	0.7238	17.0485	-2.10994	17.0494	-1.66072	17.0471	-1.76557	17.0469	4.16025	17.0492	-0.81933	17.047	6.77061	17.051	2.15721	17.0496	2.79525
17.0565	0.72896	17.0552	-2.09682	17.056	-1.81675	17.0538	-1.8568	17.0535	4.59735	17.0558	-0.8656	17.053	6.75488	17.0577	2.08346	17.0562	2.74611
17.0631	0.73234	17.0619	-2.20682	17.0627	-2.04311	17.0604	-2.13146	17.0602	5.23726	17.0625	-0.83506	17.06	6.73199	17.0644	1.78719	17.0629	2.69731
17.0698	0.73294	17.0685	-2.23596	17.0694	-2.11265	17.0671	-2.09395	17.0669	5.67182	17.0692	-0.83778	17.067	6.70195	17.071	1.743	17.0696	2.64976
17.0765	0.73095	17.0752	-2.18689	17.076	-2.00815	17.0738	-1.84155	17.0735	5.84825	17.0758	-0.88727	17.073	6.67191	17.0777	1.97156	17.0763	2.60348
17.0831	0.72598	17.0819	-2.21654	17.0827	-1.95252	17.0804	-1.8247	17.0802	6.27168	17.0825	-0.88441	17.08	6.64043	17.0844	2.05167	17.0829	2.55778
17.0898	0.71724	17.0885	-2.31846	17.0894	-2.00484	17.0871	-2.17088	17.0869	6.79906	17.0892	-0.84608	17.087	6.61325	17.091	1.89114	17.0896	2.51322
17.0965	0.70572	17.0952	-2.32742	17.096	-1.99371	17.0938	-2.45063	17.0935	6.88903	17.0958	-0.86997	17.093	6.59466	17.0977	1.91307	17.0963	2.47049
17.1031	0.69141	17.1019	-2.26334	17.1027	-1.91119	17.1004	-2.48528	17.1002	6.51487	17.1025	-0.95623	17.1	6.59037	17.1044	2.045	17.1029	2.4293
17.1098	0.67532	17.1085	-2.34218	17.1094	-1.9194	17.1071	-2.69254	17.1069	6.25896	17.1092	-1.00701	17.107	6.60038	17.111	1.84568	17.1096	2.38874
17.1165	0.65843	17.1152	-2.56571	17.116	-2.01795	17.1137	-3.06765	17.1135	6.217	17.1158	-1.00722	17.113	6.61469	17.1177	1.34055	17.1163	2.34903
17.1231	0.64115	17.1219	-2.71545	17.1227	-2.04643	17.1204	-3.20117	17.1202	5.89752	17.1225	-1.04785	17.12	6.63471	17.1244	1.07797	17.1229	2.31062
17.1298	0.62466	17.1285	-2.77852	17.1294	-2.01199	17.1271	-2.97769	17.1269	5.31069	17.1292	-1.12631	17.127	6.65331	17.131	1.19718	17.1296	2.27311
17.1364	0.60916	17.1352	-2.87616	17.136	-2.07437	17.1337	-2.85403	17.1335	4.96737	17.1358	-1.14512	17.133	6.67191	17.1377	1.22197	17.1363	2.23621
17.1431	0.59625	17.1419	-2.9738	17.1427	-2.22431	17.1404	-3.02251	17.1402	4.92541	17.1425	-1.1055	17.14	6.68621	17.1444	1.1727	17.1429	2.20066
17.1498	0.58512	17.1485	-2.90051	17.1494	-2.28021	17.1471	-3.03014	17.1469	4.65711	17.1492	-1.09205	17.147	6.69193	17.151	1.39777	17.1496	2.1672
17.1564	0.57598	17.1552	-2.70422	17.156	-2.26551	17.1537	-2.75135	17.1535	4.05184	17.1558	-1.10507	17.153	6.68764	17.1577	1.85776	17.1562	2.13528
17.1631	0.56863	17.1619	-2.61882	17.1627	-2.33253	17.1604	-2.62324	17.1602	3.62492	17.1625	-1.07682	17.16	6.67763	17.1644	1.98078	17.1629	2.10465
17.1698	0.56366	17.1685	-2.62172	17.1694	-2.4328	17.1671	-2.77583	17.1669	3.45961	17.1692	-1.01473	17.167	6.66618	17.171	1.71216	17.1696	2.07549
17.1764	0.56207	17.1752	-2.53518	17.176	-2.35491	17.1737	-2.84576	17.1735	3.14109	17.1758	-1.01895	17.173	6.65617	17.1777	1.59391	17.1762	2.04847
17.1831	0.56326	17.1819	-2.36741	17.1827	-2.11345	17.1804	-2.71384	17.1802	2.62292	17.1825	-1.08097	17.18	6.65045	17.1844	1.58183	17.1829	2.02272
17.1898	0.56684	17.1885	-2.30169	17.1894	-1.98152	17.1871	-2.77392	17.1869	2.32824	17.1892	-1.10021	17.187	6.64902	17.191	1.35581	17.1896	1.99789
17.1964	0.5732	17.1952	-2.32855	17.196	-2.00854	17.1938	-3.02823	17.1935	2.34604	17.1958	-1.08526	17.193	6.65331	17.1977	0.94541	17.1962	1.97445
17.2031	0.58174	17.2019	-2.27406	17.2027	-1.97768	17.2004	-2.99168	17.2002	2.19377	17.2025	-1.11337	17.2	6.66046	17.2044	0.86753	17.2029	1.95265
17.2098	0.59108	17.2085	-2.15422	17.2094	-1.87423	17.2071	-2.61593	17.2069	1.90544	17.2092	-1.17874	17.207	6.66761	17.211	1.11008	17.2096	1.93209
17.2164	0.59962	17.2152	-2.17011	17.216	-1.91106	17.2138	-2.31457	17.2135	1.94931	17.2158	-1.18389	17.213	6.67334	17.2177	1.1673	17.2162	1.91193
17.2231	0.60678	17.2219	-2.30976	17.2227	-2.13928	17.2204	-2.24336	17.2202	2.2618	17.2225	-1.13783	17.22	6.6762	17.2244	1.11643	17.2229	1.89288
17.2298	0.61174	17.2285	-2.3717	17.2294	-2.29213	17.2271	-2.12097	17.2269	2.31743	17.2292	-1.15693	17.227	6.67477	17.231	1.31798	17.2296	1.87553
17.2365	0.61353	17.2352	-2.31657	17.236	-2.26895	17.2338	-1.99795	17.2335	2.08823	17.2358	-1.23889	17.233	6.66761	17.2377	1.71343	17.2362	1.85948
17.2431	0.61214	17.2419	-2.32174	17.2427	-2.28948	17.2404	-2.244	17.2402	2.14704	17.2425	-1.26464	17.24	6.66046	17.2444	1.81739	17.2429	1.84419
17.2498	0.60777	17.2485	-2.41459	17.2494	-2.38061	17.2471	-2.75294	17.2469	2.47383	17.2492	-1.21572	17.247	6.6576	17.251	1.63905	17.2496	1.8301
17.2565	0.59982	17.2552	-2.40752	17.256	-2.37889	17.2538	-3.08577	17.2535	2.50053	17.2558	-1.20249	17.253	6.66046	17.2577	1.63237	17.2563	1.81762
17.2631	0.5887	17.2619	-2.29941	17.2627	-2.23902	17.2604	-3.19576	17.2602	2.21348	17.2625	-1.24741	17.26	6.6576	17.2644	1.77924	17.2629	1.80573
17.2698	0.57538	17.2685	-2.28037	17.2694	-2.1757	17.2671	-3.44149	17.2669	2.16802	17.2692	-1.24469	17.267	6.65331	17.271	1.6969	17.2696	1.79346
17.2765	0.56088	17.2752	-2.37939	17.276	-2.24511	17.2737	-3.77401	17.2735	2.4306	17.2758	-1.15921	17.273	6.65188	17.2777	1.42733	17.2763	1.78099
17.2831	0.54598	17.2819	-2.39995	17.2827	-2.25478	17.2804	-3.76288	17.2802	2.40421	17.2825	-1.11694	17.28	6.65331	17.2844	1.42956	17.2829	1.76883
17.2898	0.53048	17.2885	-2.32818	17.2894	-2.19742	17.2871	-3.49744	17.2869	2.03419	17.2892	-1.1517	17.287	6.6576	17.291	1.62315	17.2896	1.7563
17.2965	0.51598	17.2952	-2.34874	17.296	-2.23411	17.2937	-3.45294	17.2935	1.87937	17.2958	-1.15643	17.293	6.6576	17.2977	1.53097	17.2963	1.74295
17.3031	0.50326	17.3019	-2.45142	17.3027	-2.35478	17.3004	-3.64463	17.3002	2.0841	17.3025	-1.10507	17.3	6.65617	17.3044	1.13773	17.3029	1.72965
17.3098	0.49214	17.3085	-2.4325	17.3094	-2.37121	17.3071	-3.56134	17.3069	2.15244	17.3092	-1.0937	17.307	6.64902	17.311	0.95908	17.3096	1.7173
17.3164	0.482	17.3152	-2.2926	17.316	-2.28458	17.3137	-3.19227	17.3135	1.91847	17.3158	-1.15507	17.313	6.639	17.3177	1.06939	17.3163	1.70565
17.3231	0.47326	17.3219	-2.22259	17.3227	-2.27637	17.3204	-3.08768	17.3202	1.94136	17.3225	-1.1723	17.32	6.63185	17.3244	1.01821	17.3229	1.69381
17.3298	0.46631	17.3285	-2.24404	17.3294	-2.34909	17.3271	-3.27142	17.3269	2.26879	17.3292	-1.1369	17.327	6.62613	17.331	0.82493	17.3296	1.68183
17.3364	0.46094	17.3352	-2.17983	17.336	-2.3414	17.3337	-3.25553	17.3335	2.3667	17.3358	-1.15936	17.333	6.61755	17.3377	0.92475	17.3362	1.67049
17.3431	0.45578	17.3419	-2.04485	17.3427	-2.292	17.3404	-2.98278	17.3402	2.10762	17.3425	-1.24626	17.34	6.61039	17.3444	1.34182	17.3429	1.65942
17.3498	0.45081	17.3485	-2.048	17.3494	-2.34326	17.3471	-2.98627	17.3469	1.99223	17.3492	-1.28939	17.347	6.61039	17.351	1.4712	17.3496	1.64824
17.3564	0.44664	17.3552	-2.16456	17.356	-2.42114	17.3538	-3.30353	17.3535	2.12828	17.3558	-1.26421	17.353	6.62184	17.3577	1.15522	17.3562	1.63701
17.3631	0.44346	17.3619	-2.20241	17.3627	-2.3324	17.3604	-3.41702	17.3602	1.97252	17.3625	-1.25871	17.36	6.62899	17.3644	0.89105	17.3629	1.62639
17.3698	0.44008	17.3685	-2.13517	17.3694	-2.13981	17.3671	-3.28318	17.3669	1.49536	17.3692	-1.26657	17.367	6.63614	17.371	0.84559	17.3696	1.61677
17.3764	0.4371	17.3752	-2.12533	17.376	-2.0712	17.3738	-3.31656	17.3735	1.24454	17.3758	-1.20585	17.373	6.63757	17.3777	0.73083	17.3762	1.60768
17.3831	0.43511	17.3819	-2.19421	17.3827	-2.09596	17.3804	-3.49553	17.3802	1.32561	17.3825	-1.11372	17.38	6.63328	17.3844	0.47366	17.3829	1.59905
17.3898	0.43333	17.3885	-2.15636	17.3894	-2.01715	17.3871	-3.34771	17.3869	1.2331	17.3892	-1.07825	17.387	6.62041	17.391	0.51912	17.3896	1.59052
17.3965	0.43174	17.3952	-2.04258	17.396	-1.88496	17.3938	-2.93573	17.3935	0.92761	17.3958	-1.09155	17.393	6.60038	17.3977	0.91807	17.3962	1.58188
17.4031	0.42975	17.4019	-2.02656	17.4027	-1.92298	17.4004	-2.79458	17.4002	0.87388	17.4025	-1.06759	17.4	6.59037	17.4044	1.10054	17.4029	1.57317
17.4098	0.42776	17.4085	-2.12003	17.4094	-2.09729	17.4071	-2.92969	17.4069	1.08624	17.4092	-1.0457	17.407	6.59037	17.411	1.01852	17.4096	1.56464
17.4165	0.42578	17.4152	-2.15662	17.416	-2.12391	17.4138	-2.841	17.4135	1.0217	17.4158	-1.10815	17.413	6.60181	17.4177	1.00835	17.4163	1.55629
17.4231	0.42419	17.4219	-2.1059	17.4227	-1.99768	17.4204	-2.51961	17.4202	0.61639	17.4225	-1.20807	17.42	6.62184	17.4244	1.08592	17.4229	1.5476
17.4298	0.42458	17.4285	-2.13252	17.4294	-1.97344	17.4271	-2.47892	17.4269	0.47239	17.4292	-1.24276	17.427	6.64902	17.431	0.75912	17.4296	1.53865
17.4365	0.42816	17.4352	-2.23987	17.436	-2.10974	17.4337	-2.79522	17.4335	0.73655	17.4358	-1.2316	17.433	6.66332	17.4377	0.11063	17.4363	1.53014
17.4431	0.43551	17.4419	-2.28062	17.4427	-2.19411	17.4404	-2.91252	17.4402	0.88215	17.4425	-1.28553	17.44	6.65331	17.4444	-0.18692	17.4429	1.52238
17.4498	0.44664	17.4485	-2.23748	17.4494	-2.16696	17.4471	-2.74245	17.4469	0.73497	17.4492	-1.37351	17.447	6.63471	17.451	-0.13733	17.4496	1.51504
17.4565	0.46313	17.4552	-2.27633	17.456	-2.23107	17.4537	-2.76025	17.4535	0.71875	17.4558	-1.38059	17.453	6.61898	17.4577	-0.26512	17.4563	1.50747
17.4631	0.48578	17.4619	-2.41383	17.4627	-2.39876	17.4604	-3.02124	17.4602	0.95399	17.4625	-1.30341	17.46	6.60467	17.4644	-0.5792	17.4629	1.50008
17.4698	0.51479	17.4685	-2.47426	17.4694	-2.46459	17.4671	-3.07973	17.4669	0.96703	17.4692	-1.27394	17.467	6.58751	17.471	-0.54932	17.4696	1.49284
17.4764	0.55035	17.4752	-2.43641	17.476	-2.41637	17.4737	-2.88963	17.4735	0.65899	17.4758	-1.30398	17.473	6.57892	17.4777	-0.1599	17.4763	1.48503
17.4831	0.59366	17.4819	-2.44095	17.4827	-2.463	17.4804	-3.01202	17.4802	0.53088	17.4825	-1.29061	17.48	6.58321	17.4844	0.03115	17.4829	1.47618
17.4898	0.64731	17.4885	-2.4962	17.4894	-2.63797	17.4871	-3.42083	17.4869	0.69141	17.4892	-1.21665	17.487	6.59037	17.491	-0.0267	17.4896	1.46654
17.4964	0.71267	17.4952	-2.44701	17.496	-2.72287	17.4937	-3.60489	17.4935	0.73528	17.4958	-1.20184	17.493	6.58464	17.4977	0.14305	17.4962	1.45668
17.5031	0.78936	17.5019	-2.32326	17.5027	-2.70526	17.5004	-3.51683	17.5002	0.55472	17.5025	-1.27316	17.5	6.56748	17.5044	0.48447	17.5029	1.44633
17.5098	0.87678	17.5085	-2.31127	17.5094	-2.79148	17.5071	-3.65035	17.5069	0.57443	17.5092	-1.31614	17.507	6.54745	17.511	0.59446	17.5096	1.43536
17.5164	0.97533	17.5152	-2.38494	17.516	-2.95017	17.5138	-3.95489	17.5135	0.81889	17.5158	-1.30763	17.513	6.53028	17.5177	0.35795	17.5162	1.42434
17.5231	1.08361	17.5219	-2.36186	17.5227	-2.92222	17.5204	-3.89608	17.5202	0.79409	17.5225	-1.32995	17.52	6.51598	17.5244	0.18724	17.5229	1.41345
17.5298	1.19805	17.5285	-2.28163	17.5294	-2.69466	17.5271	-3.62206	17.5269	0.50354	17.5292	-1.39389	17.527	6.50024	17.531	0.08551	17.5296	1.40203
17.5364	1.31408	17.5352	-2.3389	17.536	-2.5385	17.5338	-3.61792	17.5335	0.41485	17.5358	-1.39589	17.533	6.48308	17.5377	-0.28737	17.5362	1.3899
17.5431	1.42793	17.5419	-2.47236	17.5427	-2.53121	17.5404	-3.8894	17.5402	0.5757	17.5425	-1.31993	17.54	6.46448	17.5444	-0.8084	17.5429	1.3774
17.5498	1.53661	17.5485	-2.4706	17.5494	-2.47492	17.5471	-3.84267	17.5469	0.50894	17.5492	-1.29011	17.547	6.45304	17.551	-1.02806	17.5496	1.36492
17.5565	1.63575	17.5552	-2.37498	17.556	-2.34379	17.5538	-3.54195	17.5535	0.15545	17.5558	-1.33982	17.553	6.44732	17.5577	-0.91426	17.5562	1.35175
17.5631	1.71999	17.5619	-2.40147	17.5627	-2.36524	17.5604	-3.47678	17.5602	0.04578	17.5625	-1.37193	17.56	6.44445	17.5644	-0.88278	17.5629	1.33755
17.5698	1.78516	17.5685	-2.53481	17.5694	-2.55095	17.5671	-3.61506	17.5669	0.14528	17.5692	-1.36027	17.567	6.44445	17.571	-0.9133	17.5696	1.32293
17.5765	1.82887	17.5752	-2.57025	17.576	-2.66274	17.5738	-3.5483	17.5735	0.05627	17.5758	-1.38123	17.573	6.44302	17.5777	-0.53056	17.5763	1.30849
17.5831	1.84933	17.5819	-2.5179	17.5827	-2.62962	17.5804	-3.32991	17.5802	-0.1564	17.5825	-1.47014	17.58	6.43873	17.5844	0.15004	17.5829	1.29387
17.5898	1.84536	17.5885	-2.57467	17.5894	-2.62419	17.5871	-3.4523	17.5869	-0.06294	17.5892	-1.51162	17.587	6.42443	17.591	0.5029	17.5896	1.27874
17.5965	1.81715	17.5952	-2.71394	17.596	-2.71108	17.5938	-3.78386	17.5935	0.26417	17.5958	-1.46935	17.593	6.40869	17.5977	0.4727	17.5963	1.26327
17.6031	1.76688	17.6019	-2.76666	17.6027	-2.70804	17.6004	-3.81247	17.6002	0.29437	17.6025	-1.43659	17.6	6.39582	17.6044	0.59477	17.6029	1.24775
17.6098	1.69774	17.6085	-2.69981	17.6094	-2.60207	17.6071	-3.55212	17.6069	0.17103	17.6092	-1.45175	17.607	6.39296	17.611	0.8901	17.6096	1.23159
17.6165	1.6137	17.6152	-2.68908	17.616	-2.57929	17.6137	-3.5216	17.6135	0.36748	17.6158	-1.44253	17.613	6.40583	17.6177	0.77724	17.6163	1.21472
17.6231	1.51912	17.6219	-2.75216	17.6227	-2.63558	17.6204	-3.68532	17.6202	0.81889	17.6225	-1.37007	17.62	6.43301	17.6244	0.21585	17.6229	1.1975
17.6298	1.41839	17.6285	-2.71406	17.6294	-2.62234	17.6271	-3.56293	17.6269	0.99691	17.6292	-1.33266	17.627	6.46448	17.631	-0.12366	17.6296	1.18046
17.6364	1.31587	17.6352	-2.58438	17.636	-2.52247	17.6337	-3.22914	17.6335	0.92347	17.6358	-1.35713	17.633	6.49023	17.6377	-0.10045	17.6363	1.16359
17.6431	1.21554	17.6419	-2.51879	17.6427	-2.53452	17.6404	-3.18368	17.6402	1.09863	17.6425	-1.36342	17.64	6.50597	17.6444	-0.22634	17.6429	1.14695
17.6498	1.12057	17.6485	-2.54439	17.6494	-2.64525	17.6471	-3.44499	17.6469	1.47533	17.6492	-1.31714	17.647	6.50883	17.651	-0.55567	17.6496	1.13108
17.6564	1.03335	17.6552	-2.49305	17.656	-2.6736	17.6537	-3.49998	17.6535	1.53414	17.6558	-1.29375	17.653	6.49166	17.6577	-0.64309	17.6562	1.11577
17.6631	0.95467	17.6619	-2.37548	17.6627	-2.63453	17.6604	-3.31116	17.6602	1.23755	17.6625	-1.31958	17.66	6.45447	17.6644	-0.34269	17.6629	1.10065
17.6698	0.88533	17.6685	-2.37245	17.6694	-2.68234	17.6671	-3.35153	17.6669	1.12597	17.6692	-1.31264	17.667	6.41584	17.671	-0.1866	17.6696	1.0852
17.6764	0.82592	17.6752	-2.487	17.676	-2.77612	17.6737	-3.68436	17.6735	1.2598	17.6758	-1.2728	17.673	6.3858	17.6777	-0.20027	17.6762	1.07026
17.6831	0.77585	17.6819	-2.54414	17.6827	-2.71837	17.6804	-3.86302	17.6802	1.18415	17.6825	-1.27716	17.68	6.36435	17.6844	0.00159	17.6829	1.05582
17.6898	0.73433	17.6885	-2.55045	17.6894	-2.55717	17.6871	-3.74126	17.6869	0.85735	17.6892	-1.33481	17.687	6.35004	17.691	0.39991	17.6896	1.04152
17.6964	0.70016	17.6952	-2.68379	17.696	-2.50234	17.6938	-3.77337	17.6935	0.76135	17.6958	-1.34375	17.693	6.34289	17.6977	0.51594	17.6962	1.02729
17.7031	0.67254	17.7019	-2.88259	17.7027	-2.53638	17.7004	-4.06106	17.7002	0.95177	17.7025	-1.28775	17.7	6.34575	17.7044	0.30073	17.7029	1.01349
17.7098	0.65029	17.7085	-2.93772	17.7094	-2.46975	17.7071	-4.22382	17.7069	0.93079	17.7092	-1.26128	17.707	6.34861	17.711	0.28133	17.7096	1.00075
17.7164	0.63181	17.7152	-2.86884	17.716	-2.3418	17.7138	-4.13799	17.7135	0.71939	17.7158	-1.27544	17.713	6.34861	17.7177	0.45268	17.7162	0.98859
17.7231	0.61691	17.7219	-2.88915	17.7227	-2.35677	17.7204	-4.2216	17.7202	0.78487	17.7225	-1.25842	17.72	6.34575	17.7244	0.31312	17.7229	0.97715
17.7298	0.60479	17.7285	-2.98503	17.7294	-2.483	17.7271	-4.56905	17.7269	1.1069	17.7292	-1.2135	17.727	6.34289	17.731	-0.10395	17.7296	0.96665
17.7365	0.59545	17.7352	-2.96144	17.736	-2.51505	17.7338	-4.7404	17.7335	1.11898	17.7358	-1.24183	17.733	6.34575	17.7377	-0.2346	17.7362	0.95701
17.7431	0.5885	17.7419	-2.84475	17.7427	-2.45704	17.7404	-4.68731	17.7402	0.75817	17.7425	-1.33903	17.74	6.3529	17.7444	0.02098	17.7429	0.94782
17.7498	0.58452	17.7485	-2.84084	17.7494	-2.49214	17.7471	-4.80556	17.7469	0.61289	17.7492	-1.39518	17.747	6.35862	17.751	0.14369	17.7496	0.93884
17.7565	0.58353	17.7552	-2.92624	17.756	-2.59015	17.7538	-5.01855	17.7535	0.73051	17.7558	-1.38481	17.753	6.36005	17.7577	0.02162	17.7563	0.93065
17.7631	0.58552	17.7619	-2.88676	17.7627	-2.55916	17.7604	-4.87773	17.7602	0.65041	17.7625	-1.39554	17.76	6.36005	17.7644	0.15036	17.7629	0.92305
17.7698	0.59048	17.7685	-2.75127	17.7694	-2.42856	17.7671	-4.43427	17.7669	0.3856	17.7692	-1.44875	17.767	6.36435	17.771	0.48796	17.7696	0.91582
17.7765	0.59942	17.7752	-2.71002	17.776	-2.39929	17.7737	-4.24417	17.7735	0.45458	17.7758	-1.47192	17.773	6.37579	17.7777	0.58142	17.7763	0.90896
17.7831	0.61333	17.7819	-2.76591	17.7827	-2.48419	17.7804	-4.31093	17.7802	0.88501	17.7825	-1.46434	17.78	6.39009	17.7844	0.39705	17.7829	0.90297
17.7898	0.63241	17.7885	-2.72365	17.7894	-2.49849	17.7871	-4.13068	17.7869	1.08496	17.7892	-1.4961	17.787	6.4044	17.791	0.3535	17.7896	0.89767
17.7965	0.65724	17.7952	-2.58526	17.796	-2.43266	17.7937	-3.82042	17.7935	0.9613	17.7958	-1.55482	17.793	6.41012	17.7977	0.48828	17.7963	0.89224
17.8031	0.68863	17.8019	-2.5483	17.8027	-2.46048	17.8004	-3.75716	17.8002	1.02075	17.8025	-1.54159	17.8	6.40726	17.8044	0.36526	17.8029	0.88671
17.8098	0.72817	17.8085	-2.57353	17.8094	-2.55995	17.8071	-3.92977	17.8069	1.38442	17.8092	-1.47235	17.807	6.39296	17.811	0.07312	17.8096	0.88157
17.8164	0.77665	17.8152	-2.49141	17.816	-2.56631	17.8137	-3.81915	17.8135	1.59931	17.8158	-1.45562	17.813	6.38151	17.8177	0.04292	17.8163	0.87709
17.8231	0.83447	17.8219	-2.34268	17.8227	-2.49293	17.8204	-3.52128	17.8202	1.5583	17.8225	-1.48616	17.82	6.37579	17.8244	0.25558	17.8229	0.87243
17.8298	0.90241	17.8285	-2.32767	17.8294	-2.52419	17.8271	-3.52414	17.8269	1.58978	17.8292	-1.45154	17.827	6.38294	17.831	0.22507	17.8296	0.86718
17.8364	0.9805	17.8352	-2.44688	17.836	-2.66062	17.8337	-3.81247	17.8335	1.7182	17.8358	-1.35098	17.833	6.40011	17.8377	-0.02925	17.8362	0.86183
17.8431	1.06851	17.8419	-2.47766	17.8427	-2.68287	17.8404	-3.99367	17.8402	1.49568	17.8425	-1.31056	17.84	6.42443	17.8444	-0.07216	17.8429	0.85677
17.8498	1.16666	17.8485	-2.42758	17.8494	-2.58552	17.8471	-4.02101	17.8469	0.90981	17.8492	-1.33095	17.847	6.44016	17.851	0.07693	17.8496	0.85166
17.8564	1.27494	17.8552	-2.46467	17.856	-2.5634	17.8538	-4.2731	17.8535	0.49877	17.8558	-1.30684	17.853	6.43873	17.8577	-0.02066	17.8562	0.84628
17.8631	1.39415	17.8619	-2.56357	17.8627	-2.62976	17.8604	-4.63581	17.8602	0.36399	17.8625	-1.23196	17.86	6.43015	17.8644	-0.41453	17.8629	0.84199
17.8698	1.52409	17.8685	-2.56205	17.8694	-2.59373	17.8671	-4.71242	17.8669	0.18406	17.8692	-1.23453	17.867	6.423	17.871	-0.54296	17.8696	0.83926
17.8764	1.66535	17.8752	-2.47274	17.876	-2.43134	17.8738	-4.54013	17.8735	-0.09346	17.8758	-1.32737	17.873	6.42014	17.8777	-0.3554	17.8762	0.83741
17.8831	1.81874	17.8819	-2.47564	17.8827	-2.37955	17.8804	-4.57605	17.8802	-0.10427	17.8825	-1.37851	17.88	6.4187	17.8844	-0.28769	17.8829	0.83552
17.8898	1.98483	17.8885	-2.54805	17.8894	-2.48273	17.8871	-4.83576	17.8869	0.13224	17.8892	-1.35684	17.887	6.423	17.891	-0.42025	17.8896	0.83356
17.8965	2.16524	17.8952	-2.49911	17.896	-2.52989	17.8938	-4.87932	17.8935	0.13129	17.8958	-1.34819	17.893	6.43444	17.8977	-0.32425	17.8962	0.83205
17.9031	2.35995	17.9019	-2.36388	17.9027	-2.47147	17.9004	-4.72577	17.9002	-0.07057	17.9025	-1.39046	17.9	6.45447	17.9044	0.05531	17.9029	0.8302
17.9098	2.57015	17.9085	-2.3196	17.9094	-2.48419	17.9071	-4.75979	17.9069	-0.03751	17.9092	-1.40183	17.907	6.47449	17.911	0.20727	17.9096	0.82774
17.9165	2.79744	17.9152	-2.37384	17.916	-2.60724	17.9138	-4.94289	17.9135	0.25972	17.9158	-1.36485	17.913	6.48022	17.9177	0.04896	17.9163	0.82503
17.9231	3.04381	17.9219	-2.38091	17.9227	-2.6189	17.9204	-4.87169	17.9202	0.33792	17.9225	-1.38102	17.92	6.46734	17.9244	0.02797	17.9229	0.82239
17.9298	3.31064	17.9285	-2.37056	17.9294	-2.50366	17.9271	-4.57319	17.9269	0.12589	17.9292	-1.45512	17.927	6.44445	17.931	0.24986	17.9296	0.8199
17.9365	3.59913	17.9352	-2.50201	17.936	-2.46949	17.9337	-4.55602	17.9335	0.14019	17.9358	-1.48587	17.933	6.42014	17.9377	0.26989	17.9363	0.81733
17.9431	3.91146	17.9419	-2.72176	17.9427	-2.54989	17.9404	-4.81987	17.9402	0.44378	17.9425	-1.45304	17.94	6.38723	17.9444	0.05341	17.9429	0.81531
17.9498	4.24922	17.9485	-2.83567	17.9494	-2.55942	17.9471	-4.85388	17.9469	0.57697	17.9492	-1.45233	17.947	6.36005	17.951	-0.00191	17.9496	0.81386
17.9565	4.6138	17.9552	-2.82305	17.956	-2.46803	17.9537	-4.62882	17.9535	0.46476	17.9558	-1.51727	17.953	6.34861	17.9577	0.11412	17.9563	0.81264
17.9631	5.0058	17.9619	-2.85434	17.9627	-2.50234	17.9604	-4.60784	17.9602	0.55281	17.9625	-1.54009	17.96	6.35576	17.9644	-0.09696	17.9629	0.81192
17.9698	5.42541	17.9685	-2.92397	17.9694	-2.67506	17.9671	-4.7973	17.9669	0.81793	17.9692	-1.50876	17.967	6.37293	17.971	-0.64564	17.9696	0.81182
17.9764	5.87185	17.9752	-2.90745	17.976	-2.75453	17.9737	-4.72005	17.9735	0.73655	17.9758	-1.52113	17.973	6.38437	17.9777	-0.98038	17.9763	0.81219
17.9831	6.34193	17.9819	-2.83176	17.9827	-2.70062	17.9804	-4.35575	17.9802	0.29214	17.9825	-1.57993	17.98	6.39582	17.9844	-1.04523	17.9829	0.81245
17.9898	6.83129	17.9885	-2.87503	17.9894	-2.7087	17.9871	-4.26197	17.9869	0.08837	17.9892	-1.56534	17.987	6.40011	17.991	-1.24454	17.9896	0.81269
17.9964	7.33455	17.9952	-3.03069	17.996	-2.80764	17.9937	-4.51565	17.9935	0.19964	17.9958	-1.47607	17.993	6.39009	17.9977	-1.58723	17.9962	0.81393
18.0031	7.84357	18.0019	-3.07774	18.0027	-2.81586	18.0004	-4.57509	18.0002	0.14941	18.0025	-1.43681	18	6.37293	18.0044	-1.54241	18.0029	0.81664
18.0098	8.34723	18.0085	-2.97784	18.0094	-2.69479	18.0071	-4.33127	18.0069	-0.00223	18.0092	-1.46735	18.007	6.36148	18.011	-1.12184	18.0096	0.82029
18.0164	8.83241	18.0152	-2.93003	18.016	-2.68247	18.0138	-4.23463	18.0135	0.18787	18.0158	-1.46048	18.013	6.36864	18.0177	-0.9044	18.0162	0.82464
18.0231	9.28402	18.0219	-2.9767	18.0227	-2.80658	18.0204	-4.2963	18.0202	0.652	18.0225	-1.40419	18.02	6.38151	18.0244	-0.91934	18.0229	0.83015
18.0298	9.68655	18.0285	-2.95223	18.0294	-2.86327	18.0271	-4.11034	18.0269	0.7693	18.0292	-1.42193	18.027	6.38723	18.031	-0.74196	18.0296	0.8373
18.0364	10.0237	18.0352	-2.81157	18.036	-2.8299	18.0338	-3.69008	18.0335	0.59319	18.0358	-1.49345	18.033	6.38437	18.0377	-0.35159	18.0362	0.84575
18.0431	10.2794	18.0419	-2.7485	18.0427	-2.84301	18.0404	-3.56706	18.0402	0.6752	18.0425	-1.49782	18.04	6.37007	18.0444	-0.24923	18.0429	0.855
18.0498	10.4401	18.0485	-2.80564	18.0494	-2.90579	18.0471	-3.7864	18.0469	0.95876	18.0492	-1.42844	18.047	6.34861	18.051	-0.4336	18.0496	0.86559
18.0565	10.4954	18.0552	-2.78647	18.056	-2.79533	18.0538	-3.84553	18.0535	0.90249	18.0558	-1.40426	18.053	6.31857	18.0577	-0.38147	18.0562	0.8781
18.0631	10.4394	18.0619	-2.65338	18.0627	-2.5422	18.0604	-3.7686	18.0602	0.50926	18.0625	-1.4255	18.06	6.27851	18.0644	-0.12493	18.0629	0.89237
18.0698	10.2711	18.0685	-2.57517	18.0694	-2.37981	18.0671	-3.95489	18.0669	0.34809	18.0692	-1.38745	18.067	6.23274	18.071	-0.08678	18.0696	0.90837
18.0765	9.99272	18.0752	-2.59145	18.076	-2.3218	18.0738	-4.38881	18.0735	0.44823	18.0758	-1.29969	18.073	6.19268	18.0777	-0.28547	18.0763	0.92652
18.0831	9.61185	18.0819	-2.54149	18.0827	-2.22392	18.0804	-4.56142	18.0802	0.31567	18.0825	-1.28567	18.08	6.18267	18.0844	-0.20027	18.0829	0.94708
18.0898	9.13898	18.0885	-2.42064	18.0894	-2.08219	18.0871	-4.46097	18.0869	-0.02766	18.0892	-1.34561	18.087	6.19411	18.091	0.1653	18.0896	0.96975
18.0965	8.59002	18.0952	-2.405	18.096	-2.10947	18.0938	-4.55825	18.0935	-0.05213	18.0958	-1.3685	18.093	6.21271	18.0977	0.28102	18.0963	0.99471
18.1031	7.98364	18.1019	-2.49759	18.1027	-2.24392	18.1004	-4.8186	18.1002	0.21489	18.1025	-1.34654	18.1	6.22988	18.1044	0.1243	18.1029	1.0229
18.1098	7.33972	18.1085	-2.50503	18.1094	-2.25332	18.1071	-4.77982	18.1069	0.19391	18.1092	-1.35834	18.107	6.24847	18.111	0.14432	18.1096	1.0546
18.1165	6.6781	18.1152	-2.42518	18.116	-2.1357	18.1137	-4.40375	18.1135	-0.15195	18.1158	-1.40934	18.113	6.25849	18.1177	0.40181	18.1163	1.08923
18.1231	6.01788	18.1219	-2.43603	18.1227	-2.10219	18.1204	-4.18313	18.1202	-0.2559	18.1225	-1.39554	18.12	6.24704	18.1244	0.40309	18.1229	1.1265
18.1298	5.37634	18.1285	-2.51664	18.1294	-2.20444	18.1271	-4.18758	18.1269	-0.04133	18.1292	-1.30799	18.127	6.21986	18.131	0.14591	18.1296	1.16701
18.1364	4.76817	18.1352	-2.45495	18.136	-2.22127	18.1337	-3.98032	18.1335	-0.0515	18.1358	-1.25349	18.133	6.18553	18.1377	0.15799	18.1363	1.21106
18.1431	4.20332	18.1419	-2.24744	18.1427	-2.13279	18.1404	-3.54195	18.1402	-0.3411	18.1425	-1.26715	18.14	6.16121	18.1444	0.43233	18.1429	1.25771
18.1498	3.68774	18.1485	-2.12319	18.1494	-2.14285	18.1471	-3.35789	18.1469	-0.36875	18.1492	-1.2871	18.147	6.14977	18.151	0.41739	18.1496	1.30664
18.1564	3.22461	18.1552	-2.13202	18.156	-2.28087	18.1537	-3.45643	18.1535	-0.06104	18.1558	-1.28982	18.153	6.15978	18.1577	0.06835	18.1562	1.35832
18.1631	2.81493	18.1619	-2.08761	18.1627	-2.33028	18.1604	-3.44753	18.1602	0.09123	18.1625	-1.33731	18.16	6.18553	18.1644	-0.11349	18.1629	1.41342
18.1698	2.45631	18.1685	-2.01066	18.1694	-2.22511	18.1671	-3.26602	18.1669	-0.03274	18.1692	-1.42779	18.167	6.21414	18.171	-0.0515	18.1696	1.47131
18.1764	2.14517	18.1752	-2.10023	18.176	-2.15981	18.1737	-3.31783	18.1735	0.06676	18.1758	-1.46964	18.173	6.23846	18.1777	-0.28419	18.1762	1.53118
18.1831	1.87735	18.1819	-2.34079	18.1827	-2.21213	18.1804	-3.59948	18.1802	0.45331	18.1825	-1.4504	18.18	6.25277	18.1844	-0.78742	18.1829	1.59364
18.1898	1.64827	18.1885	-2.49671	18.1894	-2.19305	18.1871	-3.67514	18.1869	0.66757	18.1892	-1.43559	18.187	6.26278	18.191	-0.95781	18.1896	1.65894
18.1964	1.45376	18.1952	-2.48637	18.196	-2.09954	18.1938	-3.55212	18.1935	0.60527	18.1958	-1.44238	18.193	6.26993	18.1977	-0.74736	18.1962	1.72655
18.2031	1.28885	18.2019	-2.50264	18.2027	-2.10789	18.2004	-3.59472	18.2002	0.62784	18.2025	-1.40977	18.2	6.27136	18.2044	-0.68855	18.2029	1.79519
18.2098	1.14997	18.2085	-2.55877	18.2094	-2.23809	18.2071	-3.80294	18.2069	0.78106	18.2092	-1.35148	18.207	6.27136	18.211	-0.88978	18.2096	1.86459
18.2164	1.03315	18.2152	-2.51084	18.216	-2.28352	18.2138	-3.83631	18.2135	0.68251	18.2158	-1.34461	18.213	6.27279	18.2177	-0.84337	18.2162	1.93493
18.2231	0.9348	18.2219	-2.38154	18.2227	-2.22034	18.2204	-3.74095	18.2202	0.37066	18.2225	-1.38388	18.22	6.27708	18.2244	-0.50004	18.2229	2.00465
18.2298	0.85175	18.2285	-2.3582	18.2294	-2.26974	18.2271	-3.93486	18.2269	0.37034	18.2292	-1.40011	18.227	6.28567	18.231	-0.39132	18.2296	2.07252
18.2365	0.78162	18.2352	-2.46934	18.236	-2.42498	18.2338	-4.38309	18.2335	0.7	18.2358	-1.39246	18.233	6.28996	18.2377	-0.52929	18.2362	2.13843
18.2431	0.72221	18.2419	-2.5531	18.2427	-2.47134	18.2404	-4.62151	18.2402	0.85449	18.2425	-1.43867	18.24	6.29139	18.2444	-0.41103	18.2429	2.20259
18.2498	0.67135	18.2485	-2.57669	18.2494	-2.41637	18.2471	-4.58145	18.2469	0.74736	18.2492	-1.52678	18.247	6.27995	18.251	-0.08106	18.2496	2.26434
18.2565	0.62724	18.2552	-2.64266	18.256	-2.46339	18.2538	-4.67777	18.2535	0.74291	18.2558	-1.5697	18.253	6.26564	18.2577	-0.0267	18.2563	2.32259
18.2631	0.5887	18.2619	-2.7075	18.2627	-2.59532	18.2604	-4.90602	18.2602	0.90281	18.2625	-1.56713	18.26	6.25277	18.2644	-0.22157	18.2629	2.37738
18.2698	0.55432	18.2685	-2.6385	18.2694	-2.58088	18.2671	-4.87137	18.2669	0.70031	18.2692	-1.58036	18.267	6.24418	18.271	-0.11794	18.2696	2.42864
18.2765	0.52373	18.2752	-2.50377	18.276	-2.4169	18.2737	-4.5557	18.2735	0.19137	18.2758	-1.59881	18.273	6.2356	18.2777	0.19042	18.2763	2.47518
18.2831	0.49591	18.2819	-2.44978	18.2827	-2.34591	18.2804	-4.41424	18.2802	-0.055	18.2825	-1.54574	18.28	6.20985	18.2844	0.14019	18.2829	2.51611
18.2898	0.47108	18.2885	-2.47123	18.2894	-2.37624	18.2871	-4.48132	18.2869	0.04133	18.2892	-1.45576	18.287	6.1698	18.291	-0.20186	18.2896	2.55111
18.2965	0.44882	18.2952	-2.4301	18.296	-2.332	18.2937	-4.30997	18.2935	0.0782	18.2958	-1.4338	18.293	6.13546	18.2977	-0.28801	18.2963	2.58022
18.3031	0.42836	18.3019	-2.36501	18.3027	-2.2369	18.3004	-3.95012	18.3002	-0.06739	18.3025	-1.46513	18.3	6.12259	18.3044	-0.13479	18.3029	2.60266
18.3098	0.40849	18.3085	-2.43313	18.3094	-2.3018	18.3071	-3.81788	18.3069	0.03783	18.3092	-1.45454	18.307	6.12402	18.311	-0.24064	18.3096	2.61778
18.3164	0.38942	18.3152	-2.57051	18.316	-2.50273	18.3137	-3.98382	18.3135	0.27021	18.3158	-1.42035	18.313	6.12259	18.3177	-0.57443	18.3163	2.62629
18.3231	0.37094	18.3219	-2.60507	18.3227	-2.58022	18.3204	-4.05089	18.3202	0.17166	18.3225	-1.46885	18.32	6.12974	18.3244	-0.58873	18.3229	2.62843
[truncated: 102 more rows]

## Sheet: Fig. 2b
	Standard of 2		3+AvmM		3+Boiled AvmM		4+AvmM		4+Boiled AvmM		3+AvmM-E104A		4+AvmM-E104A		4+AvmM-K16A
5.00353	-0.96252	5.00083	-0.51174	5.00083	-0.25913	5.00625	-8.83198	5.00395	-3.87766	5.00228	-0.60177	5.00292	-0.48083	5.00625	-17.6712
5.0102	-0.96226	5.0075	-0.51174	5.0075	-0.25988	5.01292	-8.8253	5.01062	-3.87309	5.00895	-0.60124	5.00958	-0.47845	5.01292	-17.6727
5.01687	-0.96226	5.01417	-0.51126	5.01417	-0.26025	5.01958	-8.81815	5.01728	-3.86852	5.01562	-0.60097	5.01625	-0.48093	5.01958	-17.6811
5.02353	-0.96231	5.02083	-0.51055	5.02083	-0.26048	5.02625	-8.81052	5.02395	-3.86651	5.02228	-0.60108	5.02292	-0.48178	5.02625	-17.6832
5.0302	-0.9612	5.0275	-0.50993	5.0275	-0.26113	5.03292	-8.80241	5.03062	-3.86815	5.02895	-0.60119	5.02958	-0.4796	5.03292	-17.6829
5.03687	-0.95934	5.03417	-0.50979	5.03417	-0.26187	5.03958	-8.79717	5.03728	-3.86961	5.03562	-0.60129	5.03625	-0.4796	5.03958	-17.6925
5.04353	-0.95797	5.04083	-0.51022	5.04083	-0.26196	5.04625	-8.79669	5.04395	-3.86961	5.04228	-0.60134	5.04292	-0.48217	5.04625	-17.7048
5.0502	-0.95654	5.0475	-0.51103	5.0475	-0.26168	5.05292	-8.79765	5.05062	-3.86815	5.04895	-0.60119	5.04958	-0.48232	5.05292	-17.7049
5.05687	-0.95426	5.05417	-0.51155	5.05417	-0.26187	5.05958	-8.79765	5.05728	-3.86669	5.05562	-0.60076	5.05625	-0.4784	5.05958	-17.6967
5.06353	-0.95208	5.06083	-0.51184	5.06083	-0.2624	5.06625	-8.79622	5.06395	-3.86376	5.06228	-0.60002	5.06292	-0.47602	5.06625	-17.6969
5.0702	-0.95145	5.0675	-0.51198	5.0675	-0.26272	5.07292	-8.79669	5.07062	-3.85865	5.06895	-0.5996	5.06958	-0.47761	5.07292	-17.7029
5.07687	-0.95187	5.07417	-0.51203	5.07417	-0.26293	5.07958	-8.79526	5.07728	-3.85444	5.07562	-0.5996	5.07625	-0.47836	5.07958	-17.7006
5.08353	-0.95166	5.08083	-0.51179	5.08083	-0.26351	5.08625	-8.79097	5.08395	-3.85225	5.08228	-0.59976	5.08292	-0.47717	5.08625	-17.6949
5.0902	-0.95108	5.0875	-0.51136	5.0875	-0.26436	5.09292	-8.78763	5.09062	-3.85005	5.08895	-0.59991	5.08958	-0.47756	5.09292	-17.7003
5.09687	-0.95187	5.09417	-0.51131	5.09417	-0.2648	5.09958	-8.78572	5.09728	-3.84676	5.09562	-0.59997	5.09625	-0.48034	5.09958	-17.7114
5.10353	-0.95341	5.10083	-0.5116	5.10083	-0.26487	5.10625	-8.78429	5.10395	-3.84347	5.10228	-0.60013	5.10292	-0.48183	5.10625	-17.7097
5.1102	-0.9541	5.1075	-0.51169	5.1075	-0.265	5.11292	-8.78143	5.11062	-3.84219	5.10895	-0.59997	5.10958	-0.48098	5.11292	-17.7006
5.11687	-0.95394	5.11417	-0.51107	5.11417	-0.26509	5.11958	-8.77762	5.11728	-3.84073	5.11562	-0.59954	5.11625	-0.48247	5.11958	-17.7012
5.12353	-0.9542	5.12083	-0.51022	5.12083	-0.26482	5.12625	-8.77237	5.12395	-3.83945	5.12228	-0.5988	5.12292	-0.48659	5.12625	-17.7088
5.1302	-0.95516	5.1275	-0.5096	5.1275	-0.26422	5.13292	-8.76522	5.13062	-3.83964	5.12895	-0.59795	5.12958	-0.48867	5.13292	-17.7063
5.13687	-0.95516	5.13417	-0.50912	5.13417	-0.26383	5.13958	-8.75998	5.13728	-3.84128	5.13562	-0.59732	5.13625	-0.48837	5.13958	-17.6984
5.14353	-0.95452	5.14083	-0.50869	5.14083	-0.26371	5.14625	-8.75711	5.14395	-3.84293	5.14228	-0.59705	5.14292	-0.48986	5.14625	-17.7014
5.1502	-0.95473	5.1475	-0.50864	5.1475	-0.2635	5.15292	-8.75616	5.15062	-3.84256	5.14895	-0.59737	5.14958	-0.49358	5.15292	-17.7105
5.15687	-0.95585	5.15417	-0.50883	5.15417	-0.26339	5.15958	-8.75473	5.15728	-3.84219	5.15562	-0.59785	5.15625	-0.49517	5.15958	-17.7094
5.16353	-0.95654	5.16083	-0.50869	5.16083	-0.26371	5.16625	-8.75521	5.16395	-3.84293	5.16228	-0.59827	5.16292	-0.49413	5.16625	-17.7035
5.1702	-0.95601	5.1675	-0.50797	5.1675	-0.26443	5.17292	-8.75759	5.17062	-3.84384	5.16895	-0.59838	5.16958	-0.49492	5.17292	-17.709
5.17687	-0.95574	5.17417	-0.50712	5.17417	-0.26491	5.17958	-8.75807	5.17728	-3.84293	5.17562	-0.59817	5.17625	-0.49799	5.17958	-17.7207
5.18353	-0.95627	5.18083	-0.50635	5.18083	-0.26503	5.18625	-8.75568	5.18395	-3.84055	5.18228	-0.59753	5.18292	-0.49864	5.18625	-17.7207
5.1902	-0.95622	5.1875	-0.50592	5.1875	-0.26532	5.19292	-8.75282	5.19062	-3.83909	5.18895	-0.59689	5.18958	-0.49596	5.19292	-17.7138
5.19687	-0.95484	5.19417	-0.50578	5.19417	-0.26583	5.19958	-8.75521	5.19728	-3.83909	5.19562	-0.59642	5.19625	-0.49437	5.19958	-17.7164
5.20353	-0.95373	5.20083	-0.50583	5.20083	-0.26629	5.20625	-8.75902	5.20395	-3.83836	5.20228	-0.59621	5.20292	-0.49507	5.20625	-17.7234
5.2102	-0.95336	5.2075	-0.50559	5.2075	-0.26645	5.21292	-8.76045	5.21062	-3.83708	5.20895	-0.5961	5.20958	-0.49502	5.21292	-17.7166
5.21687	-0.95235	5.21417	-0.50497	5.21417	-0.26673	5.21958	-8.7595	5.21728	-3.83708	5.21562	-0.59626	5.21625	-0.49408	5.21958	-17.6994
5.22353	-0.95055	5.22083	-0.50416	5.22083	-0.26719	5.22625	-8.7595	5.22395	-3.8389	5.22228	-0.59636	5.22292	-0.4972	5.22625	-17.6922
5.2302	-0.94912	5.2275	-0.5034	5.2275	-0.26745	5.23292	-8.76331	5.23062	-3.84073	5.22895	-0.59605	5.22958	-0.50375	5.23292	-17.6919
5.23687	-0.94896	5.23417	-0.50268	5.23417	-0.2674	5.23958	-8.7676	5.23728	-3.84219	5.23562	-0.59552	5.23625	-0.50806	5.23958	-17.6837
5.24353	-0.94912	5.24083	-0.50192	5.24083	-0.26731	5.24625	-8.76904	5.24395	-3.84384	5.24228	-0.59493	5.24292	-0.5093	5.24625	-17.6685
5.2502	-0.94986	5.2475	-0.50144	5.2475	-0.26742	5.25292	-8.76904	5.25062	-3.84585	5.24895	-0.5943	5.24958	-0.51233	5.25292	-17.6643
5.25687	-0.95166	5.25417	-0.5013	5.25417	-0.26751	5.25958	-8.77094	5.25728	-3.84713	5.25562	-0.5935	5.25625	-0.51743	5.25958	-17.6705
5.26353	-0.95378	5.26083	-0.50125	5.26083	-0.26751	5.26625	-8.77237	5.26395	-3.84731	5.26228	-0.59255	5.26292	-0.51902	5.26625	-17.6713
5.2702	-0.95447	5.2675	-0.50092	5.2675	-0.26765	5.27292	-8.77142	5.27062	-3.84713	5.26895	-0.5917	5.26958	-0.51714	5.27292	-17.6687
5.27687	-0.95341	5.27417	-0.50054	5.27417	-0.26795	5.27958	-8.76904	5.27728	-3.84549	5.27562	-0.59107	5.27625	-0.51813	5.27958	-17.673
5.28353	-0.95177	5.28083	-0.50039	5.28083	-0.26809	5.28625	-8.76951	5.28395	-3.84256	5.28228	-0.59101	5.28292	-0.52269	5.28625	-17.6812
5.2902	-0.94965	5.2875	-0.5002	5.2875	-0.26811	5.29292	-8.7719	5.29062	-3.83964	5.28895	-0.59138	5.28958	-0.52428	5.29292	-17.6772
5.29687	-0.947	5.29417	-0.50006	5.29417	-0.26851	5.29958	-8.77571	5.29728	-3.83799	5.29562	-0.59175	5.29625	-0.522	5.29958	-17.6651
5.30353	-0.94467	5.30083	-0.49992	5.30083	-0.26925	5.30625	-8.77857	5.30395	-3.83689	5.30228	-0.59186	5.30292	-0.5218	5.30625	-17.6614
5.3102	-0.94366	5.3075	-0.49992	5.3075	-0.26975	5.31292	-8.78	5.31062	-3.83488	5.30895	-0.59154	5.30958	-0.52552	5.31292	-17.6647
5.31687	-0.94377	5.31417	-0.49982	5.31417	-0.26989	5.31958	-8.77762	5.31728	-3.83287	5.31562	-0.59091	5.31625	-0.5271	5.31958	-17.6617
5.32353	-0.94334	5.32083	-0.49944	5.32083	-0.27023	5.32625	-8.77142	5.32395	-3.83287	5.32228	-0.59022	5.32292	-0.52567	5.32625	-17.655
5.3302	-0.9425	5.3275	-0.4993	5.3275	-0.27076	5.33292	-8.76617	5.33062	-3.8347	5.32895	-0.58969	5.32958	-0.52631	5.33292	-17.6584
5.33687	-0.94218	5.33417	-0.49977	5.33417	-0.27084	5.33958	-8.76379	5.33728	-3.83671	5.33562	-0.58979	5.33625	-0.52958	5.33958	-17.6678
5.34353	-0.9417	5.34083	-0.50063	5.34083	-0.27049	5.34625	-8.76331	5.34395	-3.83854	5.34228	-0.5908	5.34292	-0.53038	5.34625	-17.6674
5.3502	-0.94006	5.3475	-0.50154	5.3475	-0.27042	5.35292	-8.76236	5.35062	-3.8411	5.34895	-0.59218	5.34958	-0.5281	5.35292	-17.6591
5.35687	-0.93746	5.35417	-0.50235	5.35417	-0.27077	5.35958	-8.76284	5.35728	-3.84311	5.35562	-0.59345	5.35625	-0.52785	5.35958	-17.6589
5.36353	-0.93593	5.36083	-0.50325	5.36083	-0.27106	5.36625	-8.7657	5.36395	-3.84311	5.36228	-0.59435	5.36292	-0.53018	5.36625	-17.6657
5.3702	-0.93497	5.3675	-0.50397	5.3675	-0.27107	5.37292	-8.7676	5.37062	-3.84219	5.36895	-0.59536	5.36958	-0.53048	5.37292	-17.6637
5.37687	-0.93306	5.37417	-0.50411	5.37417	-0.27123	5.37958	-8.76665	5.37728	-3.84201	5.37562	-0.59647	5.37625	-0.52854	5.37958	-17.656
5.38353	-0.93057	5.38083	-0.50378	5.38083	-0.2715	5.38625	-8.76522	5.38395	-3.84219	5.38228	-0.59727	5.38292	-0.52874	5.38625	-17.658
5.3902	-0.9293	5.3875	-0.5034	5.3875	-0.27146	5.39292	-8.76665	5.39062	-3.84183	5.38895	-0.59769	5.38958	-0.53048	5.39292	-17.6678
5.39687	-0.92909	5.39417	-0.50316	5.39417	-0.27102	5.39958	-8.77094	5.39728	-3.84146	5.39562	-0.59822	5.39625	-0.52948	5.39958	-17.6682
5.40353	-0.92793	5.40083	-0.50292	5.40083	-0.27065	5.40625	-8.77619	5.40395	-3.84165	5.40228	-0.59854	5.40292	-0.52611	5.40625	-17.6608
5.4102	-0.92628	5.4075	-0.50268	5.4075	-0.27049	5.41292	-8.78096	5.41062	-3.84183	5.40895	-0.5979	5.40958	-0.52601	5.41292	-17.6631
5.41687	-0.92528	5.41417	-0.50278	5.41417	-0.27028	5.41958	-8.78572	5.41728	-3.8411	5.41562	-0.59636	5.41625	-0.52948	5.41958	-17.6726
5.42353	-0.92522	5.42083	-0.50311	5.42083	-0.27007	5.42625	-8.79002	5.42395	-3.84037	5.42228	-0.59493	5.42292	-0.53038	5.42625	-17.6732
5.4302	-0.92427	5.4275	-0.5034	5.4275	-0.27015	5.43292	-8.79145	5.43062	-3.84018	5.42895	-0.5944	5.42958	-0.52844	5.43292	-17.6645
5.43687	-0.92231	5.43417	-0.50364	5.43417	-0.27053	5.43958	-8.79145	5.43728	-3.84	5.43562	-0.59446	5.43625	-0.52914	5.43958	-17.6634
5.44353	-0.92109	5.44083	-0.50402	5.44083	-0.27067	5.44625	-8.79288	5.44395	-3.8389	5.44228	-0.59467	5.44292	-0.5333	5.44625	-17.6699
5.4502	-0.9203	5.4475	-0.50449	5.4475	-0.27054	5.45292	-8.79574	5.45062	-3.83726	5.44895	-0.59488	5.44958	-0.53444	5.45292	-17.6704
5.45687	-0.91918	5.45417	-0.50488	5.45417	-0.27051	5.45958	-8.79717	5.45728	-3.8358	5.45562	-0.59552	5.45625	-0.53162	5.45958	-17.666
5.46353	-0.91754	5.46083	-0.50507	5.46083	-0.27063	5.46625	-8.79812	5.46395	-3.83488	5.46228	-0.59594	5.46292	-0.53097	5.46625	-17.6691
5.4702	-0.91669	5.4675	-0.50526	5.4675	-0.27054	5.47292	-8.7986	5.47062	-3.83397	5.46895	-0.59546	5.46958	-0.53315	5.47292	-17.6775
5.47687	-0.91696	5.47417	-0.5053	5.47417	-0.27028	5.47958	-8.79765	5.47728	-3.83397	5.47562	-0.59419	5.47625	-0.53231	5.47958	-17.6777
5.48353	-0.91743	5.48083	-0.50521	5.48083	-0.27035	5.48625	-8.79383	5.48395	-3.8347	5.48228	-0.5926	5.48292	-0.5276	5.48625	-17.6726
5.4902	-0.91796	5.4875	-0.50545	5.4875	-0.27077	5.49292	-8.79097	5.49062	-3.8347	5.48895	-0.59112	5.48958	-0.52601	5.49292	-17.676
5.49687	-0.91934	5.49417	-0.50597	5.49417	-0.27106	5.49958	-8.79192	5.49728	-3.83379	5.49562	-0.5899	5.49625	-0.52874	5.49958	-17.6842
5.50353	-0.92114	5.50083	-0.50664	5.50083	-0.27114	5.50625	-8.79526	5.50395	-3.83269	5.50228	-0.58932	5.50292	-0.52993	5.50625	-17.6832
5.5102	-0.92231	5.5075	-0.50697	5.5075	-0.27155	5.51292	-8.79908	5.51062	-3.83287	5.50895	-0.58953	5.50958	-0.52889	5.51292	-17.6775
5.51687	-0.923	5.51417	-0.50716	5.51417	-0.27217	5.51958	-8.80194	5.51728	-3.83214	5.51562	-0.59001	5.51625	-0.53038	5.51958	-17.6797
5.52353	-0.92363	5.52083	-0.50735	5.52083	-0.27229	5.52625	-8.80671	5.52395	-3.83013	5.52228	-0.59027	5.52292	-0.53434	5.52625	-17.6868
5.5302	-0.924	5.5275	-0.50712	5.5275	-0.27196	5.53292	-8.81004	5.53062	-3.82922	5.52895	-0.59043	5.52958	-0.53534	5.53292	-17.6848
5.53687	-0.9231	5.53417	-0.50659	5.53417	-0.2718	5.53958	-8.80814	5.53728	-3.83031	5.53562	-0.59048	5.53625	-0.53251	5.53958	-17.6757
5.54353	-0.92162	5.54083	-0.50597	5.54083	-0.27203	5.54625	-8.80241	5.54395	-3.83196	5.54228	-0.59001	5.54292	-0.53107	5.54625	-17.6732
5.5502	-0.92104	5.5475	-0.50554	5.5475	-0.27206	5.55292	-8.79669	5.55062	-3.83159	5.54895	-0.58873	5.54958	-0.53157	5.55292	-17.6749
5.55687	-0.9213	5.55417	-0.50521	5.55417	-0.27181	5.55958	-8.79145	5.55728	-3.83013	5.55562	-0.58704	5.55625	-0.52938	5.55958	-17.6681
5.56353	-0.92141	5.56083	-0.50468	5.56083	-0.27166	5.56625	-8.78525	5.56395	-3.83013	5.56228	-0.58603	5.56292	-0.52487	5.56625	-17.6564
5.5702	-0.92173	5.5675	-0.5044	5.5675	-0.27146	5.57292	-8.78048	5.57062	-3.8305	5.56895	-0.5855	5.56958	-0.52264	5.57292	-17.6549
5.57687	-0.92284	5.57417	-0.50445	5.57417	-0.27086	5.57958	-8.78143	5.57728	-3.82922	5.57562	-0.58492	5.57625	-0.52388	5.57958	-17.662
5.58353	-0.92438	5.58083	-0.50464	5.58083	-0.26989	5.58625	-8.78572	5.58395	-3.82611	5.58228	-0.58455	5.58292	-0.52378	5.58625	-17.6639
5.5902	-0.92491	5.5875	-0.50497	5.5875	-0.26911	5.59292	-8.79049	5.59062	-3.82392	5.58895	-0.58466	5.58958	-0.52175	5.59292	-17.6609
5.59687	-0.92427	5.59417	-0.5053	5.59417	-0.26862	5.59958	-8.79431	5.59728	-3.82373	5.59562	-0.58508	5.59625	-0.52234	5.59958	-17.6647
5.60353	-0.92363	5.60083	-0.50578	5.60083	-0.26821	5.60625	-8.79908	5.60395	-3.82428	5.60228	-0.58503	5.60292	-0.52547	5.60625	-17.6721
5.6102	-0.92289	5.6075	-0.50583	5.6075	-0.26796	5.61292	-8.80051	5.61062	-3.8241	5.60895	-0.58471	5.60958	-0.52581	5.61292	-17.6702
5.61687	-0.92157	5.61417	-0.5055	5.61417	-0.26816	5.61958	-8.79765	5.61728	-3.8241	5.61562	-0.58418	5.61625	-0.52239	5.61958	-17.6633
5.62353	-0.92003	5.62083	-0.50497	5.62083	-0.26842	5.62625	-8.79383	5.62395	-3.82483	5.62228	-0.58317	5.62292	-0.52016	5.62625	-17.6659
5.6302	-0.9194	5.6275	-0.50445	5.6275	-0.26814	5.63292	-8.79192	5.63062	-3.8252	5.62895	-0.58164	5.62958	-0.52021	5.63292	-17.677
5.63687	-0.91955	5.63417	-0.50406	5.63417	-0.26752	5.63958	-8.79097	5.63728	-3.82446	5.63562	-0.57999	5.63625	-0.51842	5.63958	-17.6825
5.64353	-0.91929	5.64083	-0.50354	5.64083	-0.26721	5.64625	-8.78906	5.64395	-3.82318	5.64228	-0.57888	5.64292	-0.51505	5.64625	-17.6825
5.6502	-0.91887	5.6475	-0.50287	5.6475	-0.26717	5.65292	-8.79049	5.65062	-3.82099	5.64895	-0.57782	5.64958	-0.51406	5.65292	-17.6879
5.65687	-0.91924	5.65417	-0.50225	5.65417	-0.26687	5.65958	-8.79717	5.65728	-3.81752	5.65562	-0.57671	5.65625	-0.51515	5.65958	-17.6967
5.66353	-0.92014	5.66083	-0.50159	5.66083	-0.26652	5.66625	-8.80337	5.66395	-3.81405	5.66228	-0.57591	5.66292	-0.51411	5.66625	-17.6963
5.6702	-0.92072	5.6675	-0.50068	5.6675	-0.26664	5.67292	-8.8048	5.67062	-3.81258	5.66895	-0.5757	5.66958	-0.51143	5.67292	-17.689
5.67687	-0.92056	5.67417	-0.49949	5.67417	-0.26713	5.67958	-8.80289	5.67728	-3.81313	5.67562	-0.57586	5.67625	-0.51118	5.67958	-17.6887
5.68353	-0.92072	5.68083	-0.49849	5.68083	-0.26731	5.68625	-8.80194	5.68395	-3.81405	5.68228	-0.57613	5.68292	-0.51257	5.68625	-17.6956
5.6902	-0.9212	5.6875	-0.49801	5.6875	-0.26724	5.69292	-8.79908	5.69062	-3.81533	5.68895	-0.5766	5.68958	-0.51168	5.69292	-17.6974
5.69687	-0.92083	5.69417	-0.49787	5.69417	-0.26756	5.69958	-8.79383	5.69728	-3.81752	5.69562	-0.57713	5.69625	-0.50935	5.69958	-17.6947
5.70353	-0.91977	5.70083	-0.49782	5.70083	-0.26809	5.70625	-8.78954	5.70395	-3.81916	5.70228	-0.57718	5.70292	-0.50965	5.70625	-17.6981
5.7102	-0.91897	5.7075	-0.49767	5.7075	-0.26837	5.71292	-8.78811	5.71062	-3.81807	5.70895	-0.57676	5.70958	-0.51163	5.71292	-17.7042
5.71687	-0.9186	5.71417	-0.49763	5.71417	-0.26846	5.71958	-8.78906	5.71728	-3.81533	5.71562	-0.57591	5.71625	-0.51099	5.71958	-17.7023
5.72353	-0.91812	5.72083	-0.49748	5.72083	-0.26878	5.72625	-8.78859	5.72395	-3.81277	5.72228	-0.57496	5.72292	-0.50871	5.72625	-17.6947
5.7302	-0.91743	5.7275	-0.49706	5.7275	-0.26922	5.73292	-8.78859	5.73062	-3.80966	5.72895	-0.57374	5.72958	-0.51019	5.73292	-17.6955
5.73687	-0.91802	5.73417	-0.4962	5.73417	-0.26927	5.73958	-8.79002	5.73728	-3.80564	5.73562	-0.57252	5.73625	-0.51466	5.73958	-17.6994
5.74353	-0.91929	5.74083	-0.49505	5.74083	-0.26915	5.74625	-8.78859	5.74395	-3.80216	5.74228	-0.57173	5.74292	-0.51629	5.74625	-17.6925
5.7502	-0.91966	5.7475	-0.49396	5.7475	-0.26925	5.75292	-8.78716	5.75062	-3.80088	5.74895	-0.57141	5.74958	-0.51411	5.75292	-17.6811
5.75687	-0.91876	5.75417	-0.49314	5.75417	-0.26954	5.75958	-8.78811	5.75728	-3.80015	5.75562	-0.5713	5.75625	-0.51307	5.75958	-17.6808
5.76353	-0.91759	5.76083	-0.49253	5.76083	-0.2697	5.76625	-8.7924	5.76395	-3.79741	5.76228	-0.57146	5.76292	-0.51352	5.76625	-17.6879
5.7702	-0.91669	5.7675	-0.49186	5.7675	-0.26957	5.77292	-8.79478	5.77062	-3.79522	5.76895	-0.57199	5.76958	-0.51114	5.77292	-17.686
5.77687	-0.91484	5.77417	-0.49095	5.77417	-0.26959	5.77958	-8.79335	5.77728	-3.79485	5.77562	-0.57284	5.77625	-0.50672	5.77958	-17.6806
5.78353	-0.91261	5.78083	-0.49028	5.78083	-0.26955	5.78625	-8.79192	5.78395	-3.79522	5.78228	-0.57348	5.78292	-0.50528	5.78625	-17.6856
5.7902	-0.91161	5.7875	-0.4899	5.7875	-0.26932	5.79292	-8.79288	5.79062	-3.79376	5.78895	-0.57364	5.78958	-0.50751	5.79292	-17.6939
5.79687	-0.91251	5.79417	-0.48957	5.79417	-0.26874	5.79958	-8.79288	5.79728	-3.79028	5.79562	-0.57358	5.79625	-0.50737	5.79958	-17.6885
5.80353	-0.91399	5.80083	-0.48914	5.80083	-0.26821	5.80625	-8.78906	5.80395	-3.78736	5.80228	-0.57332	5.80292	-0.50424	5.80625	-17.6749
5.8102	-0.91526	5.8075	-0.48885	5.8075	-0.26795	5.81292	-8.78716	5.81062	-3.7848	5.80895	-0.57268	5.80958	-0.50231	5.81292	-17.6724
5.81687	-0.91659	5.81417	-0.489	5.81417	-0.26779	5.81958	-8.78954	5.81728	-3.78206	5.81562	-0.57183	5.81625	-0.50236	5.81958	-17.6778
5.82353	-0.91728	5.82083	-0.48914	5.82083	-0.26779	5.82625	-8.79383	5.82395	-3.7784	5.82228	-0.57141	5.82292	-0.50107	5.82625	-17.6757
5.8302	-0.91643	5.8275	-0.48904	5.8275	-0.26793	5.83292	-8.79335	5.83062	-3.7742	5.82895	-0.5713	5.82958	-0.49854	5.83292	-17.6699
5.83687	-0.9142	5.83417	-0.48847	5.83417	-0.26827	5.83958	-8.79335	5.83728	-3.77054	5.83562	-0.57125	5.83625	-0.50003	5.83958	-17.6747
5.84353	-0.9123	5.84083	-0.488	5.84083	-0.26848	5.84625	-8.79717	5.84395	-3.7678	5.84228	-0.57099	5.84292	-0.50474	5.84625	-17.6854
5.8502	-0.91097	5.8475	-0.48766	5.8475	-0.26857	5.85292	-8.79908	5.85062	-3.76652	5.84895	-0.57099	5.84958	-0.50712	5.85292	-17.6857
5.85687	-0.90943	5.85417	-0.48718	5.85417	-0.26853	5.85958	-8.79717	5.85728	-3.76579	5.85562	-0.57109	5.85625	-0.50687	5.85958	-17.6777
5.86353	-0.90779	5.86083	-0.48656	5.86083	-0.26828	5.86625	-8.79192	5.86395	-3.76542	5.86228	-0.57104	5.86292	-0.50871	5.86625	-17.6789
5.8702	-0.90689	5.8675	-0.48594	5.8675	-0.26768	5.87292	-8.79049	5.87062	-3.76542	5.86895	-0.57104	5.86958	-0.51237	5.87292	-17.6862
5.87687	-0.90679	5.87417	-0.48552	5.87417	-0.26698	5.87958	-8.78763	5.87728	-3.76652	5.87562	-0.5712	5.87625	-0.51242	5.87958	-17.6857
5.88353	-0.90615	5.88083	-0.48494	5.88083	-0.26652	5.88625	-8.78239	5.88395	-3.76835	5.88228	-0.57152	5.88292	-0.50885	5.88625	-17.6788
5.8902	-0.90504	5.8875	-0.48432	5.8875	-0.26629	5.89292	-8.77762	5.89062	-3.76835	5.88895	-0.57136	5.88958	-0.50826	5.89292	-17.6805
5.89687	-0.90456	5.89417	-0.4838	5.89417	-0.26599	5.89958	-8.7738	5.89728	-3.76616	5.89562	-0.57099	5.89625	-0.51034	5.89958	-17.6885
5.90353	-0.90472	5.90083	-0.48356	5.90083	-0.2657	5.90625	-8.76951	5.90395	-3.76323	5.90228	-0.57083	5.90292	-0.5097	5.90625	-17.6885
5.9102	-0.90435	5.9075	-0.48332	5.9075	-0.26583	5.91292	-8.76188	5.91062	-3.76177	5.90895	-0.57067	5.90958	-0.50578	5.91292	-17.6828
5.91687	-0.90318	5.91417	-0.48323	5.91417	-0.26625	5.91958	-8.75521	5.91728	-3.76122	5.91562	-0.57009	5.91625	-0.50499	5.91958	-17.685
5.92353	-0.90244	5.92083	-0.48337	5.92083	-0.26648	5.92625	-8.75235	5.92395	-3.75939	5.92228	-0.56918	5.92292	-0.50796	5.92625	-17.691
5.9302	-0.90196	5.9275	-0.4837	5.9275	-0.26638	5.93292	-8.75187	5.93062	-3.75738	5.92895	-0.56844	5.92958	-0.509	5.93292	-17.6854
5.93687	-0.90075	5.93417	-0.48399	5.93417	-0.26629	5.93958	-8.75187	5.93728	-3.75702	5.93562	-0.56828	5.93625	-0.50742	5.93958	-17.6749
5.94353	-0.89926	5.94083	-0.48399	5.94083	-0.26629	5.94625	-8.75473	5.94395	-3.75592	5.94228	-0.56797	5.94292	-0.50846	5.94625	-17.676
5.9502	-0.89937	5.9475	-0.48394	5.9475	-0.26604	5.95292	-8.76141	5.95062	-3.75226	5.94895	-0.56765	5.94958	-0.51267	5.95292	-17.6843
5.95687	-0.90059	5.95417	-0.48394	5.95417	-0.26553	5.95958	-8.76808	5.95728	-3.74824	5.95562	-0.56786	5.95625	-0.51416	5.95958	-17.6832
5.96353	-0.90112	5.96083	-0.48423	5.96083	-0.2653	5.96625	-8.76856	5.96395	-3.74696	5.96228	-0.56876	5.96292	-0.51228	5.96625	-17.6757
5.9702	-0.90027	5.9675	-0.48461	5.9675	-0.26532	5.97292	-8.7657	5.97062	-3.74678	5.96895	-0.56982	5.96958	-0.51173	5.97292	-17.678
5.97687	-0.89984	5.97417	-0.48494	5.97417	-0.2653	5.97958	-8.76427	5.97728	-3.7444	5.97562	-0.57051	5.97625	-0.51342	5.97958	-17.6856
5.98353	-0.9	5.98083	-0.48547	5.98083	-0.26521	5.98625	-8.76427	5.98395	-3.74184	5.98228	-0.57104	5.98292	-0.51342	5.98625	-17.6822
5.9902	-0.89937	5.9875	-0.48628	5.9875	-0.26533	5.99292	-8.76284	5.99062	-3.7413	5.98895	-0.57109	5.98958	-0.51218	5.99292	-17.6727
5.99687	-0.89773	5.99417	-0.48704	5.99417	-0.26574	5.99958	-8.75854	5.99728	-3.74203	5.99562	-0.57072	5.99625	-0.51416	5.99958	-17.6726
6.00353	-0.89651	6.00083	-0.48704	6.00083	-0.26586	6.00625	-8.75568	6.00395	-3.74038	6.00228	-0.57019	6.00292	-0.51838	6.00625	-17.6788
6.0102	-0.89645	6.0075	-0.48637	6.0075	-0.26576	6.01292	-8.7533	6.01062	-3.73746	6.00895	-0.56956	6.00958	-0.51981	6.01292	-17.676
6.01687	-0.89587	6.01417	-0.48532	6.01417	-0.26558	6.01958	-8.74996	6.01728	-3.736	6.01562	-0.56881	6.01625	-0.51842	6.01958	-17.6691
6.02353	-0.89444	6.02083	-0.48456	6.02083	-0.26537	6.02625	-8.74472	6.02395	-3.73563	6.02228	-0.56802	6.02292	-0.51917	6.02625	-17.6738
6.0302	-0.89333	6.0275	-0.48428	6.0275	-0.26489	6.03292	-8.7409	6.03062	-3.73435	6.02895	-0.5677	6.02958	-0.52135	6.03292	-17.6856
6.03687	-0.89312	6.03417	-0.48413	6.03417	-0.26411	6.03958	-8.73899	6.03728	-3.73161	6.03562	-0.56791	6.03625	-0.52036	6.03958	-17.6902
6.04353	-0.89248	6.04083	-0.48418	6.04083	-0.26341	6.04625	-8.73756	6.04395	-3.7296	6.04228	-0.56812	6.04292	-0.51674	6.04625	-17.6896
6.0502	-0.89084	6.0475	-0.48442	6.0475	-0.26291	6.05292	-8.73756	6.05062	-3.7285	6.04895	-0.56807	6.04958	-0.51545	6.05292	-17.6974
6.05687	-0.88994	6.05417	-0.4849	6.05417	-0.2627	6.05958	-8.73804	6.05728	-3.72704	6.05562	-0.56775	6.05625	-0.51684	6.05958	-17.7073
6.06353	-0.89004	6.06083	-0.48513	6.06083	-0.26263	6.06625	-8.73566	6.06395	-3.72485	6.06228	-0.5676	6.06292	-0.5158	6.06625	-17.7025
6.0702	-0.88957	6.0675	-0.48475	6.0675	-0.26267	6.07292	-8.7285	6.07062	-3.7232	6.06895	-0.56765	6.06958	-0.51322	6.07292	-17.6891
6.07687	-0.88845	6.07417	-0.48418	6.07417	-0.2627	6.07958	-8.7204	6.07728	-3.72192	6.07562	-0.56765	6.07625	-0.51297	6.07958	-17.6834
6.08353	-0.88861	6.08083	-0.4838	6.08083	-0.26253	6.08625	-8.7142	6.08395	-3.71954	6.08228	-0.56765	6.08292	-0.5153	6.08625	-17.6845
6.0902	-0.89031	6.0875	-0.48394	6.0875	-0.26207	6.09292	-8.70705	6.09062	-3.71571	6.08895	-0.56775	6.08958	-0.51555	6.09292	-17.678
6.09687	-0.89147	6.09417	-0.48423	6.09417	-0.26159	6.09958	-8.69656	6.09728	-3.71205	6.09562	-0.56797	6.09625	-0.51337	6.09958	-17.6659
6.10353	-0.89169	6.10083	-0.48451	6.10083	-0.26136	6.10625	-8.68797	6.10395	-3.70894	6.10228	-0.56797	6.10292	-0.51287	6.10625	-17.6642
6.1102	-0.89259	6.1075	-0.4849	6.1075	-0.26138	6.11292	-8.68416	6.11062	-3.7062	6.10895	-0.5676	6.10958	-0.51357	6.11292	-17.6685
6.11687	-0.89396	6.11417	-0.48532	6.11417	-0.26154	6.11958	-8.68177	6.11728	-3.70328	6.11562	-0.56722	6.11625	-0.51178	6.11958	-17.6645
6.12353	-0.89423	6.12083	-0.48542	6.12083	-0.26187	6.12625	-8.67939	6.12395	-3.702	6.12228	-0.56691	6.12292	-0.50761	6.12625	-17.6552
6.1302	-0.89322	6.1275	-0.48499	6.1275	-0.26217	6.13292	-8.67891	6.13062	-3.70218	6.12895	-0.56675	6.12958	-0.50578	6.13292	-17.6555
6.13687	-0.89306	6.13417	-0.48432	6.13417	-0.26203	6.13958	-8.68177	6.13728	-3.70255	6.13562	-0.56643	6.13625	-0.50657	6.13958	-17.6633
6.14353	-0.89359	6.14083	-0.48332	6.14083	-0.26147	6.14625	-8.68464	6.14395	-3.702	6.14228	-0.56611	6.14292	-0.50583	6.14625	-17.6614
6.1502	-0.89338	6.1475	-0.48199	6.1475	-0.26092	6.15292	-8.68416	6.15062	-3.70053	6.14895	-0.56579	6.14958	-0.50305	6.15292	-17.6516
6.15687	-0.89216	6.15417	-0.4807	6.15417	-0.26051	6.15958	-8.68225	6.15728	-3.69852	6.15562	-0.56526	6.15625	-0.5032	6.15958	-17.6499
6.16353	-0.89105	6.16083	-0.48003	6.16083	-0.25998	6.16625	-8.68082	6.16395	-3.69487	6.16228	-0.56484	6.16292	-0.50618	6.16625	-17.6527
6.1702	-0.89025	6.1675	-0.47984	6.1675	-0.25945	6.17292	-8.67796	6.17062	-3.69048	6.16895	-0.56447	6.16958	-0.50667	6.17292	-17.6476
6.17687	-0.88872	6.17417	-0.47965	6.17417	-0.25958	6.17958	-8.67224	6.17728	-3.68683	6.17562	-0.56436	6.17625	-0.50385	6.17958	-17.6371
6.18353	-0.88692	6.18083	-0.47984	6.18083	-0.26026	6.18625	-8.66699	6.18395	-3.68463	6.18228	-0.56447	6.18292	-0.50251	6.18625	-17.6366
6.1902	-0.88554	6.1875	-0.48027	6.1875	-0.26072	6.19292	-8.66413	6.19062	-3.68299	6.18895	-0.56463	6.18958	-0.50399	6.19292	-17.6402
6.19687	-0.88443	6.19417	-0.4807	6.19417	-0.26078	6.19958	-8.66127	6.19728	-3.68116	6.19562	-0.56484	6.19625	-0.5035	6.19958	-17.6333
6.20353	-0.88289	6.20083	-0.48065	6.20083	-0.26094	6.20625	-8.65555	6.20395	-3.67988	6.20228	-0.56468	6.20292	-0.50077	6.20625	-17.6211
6.2102	-0.88135	6.2075	-0.48041	6.2075	-0.26118	6.21292	-8.6503	6.21062	-3.67878	6.20895	-0.5642	6.20958	-0.50092	6.21292	-17.6169
6.21687	-0.88088	6.21417	-0.48046	6.21417	-0.26097	6.21958	-8.64601	6.21728	-3.67622	6.21562	-0.56357	6.21625	-0.50449	6.21958	-17.6179
6.22353	-0.88056	6.22083	-0.48046	6.22083	-0.26035	6.22625	-8.64172	6.22395	-3.6722	6.22228	-0.56277	6.22292	-0.50598	6.22625	-17.6092
6.2302	-0.87961	6.2275	-0.48037	6.2275	-0.25993	6.23292	-8.63647	6.23062	-3.668	6.22895	-0.56203	6.22958	-0.50385	6.23292	-17.5991
6.23687	-0.87855	6.23417	-0.48022	6.23417	-0.26002	6.23958	-8.63218	6.23728	-3.66434	6.23562	-0.56097	6.23625	-0.503	6.23958	-17.6022
6.24353	-0.87902	6.24083	-0.48046	6.24083	-0.26005	6.24625	-8.63123	6.24395	-3.66014	6.24228	-0.55991	6.24292	-0.50424	6.24625	-17.6138
6.2502	-0.88014	6.2475	-0.48065	6.2475	-0.26009	6.25292	-8.6298	6.25062	-3.6563	6.24895	-0.55917	6.24958	-0.50325	6.25292	-17.6174
6.25687	-0.88029	6.25417	-0.48037	6.25417	-0.26044	6.25958	-8.62694	6.25728	-3.65484	6.25562	-0.55843	6.25625	-0.49938	6.25958	-17.613
6.26353	-0.88008	6.26083	-0.47984	6.26083	-0.26083	6.26625	-8.62551	6.26395	-3.65484	6.26228	-0.55769	6.26292	-0.49794	6.26625	-17.6166
6.2702	-0.8812	6.2675	-0.47922	6.2675	-0.26069	6.27292	-8.62598	6.27062	-3.65429	6.26895	-0.55737	6.26958	-0.50003	6.27292	-17.6264
6.27687	-0.88289	6.27417	-0.47817	6.27417	-0.26011	6.27958	-8.62312	6.27728	-3.65283	6.27562	-0.55779	6.27625	-0.50122	6.27958	-17.6284
6.28353	-0.88252	6.28083	-0.47646	6.28083	-0.25996	6.28625	-8.61454	6.28395	-3.65264	6.28228	-0.55854	6.28292	-0.50112	6.28625	-17.6247
6.2902	-0.88088	6.2875	-0.47436	6.2875	-0.26012	6.29292	-8.60453	6.29062	-3.65246	6.28895	-0.55864	6.28958	-0.50385	6.29292	-17.6296
6.29687	-0.87976	6.29417	-0.47259	6.29417	-0.25995	6.29958	-8.5988	6.29728	-3.65009	6.29562	-0.55806	6.29625	-0.5091	6.29958	-17.6431
6.30353	-0.87923	6.30083	-0.47131	6.30083	-0.25949	6.30625	-8.5969	6.30395	-3.64588	6.30228	-0.55716	6.30292	-0.51133	6.30625	-17.6482
6.3102	-0.87765	6.3075	-0.4705	6.3075	-0.25938	6.31292	-8.59547	6.31062	-3.64223	6.30895	-0.55589	6.30958	-0.50905	6.31292	-17.6442
6.31687	-0.87574	6.31417	-0.4703	6.31417	-0.25947	6.31958	-8.59547	6.31728	-3.6393	6.31562	-0.55414	6.31625	-0.50712	6.31958	-17.6448
6.32353	-0.87574	6.32083	-0.47064	6.32083	-0.25915	6.32625	-8.59785	6.32395	-3.63473	6.32228	-0.55234	6.32292	-0.50707	6.32625	-17.6495
6.3302	-0.87674	6.3275	-0.47126	6.3275	-0.25839	6.33292	-8.59976	6.33062	-3.62998	6.32895	-0.55133	6.32958	-0.50538	6.33292	-17.6456
6.33687	-0.87669	6.33417	-0.4715	6.33417	-0.25785	6.33958	-8.59785	6.33728	-3.62815	6.33562	-0.55133	6.33625	-0.50236	6.33958	-17.6363
6.34353	-0.87568	6.34083	-0.47135	6.34083	-0.25763	6.34625	-8.59165	6.34395	-3.62815	6.34228	-0.55159	6.34292	-0.50221	6.34625	-17.6371
6.3502	-0.87547	6.3475	-0.47069	6.3475	-0.2573	6.35292	-8.58498	6.35062	-3.62687	6.34895	-0.55186	6.34958	-0.50528	6.35292	-17.6465
6.35687	-0.8759	6.35417	-0.46964	6.35417	-0.25694	6.35958	-8.57735	6.35728	-3.62541	6.35562	-0.55212	6.35625	-0.50722	6.35958	-17.649
6.36353	-0.87537	6.36083	-0.46849	6.36083	-0.25675	6.36625	-8.56924	6.36395	-3.62559	6.36228	-0.55212	6.36292	-0.50682	6.36625	-17.647
6.3702	-0.87372	6.3675	-0.46763	6.3675	-0.2567	6.37292	-8.56304	6.37062	-3.62504	6.36895	-0.55175	6.36958	-0.50801	6.37292	-17.6527
6.37687	-0.8724	6.37417	-0.46744	6.37417	-0.25627	6.37958	-8.5597	6.37728	-3.62084	6.37562	-0.55112	6.37625	-0.51099	6.37958	-17.6617
6.38353	-0.87166	6.38083	-0.46759	6.38083	-0.25571	6.38625	-8.55732	6.38395	-3.61426	6.38228	-0.55059	6.38292	-0.51188	6.38625	-17.662
6.3902	-0.87039	6.3875	-0.46787	6.3875	-0.25539	6.39292	-8.55637	6.39062	-3.60932	6.38895	-0.55011	6.38958	-0.51109	6.39292	-17.6578
6.39687	-0.86859	6.39417	-0.46806	6.39417	-0.25521	6.39958	-8.55684	6.39728	-3.6053	6.39562	-0.54937	6.39625	-0.51332	6.39958	-17.6619
6.40353	-0.86753	6.40083	-0.46797	6.40083	-0.25495	6.40625	-8.56018	6.40395	-3.6	6.40228	-0.54836	6.40292	-0.51857	6.40625	-17.667
6.4102	-0.86758	6.4075	-0.4674	6.4075	-0.25474	6.41292	-8.56256	6.41062	-3.59561	6.40895	-0.54752	6.40958	-0.52125	6.41292	-17.6598
6.41687	-0.86715	6.41417	-0.46649	6.41417	-0.25493	6.41958	-8.56352	6.41728	-3.59324	6.41562	-0.54677	6.41625	-0.52081	6.41958	-17.649
6.42353	-0.86631	6.42083	-0.46558	6.42083	-0.25516	6.42625	-8.564	6.42395	-3.59251	6.42228	-0.54571	6.42292	-0.52175	6.42625	-17.6488
6.4302	-0.86615	6.4275	-0.46511	6.4275	-0.25504	6.43292	-8.56304	6.43062	-3.5905	6.42895	-0.54439	6.42958	-0.52443	6.43292	-17.6547
6.43687	-0.8662	6.43417	-0.46487	6.43417	-0.25468	6.43958	-8.5578	6.43728	-3.58739	6.43562	-0.54328	6.43625	-0.52457	6.43958	-17.6536
6.44353	-0.86519	6.44083	-0.46444	6.44083	-0.2547	6.44625	-8.55017	6.44395	-3.58483	6.44228	-0.54275	6.44292	-0.52289	6.44625	-17.6502
6.4502	-0.86292	6.4475	-0.46391	6.4475	-0.25497	6.45292	-8.54588	6.45062	-3.58209	6.44895	-0.54216	6.44958	-0.52457	6.45292	-17.6598
6.45687	-0.86127	6.45417	-0.46349	6.45417	-0.25497	6.45958	-8.54445	6.45728	-3.57807	6.45562	-0.54142	6.45625	-0.52919	6.45958	-17.6761
6.46353	-0.86037	6.46083	-0.46334	6.46083	-0.25472	6.46625	-8.54254	6.46395	-3.5724	6.46228	-0.541	6.46292	-0.53127	6.46625	-17.6815
6.4702	-0.85915	6.4675	-0.46315	6.4675	-0.25461	6.47292	-8.54063	6.47062	-3.56747	6.46895	-0.5411	6.46958	-0.52978	6.47292	-17.6769
6.47687	-0.85783	6.47417	-0.46291	6.47417	-0.25456	6.47958	-8.54111	6.47728	-3.56326	6.47562	-0.54116	6.47625	-0.52899	6.47958	-17.6789
6.48353	-0.85788	6.48083	-0.46272	6.48083	-0.2541	6.48625	-8.54158	6.48395	-3.55833	6.48228	-0.54079	6.48292	-0.52909	6.48625	-17.6868
6.4902	-0.85905	6.4875	-0.46244	6.4875	-0.25331	6.49292	-8.53777	6.49062	-3.55284	6.48895	-0.54047	6.48958	-0.52631	6.49292	-17.6843
6.49687	-0.85968	6.49417	-0.46206	6.49417	-0.25294	6.49958	-8.52871	6.49728	-3.54937	6.49562	-0.54047	6.49625	-0.5219	6.49958	-17.6733
6.50353	-0.85937	6.50083	-0.46158	6.50083	-0.25288	6.50625	-8.5206	6.50395	-3.54809	6.50228	-0.54026	6.50292	-0.5216	6.50625	-17.669
6.5102	-0.85937	6.5075	-0.46129	6.5075	-0.25272	6.51292	-8.51583	6.51062	-3.54626	6.50895	-0.53973	6.50958	-0.52547	6.51292	-17.6715
6.51687	-0.85979	6.51417	-0.46134	6.51417	-0.25237	6.51958	-8.5125	6.51728	-3.54334	6.51562	-0.53925	6.51625	-0.528	6.51958	-17.6647
6.52353	-0.85889	6.52083	-0.46153	6.52083	-0.25225	6.52625	-8.50964	6.52395	-3.54151	6.52228	-0.53893	6.52292	-0.52755	6.52625	-17.6522
6.5302	-0.85693	6.5275	-0.46163	6.5275	-0.25234	6.53292	-8.50821	6.53062	-3.54005	6.52895	-0.53851	6.52958	-0.52899	6.53292	-17.6501
6.53687	-0.85545	6.53417	-0.46163	6.53417	-0.25207	6.53958	-8.50773	6.53728	-3.53676	6.53562	-0.53787	6.53625	-0.53231	6.53958	-17.6541
6.54353	-0.85518	6.54083	-0.46134	6.54083	-0.25156	6.54625	-8.50677	6.54395	-3.532	6.54228	-0.53718	6.54292	-0.53256	6.54625	-17.6502
6.5502	-0.85449	6.5475	-0.46082	6.5475	-0.2512	6.55292	-8.50248	6.55062	-3.52798	6.54895	-0.53634	6.54958	-0.52998	6.55292	-17.6412
6.55687	-0.85317	6.55417	-0.46	6.55417	-0.25098	6.55958	-8.49724	6.55728	-3.52506	6.55562	-0.53533	6.55625	-0.52904	6.55958	-17.6426
6.56353	-0.85285	6.56083	-0.45929	6.56083	-0.25052	6.56625	-8.49009	6.56395	-3.5214	6.56228	-0.53422	6.56292	-0.53132	6.56625	-17.6501
6.5702	-0.85333	6.5675	-0.45877	6.5675	-0.24995	6.57292	-8.48055	6.57062	-3.51775	6.56895	-0.53342	6.56958	-0.53102	6.57292	-17.6515
6.57687	-0.85317	6.57417	-0.45819	6.57417	-0.24976	6.57958	-8.47054	6.57728	-3.51501	6.57562	-0.53273	6.57625	-0.52839	6.57958	-17.6521
6.58353	-0.85179	6.58083	-0.45757	6.58083	-0.25	6.58625	-8.46243	6.58395	-3.51373	6.58228	-0.5321	6.58292	-0.52795	6.58625	-17.6631
6.5902	-0.85052	6.5875	-0.45695	6.5875	-0.25016	6.59292	-8.45575	6.59062	-3.51281	6.58895	-0.53183	6.58958	-0.52998	6.59292	-17.6769
6.59687	-0.84909	6.59417	-0.45652	6.59417	-0.2502	6.59958	-8.44765	6.59728	-3.51171	6.59562	-0.53194	6.59625	-0.53087	6.59958	-17.6781
6.60353	-0.84681	6.60083	-0.45581	6.60083	-0.25046	6.60625	-8.43954	6.60395	-3.51098	6.60228	-0.5321	6.60292	-0.52948	6.60625	-17.6732
6.6102	-0.84501	6.6075	-0.45485	6.6075	-0.25076	6.61292	-8.4343	6.61062	-3.5108	6.60895	-0.53157	6.60958	-0.53023	6.61292	-17.6757
6.61687	-0.84549	6.61417	-0.45409	6.61417	-0.2506	6.61958	-8.43143	6.61728	-3.50916	6.61562	-0.53083	6.61625	-0.53236	6.61958	-17.6801
6.62353	-0.84665	6.62083	-0.45366	6.62083	-0.24988	6.62625	-8.42619	6.62395	-3.50532	6.62228	-0.53019	6.62292	-0.53191	6.62625	-17.6733
6.6302	-0.84639	6.6275	-0.45333	6.6275	-0.2491	6.63292	-8.41904	6.63062	-3.50093	6.62895	-0.52977	6.62958	-0.52859	6.63292	-17.6597
6.63687	-0.84501	6.63417	-0.4528	6.63417	-0.24838	6.63958	-8.41475	6.63728	-3.49727	6.63562	-0.52918	6.63625	-0.52646	6.63958	-17.6547
6.64353	-0.84469	6.64083	-0.45242	6.64083	-0.24741	6.64625	-8.41475	6.64395	-3.49307	6.64228	-0.5286	6.64292	-0.52606	6.64625	-17.6544
6.6502	-0.84458	6.6475	-0.45261	6.6475	-0.24626	6.65292	-8.41665	6.65062	-3.48777	6.64895	-0.5286	6.64958	-0.52363	6.65292	-17.6459
6.65687	-0.8431	6.65417	-0.45295	6.65417	-0.24545	6.65958	-8.41665	6.65728	-3.48338	6.65562	-0.52881	6.65625	-0.51971	6.65958	-17.634
6.66353	-0.8413	6.66083	-0.453	6.66083	-0.24499	6.66625	-8.4157	6.66395	-3.48064	6.66228	-0.5286	6.66292	-0.51872	6.66625	-17.635
6.6702	-0.84103	6.6675	-0.45266	6.6675	-0.24446	6.67292	-8.41522	6.67062	-3.47753	6.66895	-0.52786	6.66958	-0.52125	6.67292	-17.6453
6.67687	-0.84172	6.67417	-0.45238	6.67417	-0.24382	6.67958	-8.41379	6.67728	-3.47351	6.67562	-0.52712	6.67625	-0.52224	6.67958	-17.6498
6.68353	-0.84103	6.68083	-0.45214	6.68083	-0.24361	6.68625	-8.40855	6.68395	-3.47059	6.68228	-0.52632	6.68292	-0.52041	6.68625	-17.6481
6.6902	-0.83945	6.6875	-0.45166	6.6875	-0.24366	6.69292	-8.40092	6.69062	-3.47004	6.68895	-0.52537	6.68958	-0.51962	6.69292	-17.6515
6.69687	-0.8386	6.69417	-0.45085	6.69417	-0.24345	6.69958	-8.39376	6.69728	-3.46949	6.69562	-0.52399	6.69625	-0.52066	6.69958	-17.6563
6.70353	-0.83844	6.70083	-0.44966	6.70083	-0.2429	6.70625	-8.38661	6.70395	-3.46785	6.70228	-0.52272	6.70292	-0.52001	6.70625	-17.6484
6.7102	-0.83764	6.7075	-0.44847	6.7075	-0.24255	6.71292	-8.37708	6.71062	-3.46766	6.70895	-0.52192	6.70958	-0.51763	6.71292	-17.6336
6.71687	-0.83658	6.71417	-0.44723	6.71417	-0.24255	6.71958	-8.36802	6.71728	-3.46803	6.71562	-0.52118	6.71625	-0.51847	6.71958	-17.6264
6.72353	-0.83653	6.72083	-0.44632	6.72083	-0.24248	6.72625	-8.36086	6.72395	-3.46657	6.72228	-0.52039	6.72292	-0.52249	6.72625	-17.6248
6.7302	-0.83727	6.7275	-0.44584	6.7275	-0.24222	6.73292	-8.35705	6.73062	-3.46236	6.72895	-0.5197	6.72958	-0.52477	6.73292	-17.6148
6.73687	-0.83674	6.73417	-0.4458	6.73417	-0.24225	6.73958	-8.35419	6.73728	-3.45798	6.73562	-0.51928	6.73625	-0.52443	6.73958	-17.603
6.74353	-0.83537	6.74083	-0.44584	6.74083	-0.24289	6.74625	-8.35419	6.74395	-3.45469	6.74228	-0.5188	6.74292	-0.52517	6.74625	-17.6042
6.7502	-0.83478	6.7475	-0.44599	6.7475	-0.24363	6.75292	-8.35657	6.75062	-3.45066	6.74895	-0.51806	6.74958	-0.52705	6.75292	-17.6135
6.75687	-0.83505	6.75417	-0.44641	6.75417	-0.24416	6.75958	-8.35514	6.75728	-3.44518	6.75562	-0.51726	6.75625	-0.52601	6.75958	-17.6141
6.76353	-0.83441	6.76083	-0.44646	6.76083	-0.24444	6.76625	-8.34846	6.76395	-3.44024	6.76228	-0.51663	6.76292	-0.52304	6.76625	-17.6095
6.7702	-0.83266	6.7675	-0.44599	6.7675	-0.24458	6.77292	-8.34036	6.77062	-3.43695	6.76895	-0.51615	6.76958	-0.52274	6.77292	-17.6144
6.77687	-0.83155	6.77417	-0.44484	6.77417	-0.24437	6.77958	-8.33035	6.77728	-3.43366	6.77562	-0.51599	6.77625	-0.52457	6.77958	-17.6236
6.78353	-0.83113	6.78083	-0.44346	6.78083	-0.24379	6.78625	-8.31795	6.78395	-3.43056	6.78228	-0.51594	6.78292	-0.52358	6.78625	-17.6222
6.7902	-0.83001	6.7875	-0.44212	6.7875	-0.24319	6.79292	-8.30555	6.79062	-3.42836	6.78895	-0.51562	6.78958	-0.51996	6.79292	-17.6155
6.79687	-0.82832	6.79417	-0.44112	6.79417	-0.24264	6.79958	-8.30078	6.79728	-3.42708	6.79562	-0.51514	6.79625	-0.51892	6.79958	-17.6199
6.80353	-0.82774	6.80083	-0.4406	6.80083	-0.24213	6.80625	-8.30364	6.80395	-3.42489	6.80228	-0.51472	6.80292	-0.52031	6.80625	-17.6307
6.8102	-0.82821	6.8075	-0.44017	6.8075	-0.24176	6.81292	-8.30507	6.81062	-3.42215	6.80895	-0.5143	6.80958	-0.51957	6.81292	-17.6336
6.81687	-0.82811	6.81417	-0.43979	6.81417	-0.24158	6.81958	-8.30269	6.81728	-3.41996	6.81562	-0.51377	6.81625	-0.51609	6.81958	-17.6304
6.82353	-0.82747	6.82083	-0.4396	6.82083	-0.24151	6.82625	-8.29935	6.82395	-3.41831	6.82228	-0.51276	6.82292	-0.5149	6.82625	-17.6352
6.8302	-0.82721	6.8275	-0.43931	6.8275	-0.24114	6.83292	-8.29506	6.83062	-3.41575	6.82895	-0.5117	6.82958	-0.51649	6.83292	-17.6428
6.83687	-0.82715	6.83417	-0.43783	6.83417	-0.24073	6.83958	-8.28791	6.83728	-3.41283	6.83562	-0.51037	6.83625	-0.51604	6.83958	-17.6397
6.84353	-0.82615	6.84083	-0.43473	6.84083	-0.24056	6.84625	-8.2798	6.84395	-3.41136	6.84228	-0.5082	6.84292	-0.51347	6.84625	-17.6299
6.8502	-0.82435	6.8475	-0.43035	6.8475	-0.24047	6.85292	-8.27837	6.85062	-3.41009	6.84895	-0.50433	6.84958	-0.51361	6.85292	-17.6276
6.85687	-0.82339	6.85417	-0.42491	6.85417	-0.24029	6.85958	-8.28314	6.85728	-3.40789	6.85562	-0.49808	6.85625	-0.51763	6.85958	-17.6321
6.86353	-0.82318	6.86083	-0.41757	6.86083	-0.24008	6.86625	-8.28743	6.86395	-3.40442	6.86228	-0.48961	6.86292	-0.52016	6.86625	-17.6293
6.8702	-0.82291	6.8675	-0.40798	6.8675	-0.24004	6.87292	-8.28981	6.87062	-3.40186	6.86895	-0.47885	6.86958	-0.52076	6.87292	-17.6247
6.87687	-0.8227	6.87417	-0.39663	6.87417	-0.2401	6.87958	-8.29124	6.87728	-3.39948	6.87562	-0.4656	6.87625	-0.52373	6.87958	-17.6298
6.88353	-0.82334	6.88083	-0.38404	6.88083	-0.2399	6.88625	-8.29077	6.88395	-3.39619	6.88228	-0.45008	6.88292	-0.52904	6.88625	-17.6403
6.8902	-0.82461	6.8875	-0.37012	6.8875	-0.2396	6.89292	-8.28552	6.89062	-3.39254	6.88895	-0.43344	6.88958	-0.53102	6.89292	-17.6394
6.89687	-0.82493	6.89417	-0.35467	6.89417	-0.23948	6.89958	-8.27408	6.89728	-3.39016	6.89562	-0.41623	6.89625	-0.52869	6.89958	-17.6301
6.90353	-0.82413	6.90083	-0.33808	6.90083	-0.2395	6.90625	-8.2612	6.90395	-3.38705	6.90228	-0.39837	6.90292	-0.5275	6.90625	-17.6292
6.9102	-0.82318	6.9075	-0.32034	6.9075	-0.23925	6.91292	-8.25214	6.91062	-3.38194	6.90895	-0.37935	6.90958	-0.5272	6.91292	-17.633
6.91687	-0.82217	6.91417	-0.30127	6.91417	-0.23874	6.91958	-8.24499	6.91728	-3.37682	6.91562	-0.35922	6.91625	-0.52299	6.91958	-17.6268
6.92353	-0.82064	6.92083	-0.28095	6.92083	-0.23844	6.92625	-8.23736	6.92395	-3.37389	6.92228	-0.33787	6.92292	-0.5153	6.92625	-17.6141
6.9302	-0.81857	6.9275	-0.25959	6.9275	-0.23844	6.93292	-8.22926	6.93062	-3.37188	6.92895	-0.31434	6.92958	-0.51128	6.93292	-17.612
6.93687	-0.81756	6.93417	-0.23742	6.93417	-0.23838	6.93958	-8.22592	6.93728	-3.36878	6.93562	-0.28875	6.93625	-0.51218	6.93958	-17.6166
6.94353	-0.81746	6.94083	-0.21439	6.94083	-0.23819	6.94625	-8.22401	6.94395	-3.36585	6.94228	-0.26173	6.94292	-0.51247	6.94625	-17.6127
6.9502	-0.81714	6.9475	-0.19078	6.9475	-0.23815	6.95292	-8.22067	6.95062	-3.36512	6.94895	-0.23434	6.94958	-0.51123	6.95292	-17.6033
6.95687	-0.8164	6.95417	-0.16727	6.95417	-0.23822	6.95958	-8.21543	6.95728	-3.36439	6.95562	-0.20716	6.95625	-0.51218	6.95958	-17.6025
6.96353	-0.8165	6.96083	-0.14415	6.96083	-0.23798	6.96625	-8.21257	6.96395	-3.3611	6.96228	-0.18051	6.96292	-0.5154	6.96625	-17.6062
6.9702	-0.81767	6.9675	-0.12169	6.9675	-0.23725	6.97292	-8.21066	6.97062	-3.35616	6.96895	-0.15481	6.96958	-0.51461	6.97292	-17.6003
6.97687	-0.81815	6.97417	-0.10009	6.97417	-0.23655	6.97958	-8.20827	6.97728	-3.35232	6.97562	-0.13065	6.97625	-0.51014	6.97958	-17.5887
6.98353	-0.8173	6.98083	-0.08006	6.98083	-0.23591	6.98625	-8.20589	6.98395	-3.34958	6.98228	-0.10835	6.98292	-0.50732	6.98625	-17.5853
6.9902	-0.81629	6.9875	-0.06199	6.9875	-0.23535	6.99292	-8.20684	6.99062	-3.34629	6.98895	-0.08806	6.98958	-0.50662	6.99292	-17.5876
6.99687	-0.8156	6.99417	-0.04592	6.99417	-0.23483	6.99958	-8.20827	6.99728	-3.34264	6.99562	-0.06983	6.99625	-0.5036	6.99958	-17.585
7.00353	-0.81396	7.00083	-0.0319	7.00083	-0.23471	7.00625	-8.20589	7.00395	-3.34008	7.00228	-0.05383	7.00292	-0.49794	7.00625	-17.5816
7.0102	-0.81142	7.0075	-0.01979	7.0075	-0.23478	7.01292	-8.2016	7.01062	-3.3388	7.00895	-0.04005	7.00958	-0.49502	7.01292	-17.5884
7.01687	-0.8093	7.01417	-0.00968	7.01417	-0.23478	7.01958	-8.19778	7.01728	-3.33752	7.01562	-0.02787	7.01625	-0.49472	7.01958	-17.5974
7.02353	-0.80887	7.02083	-0.00134	7.02083	-0.23489	7.02625	-8.19492	7.02395	-3.33679	7.02228	-0.01748	7.02292	-0.49184	7.02625	-17.5943
7.0302	-0.80887	7.0275	0.00601	7.0275	-0.23522	7.03292	-8.18777	7.03062	-3.33715	7.02895	-0.00901	7.02958	-0.48654	7.03292	-17.5839
7.03687	-0.80829	7.03417	0.01249	7.03417	-0.23556	7.03958	-8.17919	7.03728	-3.33752	7.03562	-0.00201	7.03625	-0.48446	7.03958	-17.5789
7.04353	-0.8076	7.04083	0.01793	7.04083	-0.23545	7.04625	-8.1749	7.04395	-3.33624	7.04228	0.00387	7.04292	-0.48609	7.04625	-17.5771
7.0502	-0.80734	7.0475	0.02251	7.0475	-0.23522	7.05292	-8.17394	7.05062	-3.3335	7.04895	0.00821	7.04958	-0.48698	7.05292	-17.5659
7.05687	-0.80697	7.05417	0.02661	7.05417	-0.23515	7.05958	-8.17204	7.05728	-3.32966	7.05562	0.0107	7.05625	-0.48604	7.05958	-17.5562
7.06353	-0.80585	7.06083	0.03018	7.06083	-0.23487	7.06625	-8.16774	7.06395	-3.32417	7.06228	0.01203	7.06292	-0.48768	7.06625	-17.5593
7.0702	-0.80485	7.0675	0.03266	7.0675	-0.23411	7.07292	-8.16488	7.07062	-3.31595	7.06895	0.01314	7.06958	-0.4916	7.07292	-17.5692
7.07687	-0.80453	7.07417	0.03428	7.07417	-0.23324	7.07958	-8.16107	7.07728	-3.30626	7.07562	0.01399	7.07625	-0.49264	7.07958	-17.5698
7.08353	-0.80432	7.08083	0.03557	7.08083	-0.23277	7.08625	-8.15296	7.08395	-3.29804	7.08228	0.01473	7.08292	-0.49046	7.08625	-17.5656
7.0902	-0.80379	7.0875	0.03633	7.0875	-0.23245	7.09292	-8.14152	7.09062	-3.29164	7.08895	0.016	7.08958	-0.48902	7.09292	-17.5707
7.09687	-0.80368	7.09417	0.03629	7.09417	-0.23176	7.09958	-8.13246	7.09728	-3.28597	7.09562	0.01743	7.09625	-0.48932	7.09958	-17.5775
7.10353	-0.80405	7.10083	0.03586	7.10083	-0.23082	7.10625	-8.12674	7.10395	-3.28159	7.10228	0.01854	7.10292	-0.48812	7.10625	-17.5735
7.1102	-0.80427	7.1075	0.03581	7.1075	-0.23021	7.11292	-8.12197	7.11062	-3.27994	7.10895	0.01886	7.10958	-0.48604	7.11292	-17.5647
7.11687	-0.80464	7.11417	0.03581	7.11417	-0.22999	7.11958	-8.11815	7.11728	-3.27884	7.11562	0.01897	7.11625	-0.48654	7.11958	-17.569
7.12353	-0.80543	7.12083	0.03548	7.12083	-0.2298	7.12625	-8.11672	7.12395	-3.27555	7.12228	0.01891	7.12292	-0.48872	7.12625	-17.5803
7.1302	-0.80638	7.1275	0.035	7.1275	-0.22954	7.13292	-8.11434	7.13062	-3.27007	7.12895	0.01844	7.12958	-0.48798	7.13292	-17.5817
7.13687	-0.80607	7.13417	0.03486	7.13417	-0.22955	7.13958	-8.10719	7.13728	-3.26422	7.13562	0.01748	7.13625	-0.48455	7.13958	-17.5768
7.14353	-0.80501	7.14083	0.03476	7.14083	-0.22994	7.14625	-8.09717	7.14395	-3.25746	7.14228	0.01648	7.14292	-0.48237	7.14625	-17.5799
7.1502	-0.80453	7.1475	0.03414	7.1475	-0.23015	7.15292	-8.08716	7.15062	-3.24941	7.14895	0.01595	7.14958	-0.48163	7.15292	-17.5879
7.15687	-0.80411	7.15417	0.03304	7.15417	-0.22996	7.15958	-8.08096	7.15728	-3.24192	7.15562	0.01521	7.15625	-0.4789	7.15958	-17.5833
7.16353	-0.80321	7.16083	0.03247	7.16083	-0.22975	7.16625	-8.07762	7.16395	-3.23735	7.16228	0.0142	7.16292	-0.47543	7.16625	-17.5704
7.1702	-0.80199	7.1675	0.03247	7.1675	-0.22973	7.17292	-8.07905	7.17062	-3.23479	7.16895	0.01298	7.16958	-0.47602	7.17292	-17.5661
7.17687	-0.80178	7.17417	0.03209	7.17417	-0.22955	7.17958	-8.08477	7.17728	-3.2315	7.17562	0.01187	7.17625	-0.4794	7.17958	-17.5687
7.18353	-0.80204	7.18083	0.03095	7.18083	-0.22899	7.18625	-8.08954	7.18395	-3.22693	7.18228	0.01081	7.18292	-0.48059	7.18625	-17.5644
7.1902	-0.8014	7.1875	0.02975	7.1875	-0.22862	7.19292	-8.09002	7.19062	-3.22236	7.18895	0.00959	7.18958	-0.47925	7.19292	-17.5546
7.19687	-0.80008	7.19417	0.0288	7.19417	-0.22856	7.19958	-8.08764	7.19728	-3.21798	7.19562	0.00858	7.19625	-0.48019	7.19958	-17.5529
7.20353	-0.7987	7.20083	0.02756	7.20083	-0.22832	7.20625	-8.08334	7.20395	-3.21231	7.20228	0.00742	7.20292	-0.48326	7.20625	-17.5559
7.2102	-0.79738	7.2075	0.02589	7.2075	-0.22777	7.21292	-8.07476	7.21062	-3.20555	7.20895	0.00588	7.20958	-0.48312	7.21292	-17.5528
7.21687	-0.79521	7.21417	0.02451	7.21417	-0.22735	7.21958	-8.06284	7.21728	-3.19842	7.21562	0.00434	7.21625	-0.48009	7.21958	-17.5483
7.22353	-0.79224	7.22083	0.02379	7.22083	-0.22735	7.22625	-8.05235	7.22395	-3.19184	7.22228	0.00318	7.22292	-0.47855	7.22625	-17.5549
7.2302	-0.79044	7.2275	0.02298	7.2275	-0.22733	7.23292	-8.04567	7.23062	-3.18453	7.22895	0.00228	7.22958	-0.47875	7.23292	-17.5656
7.23687	-0.79012	7.23417	0.0217	7.23417	-0.22722	7.23958	-8.03995	7.23728	-3.17612	7.23562	0.00106	7.23625	-0.47612	7.23958	-17.5673
7.24353	-0.79001	7.24083	0.02036	7.24083	-0.22726	7.24625	-8.03328	7.24395	-3.16789	7.24228	-0.000317891	7.24292	-0.47141	7.24625	-17.5652
7.2502	-0.78985	7.2475	0.01898	7.2475	-0.22733	7.25292	-8.02517	7.25062	-3.16021	7.24895	-0.00154	7.24958	-0.46997	7.25292	-17.5707
7.25687	-0.79023	7.25417	0.01726	7.25417	-0.22724	7.25958	-8.01802	7.25728	-3.154	7.25562	-0.00344	7.25625	-0.47176	7.25958	-17.5762
7.26353	-0.79144	7.26083	0.01521	7.26083	-0.22705	7.26625	-8.01182	7.26395	-3.14852	7.26228	-0.00636	7.26292	-0.47221	7.26625	-17.5675
7.2702	-0.79166	7.2675	0.0134	7.2675	-0.22706	7.27292	-8.00467	7.27062	-3.14413	7.26895	-0.0098	7.26958	-0.47027	7.27292	-17.5509
7.27687	-0.79049	7.27417	0.01192	7.27417	-0.22706	7.27958	-7.99799	7.27728	-3.13993	7.27562	-0.01293	7.27625	-0.47042	7.27958	-17.5428
7.28353	-0.78927	7.28083	0.0102	7.28083	-0.22682	7.28625	-7.99227	7.28395	-3.13499	7.28228	-0.01558	7.28292	-0.47221	7.28625	-17.5402
7.2902	-0.788	7.2875	0.00801	7.2875	-0.22643	7.29292	-7.98893	7.29062	-3.12951	7.28895	-0.01812	7.28958	-0.47112	7.29292	-17.5298
7.29687	-0.78625	7.29417	0.00596	7.29417	-0.22629	7.29958	-7.98798	7.29728	-3.12311	7.29562	-0.0205	7.29625	-0.4672	7.29958	-17.5173
7.30353	-0.78424	7.30083	0.0041	7.30083	-0.22609	7.30625	-7.98845	7.30395	-3.11671	7.30228	-0.02236	7.30292	-0.46502	7.30625	-17.5168
7.3102	-0.78323	7.3075	0.00215	7.3075	-0.22546	7.31292	-7.98988	7.31062	-3.10995	7.30895	-0.02368	7.30958	-0.46586	7.31292	-17.5249
7.31687	-0.78323	7.31417	-0.000190735	7.31417	-0.22473	7.31958	-7.98988	7.31728	-3.10446	7.31562	-0.02511	7.31625	-0.46546	7.31958	-17.5255
7.32353	-0.78307	7.32083	-0.00234	7.32083	-0.22454	7.32625	-7.98655	7.32395	-3.10081	7.32228	-0.02707	7.32292	-0.46323	7.32625	-17.5201
7.3302	-0.78339	7.3275	-0.00391	7.3275	-0.22491	7.33292	-7.98178	7.33062	-3.09697	7.32895	-0.02914	7.32958	-0.46407	7.33292	-17.5221
7.33687	-0.78466	7.33417	-0.00567	7.33417	-0.22508	7.33958	-7.97606	7.33728	-3.09167	7.33562	-0.03105	7.33625	-0.46799	7.33958	-17.5286
7.34353	-0.78567	7.34083	-0.00763	7.34083	-0.22493	7.34625	-7.96556	7.34395	-3.08509	7.34228	-0.03322	7.34292	-0.47007	7.34625	-17.527
7.3502	-0.78482	7.3475	-0.01001	7.3475	-0.22484	7.35292	-7.95269	7.35062	-3.07869	7.34895	-0.03582	7.34958	-0.46938	7.35292	-17.5225
7.35687	-0.78265	7.35417	-0.01235	7.35417	-0.22482	7.35958	-7.94077	7.35728	-3.07193	7.35562	-0.03873	7.35625	-0.47042	7.35958	-17.5303
7.36353	-0.78111	7.36083	-0.01445	7.36083	-0.22441	7.36625	-7.93314	7.36395	-3.06389	7.36228	-0.04133	7.36292	-0.47384	7.36625	-17.5447
7.3702	-0.77989	7.3675	-0.01659	7.3675	-0.22367	7.37292	-7.92933	7.37062	-3.05657	7.36895	-0.04376	7.36958	-0.47444	7.37292	-17.5475
7.37687	-0.77772	7.37417	-0.01869	7.37417	-0.22323	7.37958	-7.92789	7.37728	-3.052	7.37562	-0.04599	7.37625	-0.47166	7.37958	-17.5422
7.38353	-0.77555	7.38083	-0.02098	7.38083	-0.22325	7.38625	-7.93123	7.38395	-3.0489	7.38228	-0.04779	7.38292	-0.47032	7.38625	-17.5427
7.3902	-0.77523	7.3875	-0.02322	7.3875	-0.22321	7.39292	-7.93552	7.39062	-3.04524	7.38895	-0.04933	7.38958	-0.47146	7.39292	-17.5467
7.39687	-0.77671	7.39417	-0.02518	7.39417	-0.22305	7.39958	-7.93648	7.39728	-3.04122	7.39562	-0.05065	7.39625	-0.47037	7.39958	-17.5396
7.40353	-0.7782	7.40083	-0.02685	7.40083	-0.223	7.40625	-7.93219	7.40395	-3.03848	7.40228	-0.05208	7.40292	-0.4667	7.40625	-17.5272
7.4102	-0.77942	7.4075	-0.02871	7.4075	-0.22305	7.41292	-7.92599	7.41062	-3.03537	7.40895	-0.05378	7.40958	-0.46516	7.41292	-17.5284
7.41687	-0.7809	7.41417	-0.03076	7.41417	-0.22289	7.41958	-7.92122	7.41728	-3.03025	7.41562	-0.05584	7.41625	-0.46635	7.41958	-17.5385
7.42353	-0.78207	7.42083	-0.03266	7.42083	-0.22267	7.42625	-7.9155	7.42395	-3.02422	7.42228	-0.05833	7.42292	-0.46581	7.42625	-17.5411
7.4302	-0.78196	7.4275	-0.03428	7.4275	-0.22254	7.43292	-7.90882	7.43062	-3.0191	7.42895	-0.06093	7.42958	-0.46273	7.43292	-17.5376
7.43687	-0.78074	7.43417	-0.03586	7.43417	-0.22237	7.43958	-7.90501	7.43728	-3.01563	7.43562	-0.06353	7.43625	-0.46219	7.43958	-17.5416
7.44353	-0.77942	7.44083	-0.03791	7.44083	-0.22191	7.44625	-7.90453	7.44395	-3.01179	7.44228	-0.06586	7.44292	-0.46387	7.44625	-17.548
7.4502	-0.77772	7.4475	-0.0401	7.4475	-0.22131	7.45292	-7.90358	7.45062	-3.00832	7.44895	-0.06792	7.44958	-0.46254	7.45292	-17.5418
7.45687	-0.77587	7.45417	-0.0421	7.45417	-0.22078	7.45958	-7.89833	7.45728	-3.00686	7.45562	-0.06978	7.45625	-0.45812	7.45958	-17.5267
7.46353	-0.77444	7.46083	-0.04387	7.46083	-0.22028	7.46625	-7.89261	7.46395	-3.00667	7.46228	-0.07137	7.46292	-0.45604	7.46625	-17.5219
7.4702	-0.77354	7.4675	-0.04559	7.4675	-0.21966	7.47292	-7.88832	7.47062	-3.00612	7.46895	-0.07274	7.46958	-0.45748	7.47292	-17.525
7.47687	-0.77242	7.47417	-0.04745	7.47417	-0.21924	7.47958	-7.88307	7.47728	-3.00448	7.47562	-0.07391	7.47625	-0.45723	7.47958	-17.5225
7.48353	-0.77073	7.48083	-0.04897	7.48083	-0.21924	7.48625	-7.87544	7.48395	-3.00265	7.48228	-0.07523	7.48292	-0.4549	7.48625	-17.516
7.4902	-0.76962	7.4875	-0.05016	7.4875	-0.21947	7.49292	-7.86781	7.49062	-3.00119	7.48895	-0.07688	7.48958	-0.45515	7.49292	-17.5202
7.49687	-0.7693	7.49417	-0.0515	7.49417	-0.21954	7.49958	-7.86209	7.49728	-2.99918	7.49562	-0.07863	7.49625	-0.45832	7.49958	-17.5318
7.50353	-0.7693	7.50083	-0.05293	7.50083	-0.21935	7.50625	-7.85446	7.50395	-2.99772	7.50228	-0.08069	7.50292	-0.45906	7.50625	-17.5335
7.5102	-0.76871	7.5075	-0.05422	7.5075	-0.21931	7.51292	-7.84302	7.51062	-2.99881	7.50895	-0.08297	7.50958	-0.45639	7.51292	-17.5277
7.51687	-0.76813	7.51417	-0.05522	7.51417	-0.21945	7.51958	-7.833	7.51728	-3.00101	7.51562	-0.08546	7.51625	-0.45535	7.51958	-17.5292
7.52353	-0.76803	7.52083	-0.05636	7.52083	-0.2194	7.52625	-7.82776	7.52395	-3.00229	7.52228	-0.08806	7.52292	-0.45668	7.52625	-17.5377
7.5302	-0.76792	7.5275	-0.05803	7.5275	-0.21906	7.53292	-7.82537	7.53062	-3.00247	7.52895	-0.09039	7.52958	-0.45589	7.53292	-17.537
7.53687	-0.76723	7.53417	-0.05975	7.53417	-0.21873	7.53958	-7.82204	7.53728	-3.00283	7.53562	-0.09245	7.53625	-0.45257	7.53958	-17.5292
7.54353	-0.76612	7.54083	-0.06156	7.54083	-0.21859	7.54625	-7.81775	7.54395	-3.00302	7.54228	-0.0942	7.54292	-0.45177	7.54625	-17.5278
7.5502	-0.76516	7.5475	-0.06342	7.5475	-0.21837	7.55292	-7.81631	7.55062	-3.00119	7.54895	-0.09584	7.54958	-0.45381	7.55292	-17.5304
7.55687	-0.76379	7.55417	-0.06552	7.55417	-0.21795	7.55958	-7.81393	7.55728	-2.99863	7.55562	-0.09749	7.55625	-0.45351	7.55958	-17.5235
7.56353	-0.76172	7.56083	-0.06757	7.56083	-0.21758	7.56625	-7.80725	7.56395	-2.99808	7.56228	-0.0995	7.56292	-0.45034	7.56625	-17.5114
7.5702	-0.7595	7.5675	-0.06914	7.5675	-0.21719	7.57292	-7.79724	7.57062	-2.99918	7.56895	-0.10141	7.56958	-0.4492	7.57292	-17.51
7.57687	-0.75833	7.57417	-0.07048	7.57417	-0.21687	7.57958	-7.79057	7.57728	-2.999	7.57562	-0.103	7.57625	-0.45068	7.57958	-17.5171
7.58353	-0.75796	7.58083	-0.07172	7.58083	-0.21661	7.58625	-7.78818	7.58395	-2.99772	7.58228	-0.10448	7.58292	-0.44994	7.58625	-17.517
7.5902	-0.7578	7.5875	-0.07286	7.5875	-0.21648	7.59292	-7.78723	7.59062	-2.99735	7.58895	-0.10602	7.58958	-0.44677	7.59292	-17.5134
7.59687	-0.75801	7.59417	-0.07391	7.59417	-0.21631	7.59958	-7.78675	7.59728	-2.99826	7.59562	-0.10729	7.59625	-0.44597	7.59958	-17.5157
7.60353	-0.75886	7.60083	-0.0752	7.60083	-0.21597	7.60625	-7.78723	7.60395	-2.99772	7.60228	-0.10808	7.60292	-0.4481	7.60625	-17.5187
7.6102	-0.75918	7.6075	-0.07696	7.6075	-0.21583	7.61292	-7.7858	7.61062	-2.99625	7.60895	-0.10893	7.60958	-0.44845	7.61292	-17.5092
7.61687	-0.75796	7.61417	-0.07896	7.61417	-0.21588	7.61958	-7.78008	7.61728	-2.99753	7.61562	-0.11057	7.61625	-0.44577	7.61958	-17.4931
7.62353	-0.75626	7.62083	-0.08068	7.62083	-0.21587	7.62625	-7.77292	7.62395	-3.00046	7.62228	-0.11248	7.62292	-0.44463	7.62625	-17.4897
7.6302	-0.75552	7.6275	-0.08235	7.6275	-0.21546	7.63292	-7.76577	7.63062	-3.0021	7.62895	-0.11412	7.62958	-0.44558	7.63292	-17.4934
7.63687	-0.75542	7.63417	-0.0843	7.63417	-0.215	7.63958	-7.75719	7.63728	-3.00174	7.63562	-0.11582	7.63625	-0.44453	7.63958	-17.492
7.64353	-0.75489	7.64083	-0.08602	7.64083	-0.21475	7.64625	-7.7486	7.64395	-3.00247	7.64228	-0.11778	7.64292	-0.44116	7.64625	-17.4872
7.6502	-0.7543	7.6475	-0.08731	7.6475	-0.21459	7.65292	-7.7424	7.65062	-3.00393	7.64895	-0.11953	7.64958	-0.44081	7.65292	-17.4928
7.65687	-0.75425	7.65417	-0.08841	7.65417	-0.21417	7.65958	-7.7405	7.65728	-3.0032	7.65562	-0.12022	7.65625	-0.44429	7.65958	-17.5044
7.66353	-0.75383	7.66083	-0.08969	7.66083	-0.21366	7.66625	-7.73668	7.66395	-3.00028	7.66228	-0.12043	7.66292	-0.44582	7.66625	-17.5044
7.6702	-0.75197	7.6675	-0.09122	7.6675	-0.21345	7.67292	-7.73001	7.67062	-2.9979	7.66895	-0.12075	7.66958	-0.44394	7.67292	-17.4976
7.67687	-0.74996	7.67417	-0.09279	7.67417	-0.21341	7.67958	-7.72238	7.67728	-2.99534	7.67562	-0.12133	7.67625	-0.44334	7.67958	-17.5001
7.68353	-0.74964	7.68083	-0.09451	7.68083	-0.21327	7.68625	-7.71713	7.68395	-2.99114	7.68228	-0.12207	7.68292	-0.44488	7.68625	-17.5086
7.6902	-0.75049	7.6875	-0.09623	7.6875	-0.21306	7.69292	-7.71046	7.69062	-2.98529	7.68895	-0.12334	7.68958	-0.44334	7.69292	-17.5073
7.69687	-0.75065	7.69417	-0.09766	7.69417	-0.21332	7.69958	-7.70187	7.69728	-2.98108	7.69562	-0.12525	7.69625	-0.43843	7.69958	-17.4993
7.70353	-0.74991	7.70083	-0.09871	7.70083	-0.21385	7.70625	-7.69377	7.70395	-2.97962	7.70228	-0.12742	7.70292	-0.43605	7.70625	-17.5007
7.7102	-0.74943	7.7075	-0.09952	7.7075	-0.2141	7.71292	-7.68709	7.71062	-2.97889	7.70895	-0.12965	7.70958	-0.43724	7.71292	-17.5066
7.71687	-0.74869	7.71417	-0.10018	7.71417	-0.21405	7.71958	-7.68185	7.71728	-2.97907	7.71562	-0.13171	7.71625	-0.4365	7.71958	-17.5005
7.72353	-0.74583	7.72083	-0.10076	7.72083	-0.21376	7.72625	-7.67422	7.72395	-2.98017	7.72228	-0.13341	7.72292	-0.43308	7.72625	-17.4872
7.7302	-0.74191	7.7275	-0.10142	7.7275	-0.21323	7.73292	-7.66754	7.73062	-2.98145	7.72895	-0.13463	7.72958	-0.43199	7.73292	-17.4825
7.73687	-0.73957	7.73417	-0.10233	7.73417	-0.2123	7.73958	-7.66039	7.73728	-2.98072	7.73562	-0.13579	7.73625	-0.43348	7.73958	-17.484
7.74353	-0.73899	7.74083	-0.10309	7.74083	-0.21129	7.74625	-7.65228	7.74395	-2.97816	7.74228	-0.13712	7.74292	-0.43308	7.74625	-17.4765
7.7502	-0.73825	7.7475	-0.10376	7.7475	-0.21069	7.75292	-7.64275	7.75062	-2.97542	7.74895	-0.13834	7.74958	-0.43055	7.75292	-17.4664
7.75687	-0.7373	7.75417	-0.10481	7.75417	-0.21046	7.75958	-7.63321	7.75728	-2.97231	7.75562	-0.13945	7.75625	-0.4305	7.75958	-17.4686
7.76353	-0.73772	7.76083	-0.10648	7.76083	-0.21037	7.76625	-7.62653	7.76395	-2.9681	7.76228	-0.14024	7.76292	-0.43194	7.76625	-17.4798
7.7702	-0.7392	7.7675	-0.10824	7.7675	-0.21044	7.77292	-7.62033	7.77062	-2.96408	7.76895	-0.14109	7.76958	-0.4302	7.77292	-17.4843
7.77687	-0.73957	7.77417	-0.10986	7.77417	-0.21064	7.77958	-7.61271	7.77728	-2.96226	7.77562	-0.1421	7.77625	-0.42604	7.77958	-17.4825
7.78353	-0.73899	7.78083	-0.11187	7.78083	-0.21078	7.78625	-7.60794	7.78395	-2.96134	7.78228	-0.14337	7.78292	-0.4246	7.78625	-17.4863
7.7902	-0.73878	7.7875	-0.11415	7.7875	-0.21062	7.79292	-7.60841	7.79062	-2.95951	7.78895	-0.14453	7.78958	-0.42529	7.79292	-17.4911
7.79687	-0.73904	7.79417	-0.11573	7.79417	-0.21013	7.79958	-7.61366	7.79728	-2.95732	7.79562	-0.14581	7.79625	-0.42356	7.79958	-17.486
7.80353	-0.73825	7.80083	-0.11625	7.80083	-0.20963	7.80625	-7.61652	7.80395	-2.95622	7.80228	-0.14718	7.80292	-0.42053	7.80625	-17.4745
7.8102	-0.73613	7.8075	-0.11673	7.8075	-0.20912	7.81292	-7.61604	7.81062	-2.9544	7.80895	-0.14861	7.80958	-0.42078	7.81292	-17.472
7.81687	-0.73497	7.81417	-0.11787	7.81417	-0.2084	7.81958	-7.61414	7.81728	-2.95019	7.81562	-0.14973	7.81625	-0.42341	7.81958	-17.4765
7.82353	-0.73449	7.82083	-0.11902	7.82083	-0.20755	7.82625	-7.61127	7.82395	-2.94416	7.82228	-0.15063	7.82292	-0.42296	7.82625	-17.4756
7.8302	-0.73385	7.8275	-0.11978	7.8275	-0.20681	7.83292	-7.60365	7.83062	-2.93959	7.82895	-0.15137	7.82958	-0.42038	7.83292	-17.4703
7.83687	-0.73253	7.83417	-0.12031	7.83417	-0.20629	7.83958	-7.59268	7.83728	-2.93575	7.83562	-0.15216	7.83625	-0.42118	7.83958	-17.473
7.84353	-0.73163	7.84083	-0.12121	7.84083	-0.20548	7.84625	-7.58123	7.84395	-2.9321	7.84228	-0.15322	7.84292	-0.4245	7.84625	-17.4795
7.8502	-0.73168	7.8475	-0.12212	7.8475	-0.20425	7.85292	-7.57313	7.85062	-2.92899	7.84895	-0.1546	7.84958	-0.42524	7.85292	-17.4739
7.85687	-0.73126	7.85417	-0.12269	7.85417	-0.20262	7.85958	-7.56836	7.85728	-2.92807	7.85562	-0.15603	7.85625	-0.42311	7.85958	-17.4587
7.86353	-0.7303	7.86083	-0.12307	7.86083	-0.20022	7.86625	-7.56693	7.86395	-2.92789	7.86228	-0.15714	7.86292	-0.42385	7.86625	-17.4497
7.8702	-0.73004	7.8675	-0.12345	7.8675	-0.19658	7.87292	-7.56836	7.87062	-2.92643	7.86895	-0.15799	7.86958	-0.42668	7.87292	-17.445
7.87687	-0.73073	7.87417	-0.12403	7.87417	-0.19162	7.87958	-7.56931	7.87728	-2.9246	7.87562	-0.15884	7.87625	-0.42564	7.87958	-17.4333
7.88353	-0.73094	7.88083	-0.1246	7.88083	-0.18556	7.88625	-7.56598	7.88395	-2.92332	7.88228	-0.15953	7.88292	-0.42028	7.88625	-17.4165
7.8902	-0.72977	7.8875	-0.12517	7.8875	-0.17821	7.89292	-7.5593	7.89062	-2.92186	7.88895	-0.15985	7.88958	-0.41661	7.89292	-17.4116
7.89687	-0.72855	7.89417	-0.12579	7.89417	-0.16924	7.89958	-7.55072	7.89728	-2.91839	7.89562	-0.1599	7.89625	-0.41647	7.89958	-17.413
7.90353	-0.72781	7.90083	-0.12631	7.90083	-0.15898	7.90625	-7.54118	7.90395	-2.91345	7.90228	-0.16027	7.90292	-0.41463	7.90625	-17.4063
7.9102	-0.72681	7.9075	-0.12693	7.9075	-0.148	7.91292	-7.53021	7.91062	-2.90888	7.90895	-0.16133	7.90958	-0.41091	7.91292	-17.3945
7.91687	-0.72548	7.91417	-0.12765	7.91417	-0.13634	7.91958	-7.51972	7.91728	-2.90395	7.91562	-0.1626	7.91625	-0.41042	7.91958	-17.3888
7.92353	-0.72495	7.92083	-0.12846	7.92083	-0.12419	7.92625	-7.51352	7.92395	-2.89773	7.92228	-0.16371	7.92292	-0.41374	7.92625	-17.3842
7.9302	-0.72543	7.9275	-0.12918	7.9275	-0.11204	7.93292	-7.50828	7.93062	-2.89079	7.92895	-0.1644	7.92958	-0.41552	7.93292	-17.368
7.93687	-0.72532	7.93417	-0.12975	7.93417	-0.10082	7.93958	-7.50256	7.93728	-2.88548	7.93562	-0.16509	7.93625	-0.41433	7.93958	-17.3488
7.94353	-0.72384	7.94083	-0.13027	7.94083	-0.09092	7.94625	-7.4954	7.94395	-2.8811	7.94228	-0.16562	7.94292	-0.41458	7.94625	-17.3425
7.9502	-0.72236	7.9475	-0.13084	7.9475	-0.08233	7.95292	-7.48873	7.95062	-2.87616	7.94895	-0.16589	7.94958	-0.41696	7.95292	-17.3442
7.95687	-0.7214	7.95417	-0.13151	7.95417	-0.07582	7.95958	-7.48158	7.95728	-2.87123	7.95562	-0.16626	7.95625	-0.41622	7.95958	-17.3397
7.96353	-0.71992	7.96083	-0.1318	7.96083	-0.07195	7.96625	-7.47728	7.96395	-2.86849	7.96228	-0.16684	7.96292	-0.4122	7.96625	-17.3335
7.9702	-0.7178	7.9675	-0.13161	7.9675	-0.07105	7.97292	-7.47585	7.97062	-2.86684	7.96895	-0.16758	7.96958	-0.40982	7.97292	-17.3378
7.97687	-0.71685	7.97417	-0.13123	7.97417	-0.0726	7.97958	-7.47633	7.97728	-2.86465	7.97562	-0.16811	7.97625	-0.40942	7.97958	-17.3462
7.98353	-0.71748	7.98083	-0.13084	7.98083	-0.07658	7.98625	-7.47633	7.98395	-2.86227	7.98228	-0.16854	7.98292	-0.4064	7.98625	-17.3437
7.9902	-0.7178	7.9875	-0.13075	7.9875	-0.08297	7.99292	-7.4749	7.99062	-2.86063	7.98895	-0.16891	7.98958	-0.40104	7.99292	-17.3343
7.99687	-0.71711	7.99417	-0.13065	7.99417	-0.09099	7.99958	-7.47299	7.99728	-2.85953	7.99562	-0.16912	7.99625	-0.39876	7.99958	-17.333
8.00353	-0.71653	8.00083	-0.13099	8.00083	-0.09954	8.00625	-7.47013	8.00395	-2.85606	8.00228	-0.16949	8.00292	-0.39985	8.00625	-17.3367
8.0102	-0.71647	8.0075	-0.13161	8.0075	-0.1083	8.01292	-7.46393	8.01062	-2.85167	8.00895	-0.17039	8.00958	-0.39975	8.01292	-17.3315
8.01687	-0.71573	8.01417	-0.13237	8.01417	-0.11758	8.01958	-7.45535	8.01728	-2.84728	8.01562	-0.17156	8.01625	-0.39841	8.01958	-17.3222
8.02353	-0.7142	8.02083	-0.13332	8.02083	-0.12707	8.02625	-7.44629	8.02395	-2.84216	8.02228	-0.17262	8.02292	-0.4	8.02625	-17.3223
8.0302	-0.71351	8.0275	-0.13423	8.0275	-0.13597	8.03292	-7.43961	8.03062	-2.83504	8.02895	-0.1733	8.02958	-0.40357	8.03292	-17.3294
8.03687	-0.7134	8.03417	-0.13514	8.03417	-0.14418	8.03958	-7.43341	8.03728	-2.8259	8.03562	-0.17383	8.03625	-0.40432	8.03958	-17.3294
8.04353	-0.71229	8.04083	-0.13604	8.04083	-0.1522	8.04625	-7.42435	8.04395	-2.81621	8.04228	-0.17426	8.04292	-0.40258	8.04625	-17.3273
8.0502	-0.71038	8.0475	-0.13709	8.0475	-0.15937	8.05292	-7.41482	8.05062	-2.80488	8.04895	-0.17442	8.04958	-0.40248	8.05292	-17.3375
8.05687	-0.70916	8.05417	-0.13819	8.05417	-0.16506	8.05958	-7.40671	8.05728	-2.78934	8.05562	-0.17468	8.05625	-0.40342	8.05958	-17.3528
8.06353	-0.70858	8.06083	-0.13914	8.06083	-0.16938	8.06625	-7.3967	8.06395	-2.76941	8.06228	-0.17511	8.06292	-0.40094	8.06625	-17.3562
8.0702	-0.70731	8.0675	-0.14005	8.0675	-0.17341	8.07292	-7.38096	8.07062	-2.74565	8.06895	-0.17595	8.06958	-0.39559	8.07292	-17.3528
8.07687	-0.70577	8.07417	-0.14091	8.07417	-0.1771	8.07958	-7.36284	8.07728	-2.71641	8.07562	-0.17664	8.07625	-0.39236	8.07958	-17.3589
8.08353	-0.70556	8.08083	-0.14176	8.08083	-0.17987	8.08625	-7.34091	8.08395	-2.6793	8.08228	-0.17675	8.08292	-0.39117	8.08625	-17.3697
8.0902	-0.70635	8.0875	-0.14257	8.0875	-0.18205	8.09292	-7.31516	8.09062	-2.63452	8.08895	-0.17669	8.08958	-0.38691	8.09292	-17.3686
8.09687	-0.70635	8.09417	-0.14338	8.09417	-0.18413	8.09958	-7.28369	8.09728	-2.58516	8.09562	-0.17664	8.09625	-0.37962	8.09958	-17.3629
8.10353	-0.70556	8.10083	-0.1442	8.10083	-0.18611	8.10625	-7.24983	8.10395	-2.53015	8.10228	-0.17664	8.10292	-0.37516	8.10625	-17.3668
8.1102	-0.70524	8.1075	-0.14482	8.1075	-0.18731	8.11292	-7.21741	8.11062	-2.468	8.10895	-0.17643	8.10958	-0.37456	8.11292	-17.3761
8.11687	-0.70577	8.11417	-0.14515	8.11417	-0.18784	8.11958	-7.18546	8.11728	-2.4	8.11562	-0.17659	8.11625	-0.37307	8.11958	-17.3756
8.12353	-0.70609	8.12083	-0.14482	8.12083	-0.18849	8.12625	-7.15303	8.12395	-2.32853	8.12228	-0.17722	8.12292	-0.3699	8.12625	-17.371
8.1302	-0.70567	8.1275	-0.14405	8.1275	-0.18939	8.13292	-7.12252	8.13062	-2.25542	8.12895	-0.17807	8.12958	-0.3696	8.13292	-17.3744
8.13687	-0.70551	8.13417	-0.14324	8.13417	-0.19013	8.13958	-7.09581	8.13728	-2.18029	8.13562	-0.1786	8.13625	-0.37218	8.13958	-17.3792
8.14353	-0.70551	8.14083	-0.14286	8.14083	-0.19054	8.14625	-7.07006	8.14395	-2.10535	8.14228	-0.17887	8.14292	-0.37213	8.14625	-17.375
8.1502	-0.70477	8.1475	-0.14281	8.1475	-0.19096	8.15292	-7.04193	8.15062	-2.03534	8.14895	-0.17871	8.14958	-0.36891	8.15292	-17.366
8.15687	-0.70349	8.15417	-0.14286	8.15417	-0.19144	8.15958	-7.01571	8.15728	-1.97301	8.15562	-0.17807	8.15625	-0.36683	8.15958	-17.3659
8.16353	-0.70302	8.16083	-0.14315	8.16083	-0.19155	8.16625	-6.99902	8.16395	-1.91927	8.16228	-0.17701	8.16292	-0.36687	8.16625	-17.368
8.1702	-0.70328	8.1675	-0.14353	8.1675	-0.19134	8.17292	-6.99234	8.17062	-1.87467	8.16895	-0.17553	8.16958	-0.36554	8.17292	-17.3634
8.17687	-0.70286	8.17417	-0.14396	8.17417	-0.19137	8.17958	-6.98948	8.17728	-1.84122	8.17562	-0.17378	8.17625	-0.36276	8.17958	-17.359
8.18353	-0.70159	8.18083	-0.14358	8.18083	-0.19178	8.18625	-6.98948	8.18395	-1.81965	8.18228	-0.17156	8.18292	-0.36296	8.18625	-17.3668
8.1902	-0.70074	8.1875	-0.14238	8.1875	-0.19217	8.19292	-6.99568	8.19062	-1.80777	8.18895	-0.16896	8.18958	-0.36613	8.19292	-17.3786
8.19687	-0.7	8.19417	-0.14057	8.19417	-0.19254	8.19958	-7.00569	8.19728	-1.80448	8.19562	-0.16567	8.19625	-0.36747	8.19958	-17.3787
8.20353	-0.69809	8.20083	-0.1379	8.20083	-0.19323	8.20625	-7.01284	8.20395	-1.81088	8.20228	-0.16138	8.20292	-0.36583	8.20625	-17.3725
8.2102	-0.69544	8.2075	-0.13404	8.2075	-0.19402	8.21292	-7.01523	8.21062	-1.8255	8.20895	-0.15577	8.20958	-0.36539	8.21292	-17.3753
8.21687	-0.69412	8.21417	-0.12875	8.21417	-0.19427	8.21958	-7.01952	8.21728	-1.84707	8.21562	-0.14888	8.21625	-0.36717	8.21958	-17.3812
8.22353	-0.69406	8.22083	-0.12269	8.22083	-0.194	8.22625	-7.02715	8.22395	-1.87357	8.22228	-0.14114	8.22292	-0.36673	8.22625	-17.3734
8.2302	-0.69364	8.2275	-0.11621	8.2275	-0.19367	8.23292	-7.0343	8.23062	-1.90647	8.22895	-0.13277	8.22958	-0.3635	8.23292	-17.36
8.23687	-0.69306	8.23417	-0.10958	8.23417	-0.19338	8.23958	-7.04193	8.23728	-1.94376	8.23562	-0.12329	8.23625	-0.36256	8.23958	-17.3581
8.24353	-0.69316	8.24083	-0.10276	8.24083	-0.19294	8.24625	-7.0529	8.24395	-1.98178	8.24228	-0.1128	8.24292	-0.36479	8.24625	-17.3649
8.2502	-0.6938	8.2475	-0.0958	8.2475	-0.19243	8.25292	-7.06577	8.25062	-2.02072	8.24895	-0.10199	8.24958	-0.36544	8.25292	-17.3626
8.25687	-0.69327	8.25417	-0.08845	8.25417	-0.19239	8.25958	-7.07769	8.25728	-2.06056	8.25562	-0.09129	8.25625	-0.36276	8.25958	-17.3544
8.26353	-0.69147	8.26083	-0.08035	8.26083	-0.19261	8.26625	-7.08675	8.26395	-2.09986	8.26228	-0.08053	8.26292	-0.36236	8.26625	-17.3584
8.2702	-0.69004	8.2675	-0.07172	8.2675	-0.19275	8.27292	-7.09534	8.27062	-2.13551	8.26895	-0.06978	8.26958	-0.36489	8.27292	-17.3685
8.27687	-0.68892	8.27417	-0.06313	8.27417	-0.19284	8.27958	-7.10011	8.27728	-2.16804	8.27562	-0.05982	8.27625	-0.36539	8.27958	-17.3677
8.28353	-0.68707	8.28083	-0.05469	8.28083	-0.19314	8.28625	-7.10011	8.28395	-2.20003	8.28228	-0.05097	8.28292	-0.36261	8.28625	-17.3586
8.2902	-0.68495	8.2875	-0.04649	8.2875	-0.19363	8.29292	-7.09867	8.29062	-2.23074	8.28895	-0.0435	8.28958	-0.36102	8.29292	-17.3586
8.29687	-0.684	8.29417	-0.0391	8.29417	-0.19372	8.29958	-7.09724	8.29728	-2.25871	8.29562	-0.03746	8.29625	-0.36241	8.29958	-17.3652
8.30353	-0.68469	8.30083	-0.03328	8.30083	-0.19353	8.30625	-7.09534	8.30395	-2.2832	8.30228	-0.03311	8.30292	-0.36147	8.30625	-17.362
8.3102	-0.68506	8.3075	-0.0289	8.3075	-0.19349	8.31292	-7.09152	8.31062	-2.30568	8.30895	-0.03068	8.30958	-0.35725	8.31292	-17.3513
8.31687	-0.68463	8.31417	-0.02542	8.31417	-0.19358	8.31958	-7.09009	8.31728	-2.32561	8.31562	-0.02988	8.31625	-0.35438	8.31958	-17.3499
8.32353	-0.68495	8.32083	-0.02351	8.32083	-0.19333	8.32625	-7.09009	8.32395	-2.34315	8.32228	-0.03057	8.32292	-0.35487	8.32625	-17.3575
8.3302	-0.68585	8.3275	-0.0237	8.3275	-0.19275	8.33292	-7.08961	8.33062	-2.35778	8.32895	-0.03258	8.32958	-0.35537	8.33292	-17.3573
8.33687	-0.68606	8.33417	-0.02565	8.33417	-0.19234	8.33958	-7.08675	8.33728	-2.37039	8.33562	-0.03576	8.33625	-0.35448	8.33958	-17.3507
8.34353	-0.68537	8.34083	-0.02871	8.34083	-0.19217	8.34625	-7.08151	8.34395	-2.38136	8.34228	-0.04	8.34292	-0.35621	8.34625	-17.35
8.3502	-0.68479	8.3475	-0.03257	8.3475	-0.19183	8.35292	-7.07722	8.35062	-2.39104	8.34895	-0.04503	8.34958	-0.36013	8.35292	-17.3553
8.35687	-0.6841	8.35417	-0.03715	8.35417	-0.19137	8.35958	-7.07197	8.35728	-2.40219	8.35562	-0.05107	8.35625	-0.36172	8.35958	-17.3525
8.36353	-0.68188	8.36083	-0.04163	8.36083	-0.19109	8.36625	-7.06577	8.36395	-2.41389	8.36228	-0.05786	8.36292	-0.36018	8.36625	-17.3438
8.3702	-0.67896	8.3675	-0.04601	8.3675	-0.19098	8.37292	-7.0591	8.37062	-2.42559	8.36895	-0.06543	8.36958	-0.35939	8.37292	-17.3429
8.37687	-0.67721	8.37417	-0.05074	8.37417	-0.19066	8.37958	-7.05338	8.37728	-2.43674	8.37562	-0.07349	8.37625	-0.35983	8.37958	-17.3454
8.38353	-0.67626	8.38083	-0.05608	8.38083	-0.19015	8.38625	-7.04718	8.38395	-2.44917	8.38228	-0.08186	8.38292	-0.35686	8.38625	-17.3411
8.3902	-0.67536	8.3875	-0.06199	8.3875	-0.18982	8.39292	-7.0405	8.39062	-2.46379	8.38895	-0.09002	8.38958	-0.35165	8.39292	-17.3349
8.39687	-0.67483	8.39417	-0.06809	8.39417	-0.18964	8.39958	-7.03669	8.39728	-2.4786	8.39562	-0.09786	8.39625	-0.34962	8.39958	-17.3406
8.40353	-0.676	8.40083	-0.07458	8.40083	-0.18943	8.40625	-7.03669	8.40395	-2.49158	8.40228	-0.10565	8.40292	-0.35061	8.40625	-17.3482
8.4102	-0.67716	8.4075	-0.08092	8.4075	-0.18922	8.41292	-7.03764	8.41062	-2.50309	8.40895	-0.11328	8.40958	-0.34942	8.41292	-17.3425
8.41687	-0.67663	8.41417	-0.08664	8.41417	-0.18925	8.41958	-7.03812	8.41728	-2.51534	8.41562	-0.12059	8.41625	-0.34555	8.41958	-17.3308
8.42353	-0.67525	8.42083	-0.09193	8.42083	-0.18941	8.42625	-7.04288	8.42395	-2.52722	8.42228	-0.12694	8.42292	-0.34456	8.42625	-17.3285
8.4302	-0.67472	8.4275	-0.09704	8.4275	-0.18923	8.43292	-7.0529	8.43062	-2.53654	8.42895	-0.13261	8.42958	-0.34615	8.43292	-17.3301
8.43687	-0.67504	8.43417	-0.102	8.43417	-0.18865	8.43958	-7.061	8.43728	-2.54367	8.43562	-0.13765	8.43625	-0.3453	8.43958	-17.3211
8.44353	-0.6743	8.44083	-0.10648	8.44083	-0.18805	8.44625	-7.06244	8.44395	-2.55135	8.44228	-0.14226	8.44292	-0.34198	8.44625	-17.3105
8.4502	-0.67292	8.4475	-0.11063	8.4475	-0.18757	8.45292	-7.061	8.45062	-2.56012	8.44895	-0.14628	8.44958	-0.34069	8.45292	-17.3147
8.45687	-0.67266	8.45417	-0.11468	8.45417	-0.18708	8.45958	-7.06196	8.45728	-2.56817	8.45562	-0.14989	8.45625	-0.34134	8.45958	-17.3277
8.46353	-0.67319	8.46083	-0.1184	8.46083	-0.1866	8.46625	-7.06148	8.46395	-2.57438	8.46228	-0.15333	8.46292	-0.3396	8.46625	-17.3318
8.4702	-0.67282	8.4675	-0.12155	8.4675	-0.18636	8.47292	-7.05624	8.47062	-2.58023	8.46895	-0.15704	8.46958	-0.33608	8.47292	-17.3302
8.47687	-0.67139	8.47417	-0.12417	8.47417	-0.1862	8.47958	-7.04813	8.47728	-2.58516	8.47562	-0.16048	8.47625	-0.33573	8.47958	-17.336
8.48353	-0.6707	8.48083	-0.12679	8.48083	-0.18579	8.48625	-7.04098	8.48395	-2.58845	8.48228	-0.16308	8.48292	-0.33762	8.48625	-17.3443
8.4902	-0.67096	8.4875	-0.12937	8.4875	-0.18528	8.49292	-7.03573	8.49062	-2.5901	8.48895	-0.16488	8.48958	-0.33672	8.49292	-17.3405
8.49687	-0.67017	8.49417	-0.1317	8.49417	-0.18512	8.49958	-7.02906	8.49728	-2.59156	8.49562	-0.16626	8.49625	-0.33315	8.49958	-17.3285
8.50353	-0.66842	8.50083	-0.13342	8.50083	-0.18522	8.50625	-7.02286	8.50395	-2.59248	8.50228	-0.16753	8.50292	-0.33132	8.50625	-17.324
8.5102	-0.66741	8.5075	-0.13475	8.5075	-0.18524	8.51292	-7.01666	8.51062	-2.59248	8.50895	-0.16885	8.50958	-0.33142	8.51292	-17.3239
8.51687	-0.66715	8.51417	-0.13571	8.51417	-0.18514	8.51958	-7.00998	8.51728	-2.59211	8.51562	-0.17023	8.51625	-0.32814	8.51958	-17.3146
8.52353	-0.66625	8.52083	-0.13633	8.52083	-0.1851	8.52625	-7.00092	8.52395	-2.59248	8.52228	-0.17182	8.52292	-0.32294	8.52625	-17.3011
8.5302	-0.6645	8.5275	-0.13661	8.5275	-0.18482	8.53292	-6.99377	8.53062	-2.59266	8.52895	-0.1733	8.52958	-0.32125	8.53292	-17.298
8.53687	-0.66386	8.53417	-0.1368	8.53417	-0.18397	8.53958	-6.98805	8.53728	-2.5912	8.53562	-0.17463	8.53625	-0.32373	8.53958	-17.3019
8.54353	-0.66439	8.54083	-0.13723	8.54083	-0.18295	8.54625	-6.9828	8.54395	-2.58919	8.54228	-0.17553	8.54292	-0.32492	8.54625	-17.2967
8.5502	-0.66423	8.5475	-0.13757	8.5475	-0.18243	8.55292	-6.97756	8.55062	-2.58919	8.54895	-0.17616	8.54958	-0.32323	8.55292	-17.2851
8.55687	-0.66296	8.55417	-0.13771	8.55417	-0.18245	8.55958	-6.97517	8.55728	-2.59047	8.55562	-0.1768	8.55625	-0.32388	8.55958	-17.2848
8.56353	-0.66185	8.56083	-0.138	8.56083	-0.18236	8.56625	-6.97517	8.56395	-2.58973	8.56228	-0.1777	8.56292	-0.32651	8.56625	-17.2908
8.5702	-0.66153	8.5675	-0.13857	8.5675	-0.18219	8.57292	-6.97088	8.57062	-2.58754	8.56895	-0.17876	8.56958	-0.32695	8.57292	-17.2881
8.57687	-0.66058	8.57417	-0.13919	8.57417	-0.18229	8.57958	-6.9623	8.57728	-2.58516	8.57562	-0.1795	8.57625	-0.32388	8.57958	-17.2795
8.58353	-0.65851	8.58083	-0.13947	8.58083	-0.18247	8.58625	-6.95276	8.58395	-2.58279	8.58228	-0.17993	8.58292	-0.32244	8.58625	-17.2809
8.5902	-0.65719	8.5875	-0.13981	8.5875	-0.18224	8.59292	-6.94656	8.59062	-2.57858	8.58895	-0.18003	8.58958	-0.32363	8.59292	-17.2887
8.59687	-0.65724	8.59417	-0.14024	8.59417	-0.18164	8.59958	-6.9418	8.59728	-2.57383	8.59562	-0.18014	8.59625	-0.32219	8.59958	-17.2843
8.60353	-0.6574	8.60083	-0.14076	8.60083	-0.18123	8.60625	-6.93893	8.60395	-2.56999	8.60228	-0.18019	8.60292	-0.31803	8.60625	-17.2716
8.6102	-0.65682	8.6075	-0.14095	8.6075	-0.1812	8.61292	-6.93893	8.61062	-2.56707	8.60895	-0.17993	8.60958	-0.3152	8.61292	-17.2678
8.61687	-0.65629	8.61417	-0.14091	8.61417	-0.18102	8.61958	-6.93989	8.61728	-2.56396	8.61562	-0.1795	8.61625	-0.3159	8.61958	-17.271
8.62353	-0.65607	8.62083	-0.14067	8.62083	-0.18062	8.62625	-6.93989	8.62395	-2.56085	8.62228	-0.17918	8.62292	-0.31575	8.62625	-17.2687
8.6302	-0.65491	8.6275	-0.14029	8.6275	-0.18019	8.63292	-6.93655	8.63062	-2.55775	8.62895	-0.17924	8.62958	-0.31342	8.63292	-17.2645
8.63687	-0.65316	8.63417	-0.14014	8.63417	-0.17979	8.63958	-6.93274	8.63728	-2.55409	8.63562	-0.17924	8.63625	-0.31322	8.63958	-17.2716
8.64353	-0.65157	8.64083	-0.14029	8.64083	-0.17927	8.64625	-6.92606	8.64395	-2.54934	8.64228	-0.17903	8.64292	-0.3152	8.64625	-17.2845
8.6502	-0.65041	8.6475	-0.14067	8.6475	-0.17871	8.65292	-6.91605	8.65062	-2.54385	8.64895	-0.17908	8.64958	-0.31565	8.65292	-17.2859
8.65687	-0.64829	8.65417	-0.14119	8.65417	-0.17857	8.65958	-6.90413	8.65728	-2.53965	8.65562	-0.17945	8.65625	-0.31406	8.65958	-17.2798
8.66353	-0.64558	8.66083	-0.14176	8.66083	-0.17873	8.66625	-6.89411	8.66395	-2.53581	8.66228	-0.17966	8.66292	-0.3148	8.66625	-17.2792
8.6702	-0.64394	8.6675	-0.14238	8.6675	-0.17887	8.67292	-6.88744	8.67062	-2.53197	8.66895	-0.17966	8.66958	-0.31738	8.67292	-17.2814
8.67687	-0.64272	8.67417	-0.14267	8.67417	-0.1789	8.67958	-6.88028	8.67728	-2.52777	8.67562	-0.17966	8.67625	-0.31728	8.67958	-17.2763
8.68353	-0.64098	8.68083	-0.14253	8.68083	-0.17918	8.68625	-6.87361	8.68395	-2.52393	8.68228	-0.17987	8.68292	-0.31475	8.68625	-17.2713
8.6902	-0.6388	8.6875	-0.14191	8.6875	-0.17975	8.69292	-6.86836	8.69062	-2.52028	8.68895	-0.17987	8.68958	-0.31446	8.69292	-17.2806
8.69687	-0.6378	8.69417	-0.14124	8.69417	-0.17991	8.69958	-6.86407	8.69728	-2.51552	8.69562	-0.1794	8.69625	-0.31604	8.69958	-17.295
8.70353	-0.6369	8.70083	-0.14086	8.70083	-0.17968	8.70625	-6.85692	8.70395	-2.51022	8.70228	-0.17903	8.70292	-0.31446	8.70625	-17.2992
8.7102	-0.63425	8.7075	-0.14076	8.7075	-0.17957	8.71292	-6.84357	8.71062	-2.50602	8.70895	-0.17871	8.70958	-0.31044	8.71292	-17.2967
8.71687	-0.63006	8.71417	-0.14081	8.71417	-0.17973	8.71958	-6.82831	8.71728	-2.50364	8.71562	-0.17844	8.71625	-0.30895	8.71958	-17.2994
8.72353	-0.62577	8.72083	-0.14086	8.72083	-0.17971	8.72625	-6.81639	8.72395	-2.5009	8.72228	-0.1785	8.72292	-0.31029	8.72625	-17.3005
8.7302	-0.62142	8.7275	-0.1411	8.7275	-0.1792	8.73292	-6.8078	8.73062	-2.49779	8.72895	-0.17913	8.72958	-0.3091	8.73292	-17.2878
8.73687	-0.61565	8.73417	-0.14114	8.73417	-0.17878	8.73958	-6.80017	8.73728	-2.4956	8.73562	-0.18024	8.73625	-0.30489	8.73958	-17.2715
8.74353	-0.6095	8.74083	-0.14081	8.74083	-0.17855	8.74625	-6.7935	8.74395	-2.49487	8.74228	-0.1812	8.74292	-0.303	8.74625	-17.2682
8.7502	-0.60447	8.7475	-0.14024	8.7475	-0.17816	8.75292	-6.79016	8.75062	-2.49377	8.74895	-0.18178	8.74958	-0.30424	8.75292	-17.2733
8.75687	-0.60002	8.75417	-0.13976	8.75417	-0.1777	8.75958	-6.7873	8.75728	-2.49213	8.75562	-0.18178	8.75625	-0.30439	8.75958	-17.2726
8.76353	-0.59472	8.76083	-0.13962	8.76083	-0.17767	8.76625	-6.78158	8.76395	-2.49066	8.76228	-0.1813	8.76292	-0.30221	8.76625	-17.2695
8.7702	-0.58916	8.7675	-0.13957	8.7675	-0.17816	8.77292	-6.77681	8.77062	-2.48993	8.76895	-0.18035	8.76958	-0.30186	8.77292	-17.2767
8.77687	-0.58561	8.77417	-0.1399	8.77417	-0.1785	8.77958	-6.77633	8.77728	-2.48865	8.77562	-0.17934	8.77625	-0.30444	8.77958	-17.2873
8.78353	-0.58386	8.78083	-0.14024	8.78083	-0.1786	8.78625	-6.77681	8.78395	-2.48701	8.78228	-0.17876	8.78292	-0.30573	8.78625	-17.2848
8.7902	-0.58243	8.7875	-0.14052	8.7875	-0.17881	8.79292	-6.77443	8.79062	-2.48536	8.78895	-0.17881	8.78958	-0.30513	8.79292	-17.2749
8.79687	-0.58174	8.79417	-0.14067	8.79417	-0.17897	8.79958	-6.77109	8.79728	-2.48207	8.79562	-0.17897	8.79625	-0.30583	8.79958	-17.273
8.80353	-0.58328	8.80083	-0.14071	8.80083	-0.17848	8.80625	-6.76823	8.80395	-2.47732	8.80228	-0.17892	8.80292	-0.30791	8.80625	-17.2755
8.8102	-0.58656	8.8075	-0.14076	8.8075	-0.17735	8.81292	-6.7625	8.81062	-2.47293	8.80895	-0.17908	8.80958	-0.30717	8.81292	-17.2687
8.81687	-0.58974	8.81417	-0.14071	8.81417	-0.17618	8.81958	-6.75249	8.81728	-2.47111	8.81562	-0.17918	8.81625	-0.30389	8.81958	-17.2592
8.82353	-0.59244	8.82083	-0.14067	8.82083	-0.17541	8.82625	-6.74343	8.82395	-2.46983	8.82228	-0.17918	8.82292	-0.3027	8.82625	-17.2628
8.8302	-0.59631	8.8275	-0.14081	8.8275	-0.17477	8.83292	-6.73866	8.83062	-2.4669	8.82895	-0.17876	8.82958	-0.30355	8.83292	-17.2749
8.83687	-0.60087	8.83417	-0.14076	8.83417	-0.17428	8.83958	-6.73532	8.83728	-2.46306	8.83562	-0.17839	8.83625	-0.30196	8.83958	-17.2763
8.84353	-0.60489	8.84083	-0.14043	8.84083	-0.17415	8.84625	-6.73008	8.84395	-2.4605	8.84228	-0.17834	8.84292	-0.29779	8.84625	-17.2698
8.8502	-0.60823	8.8475	-0.1399	8.8475	-0.17413	8.85292	-6.7234	8.85062	-2.45831	8.84895	-0.17802	8.84958	-0.29621	8.85292	-17.2724
8.85687	-0.61194	8.85417	-0.13943	8.85417	-0.17396	8.85958	-6.71721	8.85728	-2.45429	8.85562	-0.17744	8.85625	-0.2976	8.85958	-17.2798
8.86353	-0.61581	8.86083	-0.1389	8.86083	-0.17346	8.86625	-6.70958	8.86395	-2.44899	8.86228	-0.1768	8.86292	-0.29621	8.86625	-17.2757
8.8702	-0.61766	8.8675	-0.13838	8.8675	-0.17293	8.87292	-6.69861	8.87062	-2.44442	8.86895	-0.17648	8.86958	-0.2913	8.87292	-17.2625
8.87687	-0.61782	8.87417	-0.13833	8.87417	-0.17246	8.87958	-6.68812	8.87728	-2.44149	8.87562	-0.17638	8.87625	-0.28882	8.87958	-17.2571
8.88353	-0.61756	8.88083	-0.13876	8.88083	-0.17198	8.88625	-6.68192	8.88395	-2.43839	8.88228	-0.17638	8.88292	-0.29016	8.88625	-17.2568
8.8902	-0.61729	8.8875	-0.13919	8.8875	-0.17184	8.89292	-6.67953	8.89062	-2.43528	8.88895	-0.17654	8.88958	-0.29016	8.89292	-17.2458
8.89687	-0.61602	8.89417	-0.13924	8.89417	-0.17216	8.89958	-6.67572	8.89728	-2.43309	8.89562	-0.17701	8.89625	-0.28664	8.89958	-17.229
8.90353	-0.61438	8.90083	-0.13909	8.90083	-0.17254	8.90625	-6.66952	8.90395	-2.43107	8.90228	-0.17765	8.90292	-0.28475	8.90625	-17.2236
8.9102	-0.61411	8.9075	-0.1389	8.9075	-0.17253	8.91292	-6.66523	8.91062	-2.42888	8.90895	-0.17818	8.90958	-0.28574	8.91292	-17.2248
8.91687	-0.61491	8.91417	-0.13847	8.91417	-0.17217	8.91958	-6.66142	8.91728	-2.42724	8.91562	-0.17834	8.91625	-0.28525	8.91958	-17.2193
8.92353	-0.61496	8.92083	-0.13776	8.92083	-0.17186	8.92625	-6.65522	8.92395	-2.42687	8.92228	-0.17813	8.92292	-0.28178	8.92625	-17.211
8.9302	-0.6147	8.9275	-0.13695	8.9275	-0.1714	8.93292	-6.64854	8.93062	-2.42596	8.92895	-0.17786	8.92958	-0.27989	8.93292	-17.2154
8.93687	-0.61544	8.93417	-0.13618	8.93417	-0.1705	8.93958	-6.64377	8.93728	-2.42285	8.93562	-0.17728	8.93625	-0.28019	8.93958	-17.2245
8.94353	-0.61634	8.94083	-0.13542	8.94083	-0.16951	8.94625	-6.64282	8.94395	-2.41992	8.94228	-0.17664	8.94292	-0.27736	8.94625	-17.2211
8.9502	-0.61607	8.9475	-0.13466	8.9475	-0.16896	8.95292	-6.63996	8.95062	-2.41828	8.94895	-0.17601	8.94958	-0.27042	8.95292	-17.2095
8.95687	-0.61491	8.95417	-0.13418	8.95417	-0.16864	8.95958	-6.63614	8.95728	-2.41737	8.95562	-0.17564	8.95625	-0.26452	8.95958	-17.2069
8.96353	-0.61507	8.96083	-0.13409	8.96083	-0.16808	8.96625	-6.63185	8.96395	-2.41462	8.96228	-0.17548	8.96292	-0.2607	8.96625	-17.2115
8.9702	-0.61586	8.9675	-0.13433	8.9675	-0.16735	8.97292	-6.62518	8.97062	-2.41079	8.96895	-0.17526	8.96958	-0.2543	8.97292	-17.2069
8.97687	-0.6156	8.97417	-0.1348	8.97417	-0.16702	8.97958	-6.61659	8.97728	-2.40768	8.97562	-0.17521	8.97625	-0.24508	8.97958	-17.1959
8.98353	-0.61433	8.98083	-0.13509	8.98083	-0.16688	8.98625	-6.60753	8.98395	-2.40475	8.98228	-0.17511	8.98292	-0.23893	8.98625	-17.1946
8.9902	-0.61332	8.9875	-0.13509	8.9875	-0.16645	8.99292	-6.59943	8.99062	-2.40037	8.98895	-0.17468	8.98958	-0.2368	8.99292	-17.2027
8.99687	-0.61305	8.99417	-0.13466	8.99417	-0.16587	8.99958	-6.59418	8.99728	-2.39488	8.99562	-0.1742	8.99625	-0.23318	8.99958	-17.2042
9.00353	-0.61236	9.00083	-0.13356	9.00083	-0.16576	9.00625	-6.58894	9.00395	-2.39013	9.00228	-0.17394	9.00292	-0.22777	9.00625	-17.1994
9.0102	-0.61141	9.0075	-0.13237	9.0075	-0.1661	9.01292	-6.5856	9.01062	-2.38538	9.00895	-0.17405	9.00958	-0.22499	9.01292	-17.2028
9.01687	-0.61109	9.01417	-0.13113	9.01417	-0.16635	9.01958	-6.58131	9.01728	-2.37953	9.01562	-0.17394	9.01625	-0.22534	9.01958	-17.2121
9.02353	-0.61109	9.02083	-0.13018	9.02083	-0.16649	9.02625	-6.57558	9.02395	-2.37222	9.02228	-0.17362	9.02292	-0.22301	9.02625	-17.2115
9.0302	-0.6104	9.0275	-0.12965	9.0275	-0.16693	9.03292	-6.56891	9.03062	-2.36564	9.02895	-0.17346	9.02958	-0.21741	9.03292	-17.2042
9.03687	-0.60897	9.03417	-0.12951	9.03417	-0.16748	9.03958	-6.56366	9.03728	-2.35851	9.03562	-0.17309	9.03625	-0.21354	9.03958	-17.2055
9.04353	-0.6077	9.04083	-0.12975	9.04083	-0.16741	9.04625	-6.55985	9.04395	-2.34955	9.04228	-0.17219	9.04292	-0.21165	9.04625	-17.2103
9.0502	-0.60622	9.0475	-0.13008	9.0475	-0.16677	9.05292	-6.5546	9.05062	-2.33913	9.04895	-0.17103	9.04958	-0.20754	9.05292	-17.2044
9.05687	-0.60405	9.05417	-0.13041	9.05417	-0.16619	9.05958	-6.54888	9.05728	-2.32926	9.05562	-0.17023	9.05625	-0.20124	9.05958	-17.1929
9.06353	-0.60198	9.06083	-0.13075	9.06083	-0.16587	9.06625	-6.54459	9.06395	-2.31994	9.06228	-0.16991	9.06292	-0.19841	9.06625	-17.1946
9.0702	-0.60129	9.0675	-0.13094	9.0675	-0.16539	9.07292	-6.54364	9.07062	-2.3097	9.06895	-0.1697	9.06958	-0.2	9.07292	-17.2028
9.07687	-0.60124	9.07417	-0.13075	9.07417	-0.16477	9.07958	-6.54078	9.07728	-2.30038	9.07562	-0.16922	9.07625	-0.20109	9.07958	-17.1993
9.08353	-0.60018	9.08083	-0.12989	9.08083	-0.16446	9.08625	-6.53315	9.08395	-2.29417	9.08228	-0.16891	9.08292	-0.2002	9.08625	-17.1911
9.0902	-0.5988	9.0875	-0.1287	9.0875	-0.16453	9.09292	-6.52409	9.09062	-2.29051	9.08895	-0.16901	9.08958	-0.20134	9.09292	-17.1921
9.09687	-0.59822	9.09417	-0.1277	9.09417	-0.16461	9.09958	-6.51646	9.09728	-2.28649	9.09562	-0.16944	9.09625	-0.20486	9.09958	-17.1991
9.10353	-0.59817	9.10083	-0.12703	9.10083	-0.16446	9.10625	-6.50883	9.10395	-2.28192	9.10228	-0.16975	9.10292	-0.20679	9.10625	-17.1918
9.1102	-0.59748	9.1075	-0.12665	9.1075	-0.16433	9.11292	-6.49881	9.11062	-2.27881	9.10895	-0.16991	9.10958	-0.20694	9.11292	-17.1771
9.11687	-0.59674	9.11417	-0.12631	9.11417	-0.16417	9.11958	-6.48832	9.11728	-2.27662	9.11562	-0.17034	9.11625	-0.20962	9.11958	-17.1717
9.12353	-0.59695	9.12083	-0.1266	9.12083	-0.1637	9.12625	-6.4826	9.12395	-2.27315	9.12228	-0.17081	9.12292	-0.21503	9.12625	-17.1748
9.1302	-0.597	9.1275	-0.12736	9.1275	-0.16297	9.13292	-6.48117	9.13062	-2.27022	9.12895	-0.17108	9.12958	-0.21885	9.13292	-17.1701
9.13687	-0.59599	9.13417	-0.12808	9.13417	-0.16248	9.13958	-6.47831	9.13728	-2.26967	9.13562	-0.17097	9.13625	-0.22028	9.13958	-17.1607
9.14353	-0.5943	9.14083	-0.12822	9.14083	-0.1623	9.14625	-6.47306	9.14395	-2.27077	9.14228	-0.17044	9.14292	-0.22296	9.14625	-17.1622
9.1502	-0.59324	9.1475	-0.12784	9.1475	-0.16197	9.15292	-6.46591	9.15062	-2.27077	9.14895	-0.16997	9.14958	-0.22623	9.15292	-17.1725
9.15687	-0.59218	9.15417	-0.12741	9.15417	-0.16154	9.15958	-6.45685	9.15728	-2.26894	9.15562	-0.1696	9.15625	-0.22559	9.15958	-17.1732
9.16353	-0.59059	9.16083	-0.12689	9.16083	-0.16163	9.16625	-6.44398	9.16395	-2.26803	9.16228	-0.1697	9.16292	-0.22197	9.16625	-17.1653
9.1702	-0.58884	9.1675	-0.12617	9.1675	-0.16214	9.17292	-6.4311	9.17062	-2.26748	9.16895	-0.1697	9.16958	-0.22098	9.17292	-17.1672
9.17687	-0.58794	9.17417	-0.12546	9.17417	-0.16234	9.17958	-6.42252	9.17728	-2.26638	9.17562	-0.16912	9.17625	-0.22301	9.17958	-17.1766
9.18353	-0.58741	9.18083	-0.12469	9.18083	-0.16214	9.18625	-6.41584	9.18395	-2.2651	9.18228	-0.16827	9.18292	-0.22261	9.18625	-17.1783
9.1902	-0.58582	9.1875	-0.12398	9.1875	-0.1622	9.19292	-6.41012	9.19062	-2.26529	9.18895	-0.16721	9.18958	-0.21934	9.19292	-17.1695
9.19687	-0.58397	9.19417	-0.12341	9.19417	-0.16271	9.19958	-6.4044	9.19728	-2.26583	9.19562	-0.16626	9.19625	-0.21949	9.19958	-17.1678
9.20353	-0.5828	9.20083	-0.12307	9.20083	-0.16294	9.20625	-6.39868	9.20395	-2.26437	9.20228	-0.1653	9.20292	-0.22371	9.20625	-17.1732
9.2102	-0.58264	9.2075	-0.12259	9.2075	-0.16274	9.21292	-6.392	9.21062	-2.26072	9.20895	-0.16451	9.20958	-0.22599	9.21292	-17.1706
9.21687	-0.58211	9.21417	-0.12193	9.21417	-0.16267	9.21958	-6.3839	9.21728	-2.25651	9.21562	-0.1644	9.21625	-0.22514	9.21958	-17.1602
9.22353	-0.58132	9.22083	-0.12121	9.22083	-0.16278	9.22625	-6.37817	9.22395	-2.25103	9.22228	-0.16456	9.22292	-0.22628	9.22625	-17.1556
9.2302	-0.58164	9.2275	-0.12083	9.2275	-0.16265	9.23292	-6.37579	9.23062	-2.24427	9.22895	-0.16488	9.22958	-0.2298	9.23292	-17.1587
9.23687	-0.5828	9.23417	-0.12045	9.23417	-0.16211	9.23958	-6.37388	9.23728	-2.2375	9.23562	-0.16477	9.23625	-0.22941	9.23958	-17.1559
9.24353	-0.58349	9.24083	-0.11983	9.24083	-0.16175	9.24625	-6.36864	9.24395	-2.2322	9.24228	-0.16419	9.24292	-0.2242	9.24625	-17.1484
9.2502	-0.58328	9.2475	-0.11921	9.2475	-0.16163	9.25292	-6.36339	9.25062	-2.22781	9.24895	-0.16334	9.24958	-0.22113	9.25292	-17.1492
9.25687	-0.58333	9.25417	-0.11907	9.25417	-0.16135	9.25958	-6.35624	9.25728	-2.22306	9.25562	-0.16239	9.25625	-0.22222	9.25958	-17.156
9.26353	-0.5836	9.26083	-0.11926	9.26083	-0.16078	9.26625	-6.34575	9.26395	-2.21849	9.26228	-0.16122	9.26292	-0.22256	9.26625	-17.1551
9.2702	-0.58275	9.2675	-0.1194	9.2675	-0.16048	9.27292	-6.33383	9.27062	-2.21612	9.26895	-0.16006	9.26958	-0.22137	9.27292	-17.1483
9.27687	-0.58079	9.27417	-0.1195	9.27417	-0.1605	9.27958	-6.32334	9.27728	-2.21484	9.27562	-0.15895	9.27625	-0.22296	9.27958	-17.1491
9.28353	-0.57909	9.28083	-0.11978	9.28083	-0.16018	9.28625	-6.31905	9.28395	-2.21283	9.28228	-0.15794	9.28292	-0.22767	9.28625	-17.1545
9.2902	-0.57814	9.2875	-0.11997	9.2875	-0.15958	9.29292	-6.31571	9.29062	-2.21008	9.28895	-0.15725	9.28958	-0.22946	9.29292	-17.1484
9.29687	-0.57703	9.29417	-0.1195	9.29417	-0.15926	9.29958	-6.31189	9.29728	-2.20844	9.29562	-0.15704	9.29625	-0.22738	9.29958	-17.1353
9.30353	-0.57554	9.30083	-0.11854	9.30083	-0.15937	9.30625	-6.3076	9.30395	-2.20807	9.30228	-0.15714	9.30292	-0.22683	9.30625	-17.1333
9.3102	-0.57491	9.3075	-0.11759	9.3075	-0.15925	9.31292	-6.30188	9.31062	-2.20716	9.30895	-0.15688	9.30958	-0.22871	9.31292	-17.1404
9.31687	-0.57501	9.31417	-0.11683	9.31417	-0.1588	9.31958	-6.29473	9.31728	-2.20551	9.31562	-0.15624	9.31625	-0.22886	9.31958	-17.1391
9.32353	-0.57464	9.32083	-0.11592	9.32083	-0.1587	9.32625	-6.28519	9.32395	-2.20679	9.32228	-0.1554	9.32292	-0.22609	9.32625	-17.1291
9.3302	-0.57353	9.3275	-0.11501	9.3275	-0.15893	9.33292	-6.27613	9.33062	-2.20954	9.32895	-0.15418	9.32958	-0.22465	9.33292	-17.1289
9.33687	-0.57247	9.33417	-0.11449	9.33417	-0.15879	9.33958	-6.2685	9.33728	-2.21136	9.33562	-0.1528	9.33625	-0.2249	9.33958	-17.1368
9.34353	-0.57093	9.34083	-0.11444	9.34083	-0.15817	9.34625	-6.26087	9.34395	-2.21136	9.34228	-0.15158	9.34292	-0.22271	9.34625	-17.1364
9.3502	-0.56834	9.3475	-0.11435	9.3475	-0.15769	9.35292	-6.25229	9.35062	-2.21191	9.34895	-0.15095	9.34958	-0.21865	9.35292	-17.1286
9.35687	-0.56569	9.35417	-0.11387	9.35417	-0.15755	9.35958	-6.24371	9.35728	-2.21337	9.35562	-0.15079	9.35625	-0.21736	9.35958	-17.1298
9.36353	-0.56484	9.36083	-0.11311	9.36083	-0.15721	9.36625	-6.23703	9.36395	-2.2121	9.36228	-0.15063	9.36292	-0.21959	9.36625	-17.1385
9.3702	-0.56505	9.3675	-0.1123	9.3675	-0.15653	9.37292	-6.22988	9.37062	-2.20954	9.36895	-0.15063	9.36958	-0.22018	9.37292	-17.1377
9.37687	-0.56473	9.37417	-0.11144	9.37417	-0.15605	9.37958	-6.22225	9.37728	-2.20844	9.37562	-0.15036	9.37625	-0.21964	9.37958	-17.13
9.38353	-0.56436	9.38083	-0.1102	9.38083	-0.15601	9.38625	-6.21367	9.38395	-2.20899	9.38228	-0.14989	9.38292	-0.22142	9.38625	-17.1315
9.3902	-0.56521	9.3875	-0.10886	9.3875	-0.15598	9.39292	-6.20794	9.39062	-2.20862	9.38895	-0.14925	9.38958	-0.22465	9.39292	-17.1387
9.39687	-0.56601	9.39417	-0.10791	9.39417	-0.15557	9.39958	-6.20365	9.39728	-2.20734	9.39562	-0.14861	9.39625	-0.22415	9.39958	-17.1368
9.40353	-0.56479	9.40083	-0.10724	9.40083	-0.15513	9.40625	-6.19936	9.40395	-2.20716	9.40228	-0.14787	9.40292	-0.22048	9.40625	-17.1291
9.4102	-0.56251	9.4075	-0.10643	9.4075	-0.15487	9.41292	-6.19555	9.41062	-2.20588	9.40895	-0.14692	9.40958	-0.21964	9.41292	-17.1295
9.41687	-0.56129	9.41417	-0.10548	9.41417	-0.15469	9.41958	-6.19316	9.41728	-2.20186	9.41562	-0.14602	9.41625	-0.22113	9.41958	-17.1337
9.42353	-0.56103	9.42083	-0.10486	9.42083	-0.1545	9.42625	-6.19268	9.42395	-2.19601	9.42228	-0.14522	9.42292	-0.21974	9.42625	-17.1275
9.4302	-0.56007	9.4275	-0.10428	9.4275	-0.15441	9.43292	-6.19078	9.43062	-2.19181	9.42895	-0.14453	9.42958	-0.21632	9.43292	-17.1165
9.43687	-0.55859	9.43417	-0.10309	9.43417	-0.15442	9.43958	-6.18792	9.43728	-2.18925	9.43562	-0.14374	9.43625	-0.21597	9.43958	-17.1162
9.44353	-0.55742	9.44083	-0.10157	9.44083	-0.15437	9.44625	-6.18267	9.44395	-2.1865	9.44228	-0.14321	9.44292	-0.2181	9.44625	-17.1216
9.4502	-0.55652	9.4475	-0.10047	9.4475	-0.15427	9.45292	-6.17456	9.45062	-2.18541	9.44895	-0.14289	9.44958	-0.21716	9.45292	-17.1188
9.45687	-0.55435	9.45417	-0.10014	9.45417	-0.15439	9.45958	-6.16646	9.45728	-2.18669	9.45562	-0.14279	9.45625	-0.21284	9.45958	-17.1123
9.46353	-0.55128	9.46083	-0.10009	9.46083	-0.15444	9.46625	-6.15978	9.46395	-2.1876	9.46228	-0.14273	9.46292	-0.21126	9.46625	-17.1161
9.4702	-0.54879	9.4675	-0.10009	9.4675	-0.15412	9.47292	-6.15597	9.47062	-2.18541	9.46895	-0.14289	9.46958	-0.21294	9.47292	-17.1257
9.47687	-0.54667	9.47417	-0.10023	9.47417	-0.15361	9.47958	-6.15072	9.47728	-2.18102	9.47562	-0.14332	9.47625	-0.21309	9.47958	-17.1261
9.48353	-0.54428	9.48083	-0.10023	9.48083	-0.15336	9.48625	-6.14214	9.48395	-2.17682	9.48228	-0.14358	9.48292	-0.21121	9.48625	-17.1232
9.4902	-0.54169	9.4875	-0.09995	9.4875	-0.15331	9.49292	-6.13403	9.49062	-2.17371	9.48895	-0.14348	9.48958	-0.21141	9.49292	-17.1297
9.49687	-0.54063	9.49417	-0.09918	9.49417	-0.15294	9.49958	-6.12688	9.49728	-2.17133	9.49562	-0.14316	9.49625	-0.21354	9.49958	-17.1396
9.50353	-0.5411	9.50083	-0.09804	9.50083	-0.15245	9.50625	-6.11925	9.50395	-2.17005	9.50228	-0.14289	9.50292	-0.21225	9.50625	-17.1354
9.5102	-0.54142	9.5075	-0.0968	9.5075	-0.1522	9.51292	-6.11067	9.51062	-2.17005	9.50895	-0.14252	9.50958	-0.20779	9.51292	-17.1219
9.51687	-0.54158	9.51417	-0.09589	9.51417	-0.15232	9.51958	-6.1059	9.51728	-2.17024	9.51562	-0.14194	9.51625	-0.20595	9.51958	-17.1168
9.52353	-0.54238	9.52083	-0.09556	9.52083	-0.15211	9.52625	-6.10781	9.52395	-2.16932	9.52228	-0.14157	9.52292	-0.20759	9.52625	-17.117
9.5302	-0.54359	9.5275	-0.09556	9.5275	-0.15146	9.53292	-6.10971	9.53062	-2.1664	9.52895	-0.14141	9.52958	-0.20754	9.53292	-17.1089
9.53687	-0.54375	9.53417	-0.09561	9.53417	-0.15072	9.53958	-6.10685	9.53728	-2.16256	9.53562	-0.14077	9.53625	-0.20541	9.53958	-17.0974
9.54353	-0.54306	9.54083	-0.09575	9.54083	-0.15022	9.54625	-6.10113	9.54395	-2.1589	9.54228	-0.13955	9.54292	-0.20536	9.54625	-17.0992
9.5502	-0.54317	9.5475	-0.09584	9.5475	-0.14987	9.55292	-6.09589	9.55062	-2.15507	9.54895	-0.13818	9.54958	-0.20709	9.55292	-17.1092
9.55687	-0.54423	9.55417	-0.09561	9.55417	-0.14955	9.55958	-6.09112	9.55728	-2.15159	9.55562	-0.13744	9.55625	-0.20555	9.55958	-17.1097
9.56353	-0.54487	9.56083	-0.09518	9.56083	-0.14959	9.56625	-6.08301	9.56395	-2.1494	9.56228	-0.13717	9.56292	-0.20099	9.56625	-17.1019
9.5702	-0.54529	9.5675	-0.09484	9.5675	-0.14987	9.57292	-6.07491	9.57062	-2.14812	9.56895	-0.13706	9.56958	-0.19946	9.57292	-17.1018
9.57687	-0.54651	9.57417	-0.09446	9.57417	-0.14999	9.57958	-6.07109	9.57728	-2.14556	9.57562	-0.13744	9.57625	-0.20094	9.57958	-17.1088
9.58353	-0.54773	9.58083	-0.09413	9.58083	-0.14978	9.58625	-6.06871	9.58395	-2.14136	9.58228	-0.13807	9.58292	-0.20079	9.58625	-17.1072
9.5902	-0.54752	9.5875	-0.09384	9.5875	-0.14948	9.59292	-6.06346	9.59062	-2.13788	9.58895	-0.13834	9.58958	-0.19856	9.59292	-17.0993
9.59687	-0.54587	9.59417	-0.09379	9.59417	-0.14906	9.59958	-6.05345	9.59728	-2.13441	9.59562	-0.13781	9.59625	-0.19941	9.59958	-17.1005
9.60353	-0.54476	9.60083	-0.09375	9.60083	-0.1486	9.60625	-6.04153	9.60395	-2.12966	9.60228	-0.13696	9.60292	-0.20317	9.60625	-17.1106
9.6102	-0.54465	9.6075	-0.09336	9.6075	-0.14817	9.61292	-6.03056	9.61062	-2.12436	9.60895	-0.13632	9.60958	-0.20382	9.61292	-17.1123
9.61687	-0.54412	9.61417	-0.09317	9.61417	-0.14826	9.61958	-6.01864	9.61728	-2.12052	9.61562	-0.13579	9.61625	-0.20169	9.61958	-17.1044
9.62353	-0.54322	9.62083	-0.09332	9.62083	-0.14844	9.62625	-6.00719	9.62395	-2.11741	9.62228	-0.135	9.62292	-0.20248	9.62625	-17.1021
9.6302	-0.54306	9.6275	-0.09346	9.6275	-0.14833	9.63292	-5.99813	9.63062	-2.11284	9.62895	-0.13415	9.62958	-0.20645	9.63292	-17.1052
9.63687	-0.54381	9.63417	-0.09341	9.63417	-0.14812	9.63958	-5.99289	9.63728	-2.10736	9.63562	-0.13373	9.63625	-0.20749	9.63958	-17.0971
9.64353	-0.54412	9.64083	-0.09313	9.64083	-0.1481	9.64625	-5.99146	9.64395	-2.10242	9.64228	-0.13341	9.64292	-0.20476	9.64625	-17.081
9.6502	-0.54354	9.6475	-0.09294	9.6475	-0.14826	9.65292	-5.99194	9.65062	-2.09676	9.64895	-0.13272	9.64958	-0.20446	9.65292	-17.074
9.65687	-0.54296	9.65417	-0.09284	9.65417	-0.148	9.65958	-5.99241	9.65728	-2.08926	9.65562	-0.13166	9.65625	-0.20764	9.65958	-17.077
9.66353	-0.54269	9.66083	-0.0927	9.66083	-0.14748	9.66625	-5.99098	9.66395	-2.08031	9.66228	-0.13081	9.66292	-0.20878	9.66625	-17.0734
9.6702	-0.542	9.6675	-0.09246	9.6675	-0.14731	9.67292	-5.98764	9.67062	-2.07281	9.66895	-0.13034	9.66958	-0.20615	9.67292	-17.0652
9.67687	-0.54105	9.67417	-0.09189	9.67417	-0.1474	9.67958	-5.98097	9.67728	-2.06733	9.67562	-0.12986	9.67625	-0.20412	9.67958	-17.0683
9.68353	-0.54042	9.68083	-0.09127	9.68083	-0.14738	9.68625	-5.97334	9.68395	-2.06148	9.68228	-0.12906	9.68292	-0.20436	9.68625	-17.0773
9.6902	-0.53957	9.6875	-0.09065	9.6875	-0.14722	9.69292	-5.96476	9.69062	-2.05618	9.68895	-0.12811	9.68958	-0.20298	9.69292	-17.0765
9.69687	-0.53771	9.69417	-0.09017	9.69417	-0.14734	9.69958	-5.95665	9.69728	-2.0527	9.69562	-0.12732	9.69625	-0.19975	9.69958	-17.0695
9.70353	-0.53528	9.70083	-0.08965	9.70083	-0.14764	9.70625	-5.94854	9.70395	-2.05142	9.70228	-0.12684	9.70292	-0.19881	9.70625	-17.0722
9.7102	-0.53385	9.7075	-0.08926	9.7075	-0.14755	9.71292	-5.93996	9.71062	-2.04996	9.70895	-0.12647	9.70958	-0.20119	9.71292	-17.0798
9.71687	-0.53305	9.71417	-0.08903	9.71417	-0.1472	9.71958	-5.93185	9.71728	-2.04759	9.71562	-0.12615	9.71625	-0.20263	9.71958	-17.0757
9.72353	-0.53183	9.72083	-0.08864	9.72083	-0.1469	9.72625	-5.92375	9.72395	-2.04649	9.72228	-0.12594	9.72292	-0.20193	9.72625	-17.0654
9.7302	-0.53077	9.7275	-0.08798	9.7275	-0.14662	9.73292	-5.91707	9.73062	-2.04704	9.72895	-0.12567	9.72958	-0.20253	9.73292	-17.0652
9.73687	-0.53104	9.73417	-0.08693	9.73417	-0.14612	9.73958	-5.9104	9.73728	-2.0485	9.73562	-0.12557	9.73625	-0.20402	9.73958	-17.0725
9.74353	-0.53189	9.74083	-0.08545	9.74083	-0.14572	9.74625	-5.90467	9.74395	-2.0496	9.74228	-0.12567	9.74292	-0.20293	9.74625	-17.0717
9.7502	-0.53157	9.7475	-0.08378	9.7475	-0.14582	9.75292	-5.90181	9.75062	-2.05069	9.74895	-0.12551	9.74958	-0.19926	9.75292	-17.0638
9.75687	-0.53077	9.75417	-0.08245	9.75417	-0.14607	9.75958	-5.90134	9.75728	-2.05161	9.75562	-0.12472	9.75625	-0.19782	9.75958	-17.0643
9.76353	-0.53098	9.76083	-0.08183	9.76083	-0.14591	9.76625	-5.90134	9.76395	-2.05142	9.76228	-0.12361	9.76292	-0.19846	9.76625	-17.0728
9.7702	-0.53183	9.7675	-0.08154	9.7675	-0.14552	9.77292	-5.90086	9.77062	-2.04996	9.76895	-0.12271	9.76958	-0.19618	9.77292	-17.0737
9.77687	-0.53178	9.77417	-0.08121	9.77417	-0.14535	9.77958	-5.90086	9.77728	-2.04868	9.77562	-0.12196	9.77625	-0.19147	9.77958	-17.0664
9.78353	-0.53141	9.78083	-0.08087	9.78083	-0.14533	9.78625	-5.90134	9.78395	-2.04777	9.78228	-0.1209	9.78292	-0.18939	9.78625	-17.064
9.7902	-0.53194	9.7875	-0.08068	9.7875	-0.14491	9.79292	-5.90038	9.79062	-2.04612	9.78895	-0.11974	9.78958	-0.18993	9.79292	-17.0651
9.79687	-0.53284	9.79417	-0.08049	9.79417	-0.14422	9.79958	-5.89561	9.79728	-2.04411	9.79562	-0.11889	9.79625	-0.1882	9.79958	-17.0575
9.80353	-0.53242	9.80083	-0.08006	9.80083	-0.14385	9.80625	-5.88655	9.80395	-2.04229	9.80228	-0.11836	9.80292	-0.18478	9.80625	-17.0446
9.8102	-0.53072	9.8075	-0.07935	9.8075	-0.14383	9.81292	-5.87749	9.81062	-2.04009	9.80895	-0.11773	9.80958	-0.18542	9.81292	-17.042
9.81687	-0.52913	9.81417	-0.07863	9.81417	-0.14383	9.81958	-5.86796	9.81728	-2.03717	9.81562	-0.11688	9.81625	-0.18974	9.81958	-17.0477
9.82353	-0.52781	9.82083	-0.07844	9.82083	-0.14363	9.82625	-5.85842	9.82395	-2.03369	9.82228	-0.11619	9.82292	-0.19137	9.82625	-17.0476
9.8302	-0.52595	9.8275	-0.07863	9.8275	-0.14367	9.83292	-5.85032	9.83062	-2.03132	9.82895	-0.11608	9.82958	-0.19018	9.83292	-17.0446
9.83687	-0.52346	9.83417	-0.07896	9.83417	-0.14397	9.83958	-5.84698	9.83728	-2.03004	9.83562	-0.1163	9.83625	-0.19147	9.83958	-17.0524
9.84353	-0.52171	9.84083	-0.07939	9.84083	-0.14411	9.84625	-5.8465	9.84395	-2.02967	9.84228	-0.11645	9.84292	-0.19514	9.84625	-17.0643
9.8502	-0.52108	9.8475	-0.07992	9.8475	-0.14385	9.85292	-5.84221	9.85062	-2.0304	9.84895	-0.11651	9.84958	-0.19519	9.85292	-17.0637
9.85687	-0.52087	9.85417	-0.0802	9.85417	-0.1433	9.85958	-5.83506	9.85728	-2.03187	9.85562	-0.1164	9.85625	-0.19142	9.85958	-17.0544
9.86353	-0.52076	9.86083	-0.07997	9.86083	-0.14287	9.86625	-5.8279	9.86395	-2.0326	9.86228	-0.11624	9.86292	-0.19018	9.86625	-17.0522
9.8702	-0.52129	9.8675	-0.07925	9.8675	-0.14245	9.87292	-5.82504	9.87062	-2.03168	9.86895	-0.11571	9.86958	-0.19157	9.87292	-17.0562
9.87687	-0.52214	9.87417	-0.07839	9.87417	-0.14183	9.87958	-5.82314	9.87728	-2.03004	9.87562	-0.11497	9.87625	-0.19088	9.87958	-17.0517
9.88353	-0.52235	9.88083	-0.07758	9.88083	-0.1413	9.88625	-5.8198	9.88395	-2.02876	9.88228	-0.11407	9.88292	-0.1875	9.88625	-17.0427
9.8902	-0.52208	9.8875	-0.07663	9.8875	-0.14104	9.89292	-5.81932	9.89062	-2.0273	9.88895	-0.11333	9.88958	-0.18716	9.89292	-17.0434
9.89687	-0.52192	9.89417	-0.07577	9.89417	-0.14088	9.89958	-5.82266	9.89728	-2.02456	9.89562	-0.1129	9.89625	-0.18959	9.89958	-17.0493
9.90353	-0.52187	9.90083	-0.0751	9.90083	-0.14065	9.90625	-5.82647	9.90395	-2.022	9.90228	-0.11264	9.90292	-0.18914	9.90625	-17.0463
9.9102	-0.52108	9.9075	-0.07448	9.9075	-0.14051	9.91292	-5.82409	9.91062	-2.0209	9.90895	-0.11248	9.90958	-0.18602	9.91292	-17.0381
9.91687	-0.51996	9.91417	-0.07415	9.91417	-0.14056	9.91958	-5.81694	9.91728	-2.0209	9.91562	-0.11248	9.91625	-0.18433	9.91958	-17.0384
9.92353	-0.51933	9.92083	-0.07391	9.92083	-0.14058	9.92625	-5.81121	9.92395	-2.01889	9.92228	-0.11253	9.92292	-0.18562	9.92625	-17.042
9.9302	-0.51901	9.9275	-0.07353	9.9275	-0.1403	9.93292	-5.80835	9.93062	-2.01432	9.92895	-0.11259	9.92958	-0.18493	9.93292	-17.0331
9.93687	-0.51822	9.93417	-0.07296	9.93417	-0.13987	9.93958	-5.80311	9.93728	-2.00993	9.93562	-0.11237	9.93625	-0.18235	9.93958	-17.0196
9.94353	-0.51716	9.94083	-0.07248	9.94083	-0.13934	9.94625	-5.79453	9.94395	-2.00756	9.94228	-0.11184	9.94292	-0.1819	9.94625	-17.0186
9.9502	-0.51657	9.9475	-0.07243	9.9475	-0.13857	9.95292	-5.7869	9.95062	-2.00555	9.94895	-0.11121	9.94958	-0.18349	9.95292	-17.0265
9.95687	-0.51641	9.95417	-0.07243	9.95417	-0.13766	9.95958	-5.78451	9.95728	-2.00299	9.95562	-0.11063	9.95625	-0.18274	9.95958	-17.0268
9.96353	-0.51562	9.96083	-0.07215	9.96083	-0.13692	9.96625	-5.78213	9.96395	-2.00079	9.96228	-0.11031	9.96292	-0.17883	9.96625	-17.0223
9.9702	-0.5143	9.9675	-0.07191	9.9675	-0.13653	9.97292	-5.77688	9.97062	-2.00024	9.96895	-0.10988	9.96958	-0.17669	9.97292	-17.0274
9.97687	-0.51329	9.97417	-0.07215	9.97417	-0.13611	9.97958	-5.77021	9.97728	-2.00079	9.97562	-0.1092	9.97625	-0.17724	9.97958	-17.0387
9.98353	-0.51255	9.98083	-0.07277	9.98083	-0.13569	9.98625	-5.76353	9.98395	-2.00116	9.98228	-0.1084	9.98292	-0.1759	9.98625	-17.0395
9.9902	-0.51133	9.9875	-0.07305	9.9875	-0.13569	9.99292	-5.75495	9.99062	-2.00098	9.98895	-0.10782	9.98958	-0.17208	9.99292	-17.0308
9.99687	-0.50942	9.99417	-0.07305	9.99417	-0.13599	9.99958	-5.74636	9.99728	-2.00024	9.99562	-0.10729	9.99625	-0.17049	9.99958	-17.0289
10.0035	-0.50804	10.0008	-0.07334	10.0008	-0.13608	10.0062	-5.74017	10.0039	-1.99842	10.0023	-0.10681	10.0029	-0.17228	10.0062	-17.0328
10.0102	-0.5073	10.0075	-0.07377	10.0075	-0.13588	10.0129	-5.73587	10.0106	-1.99622	10.009	-0.10655	10.0096	-0.17173	10.0129	-17.03
10.0169	-0.50635	10.0142	-0.07386	10.0142	-0.13585	10.0196	-5.73206	10.0173	-1.99421	10.0156	-0.10671	10.0162	-0.16762	10.0196	-17.0206
10.0235	-0.50529	10.0208	-0.07362	10.0208	-0.1359	10.0262	-5.7292	10.0239	-1.99165	10.0223	-0.10697	10.0229	-0.16563	10.0262	-17.0178
10.0302	-0.50486	10.0275	-0.07339	10.0275	-0.13555	10.0329	-5.72872	10.0306	-1.98727	10.029	-0.10681	10.0296	-0.16727	10.0329	-17.0178
10.0369	-0.5055	10.0342	-0.07348	10.0342	-0.13493	10.0396	-5.72443	10.0373	-1.9816	10.0356	-0.10633	10.0363	-0.16831	10.0396	-17.0065
10.0435	-0.50539	10.0408	-0.07353	10.0408	-0.13464	10.0463	-5.71632	10.044	-1.97758	10.0423	-0.1057	10.0429	-0.16717	10.0463	-16.9922
10.0502	-0.50439	10.0475	-0.07334	10.0475	-0.13484	10.0529	-5.70726	10.0506	-1.97465	10.0489	-0.10506	10.0496	-0.16821	10.0529	-16.991
10.0569	-0.50349	10.0542	-0.073	10.0542	-0.13498	10.0596	-5.70154	10.0573	-1.97118	10.0556	-0.10459	10.0563	-0.17154	10.0596	-16.9992
10.0635	-0.50259	10.0608	-0.07262	10.0608	-0.13498	10.0663	-5.69725	10.064	-1.96734	10.0623	-0.10448	10.0629	-0.17218	10.0663	-16.999
10.0702	-0.50116	10.0675	-0.07224	10.0675	-0.13519	10.0729	-5.69344	10.0706	-1.96533	10.0689	-0.1048	10.0696	-0.1701	10.0729	-16.9966
10.0769	-0.4992	10.0742	-0.07157	10.0742	-0.13553	10.0796	-5.69248	10.0773	-1.96515	10.0756	-0.1048	10.0762	-0.1692	10.0796	-17.0082
10.0835	-0.49835	10.0808	-0.07048	10.0808	-0.13565	10.0862	-5.69773	10.0839	-1.96387	10.0823	-0.10437	10.0829	-0.16935	10.0862	-17.024
10.0902	-0.49835	10.0875	-0.06924	10.0875	-0.13551	10.0929	-5.70536	10.0906	-1.96131	10.089	-0.10379	10.0896	-0.16663	10.0929	-17.0232
10.0969	-0.49761	10.0942	-0.06833	10.0942	-0.13546	10.0996	-5.70917	10.0973	-1.95802	10.0956	-0.1031	10.0962	-0.16206	10.0996	-17.0097
10.1035	-0.49633	10.1008	-0.06781	10.1008	-0.13546	10.1062	-5.71203	10.1039	-1.95455	10.1023	-0.10263	10.1029	-0.16112	10.1062	-17.0051
10.1102	-0.49554	10.1075	-0.06738	10.1075	-0.13521	10.1129	-5.71632	10.1106	-1.95071	10.109	-0.10236	10.1096	-0.16231	10.1129	-17.0073
10.1169	-0.49437	10.1142	-0.0669	10.1142	-0.13479	10.1196	-5.71966	10.1173	-1.94669	10.1156	-0.10294	10.1163	-0.16023	10.1196	-17.0018
10.1235	-0.49151	10.1208	-0.06676	10.1208	-0.1344	10.1263	-5.7168	10.124	-1.94431	10.1223	-0.104	10.1229	-0.15567	10.1263	-16.9925
10.1302	-0.48722	10.1275	-0.0668	10.1275	-0.13397	10.1329	-5.70822	10.1306	-1.94321	10.1289	-0.10506	10.1296	-0.15448	10.1329	-16.9952
10.1369	-0.48362	10.1342	-0.06695	10.1342	-0.13348	10.1396	-5.70107	10.1373	-1.94248	10.1356	-0.10586	10.1363	-0.15705	10.1396	-17.0052
10.1435	-0.4807	10.1408	-0.06709	10.1408	-0.13311	10.1463	-5.69391	10.144	-1.94084	10.1423	-0.10575	10.1429	-0.15735	10.1463	-17.0063
10.1502	-0.47694	10.1475	-0.06714	10.1475	-0.1332	10.1529	-5.68533	10.1506	-1.93956	10.1489	-0.10496	10.1496	-0.15467	10.1529	-17.0015
10.1569	-0.47313	10.1542	-0.06709	10.1542	-0.13339	10.1596	-5.6777	10.1573	-1.9381	10.1556	-0.10353	10.1562	-0.15393	10.1596	-17.0026
10.1635	-0.47037	10.1608	-0.06704	10.1608	-0.13325	10.1662	-5.67484	10.1639	-1.93572	10.1623	-0.10173	10.1629	-0.15582	10.1662	-17.0062
10.1702	-0.46894	10.1675	-0.06695	10.1675	-0.1329	10.1729	-5.67532	10.1706	-1.93206	10.169	-0.10003	10.1696	-0.15542	10.1729	-16.9993
10.1769	-0.46741	10.1742	-0.06657	10.1742	-0.13263	10.1796	-5.67722	10.1773	-1.92823	10.1756	-0.09871	10.1762	-0.15165	10.1796	-16.9876
10.1835	-0.46603	10.1808	-0.06566	10.1808	-0.13238	10.1862	-5.68056	10.1839	-1.92457	10.1823	-0.0978	10.1829	-0.14981	10.1862	-16.9853
10.1902	-0.46608	10.1875	-0.06475	10.1875	-0.13177	10.1929	-5.68438	10.1906	-1.91927	10.189	-0.09701	10.1896	-0.15096	10.1929	-16.9885
10.1969	-0.46719	10.1942	-0.06399	10.1942	-0.13109	10.1996	-5.68533	10.1973	-1.9136	10.1956	-0.09632	10.1962	-0.15105	10.1996	-16.9835
10.2035	-0.4682	10.2008	-0.06313	10.2008	-0.13097	10.2063	-5.68199	10.204	-1.9083	10.2023	-0.09616	10.2029	-0.14912	10.2063	-16.9746
10.2102	-0.46831	10.2075	-0.06213	10.2075	-0.13132	10.2129	-5.67722	10.2106	-1.90337	10.2089	-0.09622	10.2096	-0.14932	10.2129	-16.977
10.2169	-0.46905	10.2142	-0.06137	10.2142	-0.1315	10.2196	-5.67198	10.2173	-1.89788	10.2156	-0.09622	10.2163	-0.15086	10.2196	-16.9873
10.2235	-0.47011	10.2208	-0.06113	10.2208	-0.13134	10.2263	-5.66339	10.224	-1.89258	10.2223	-0.09627	10.2229	-0.14912	10.2263	-16.9894
10.2302	-0.47069	10.2275	-0.06099	10.2275	-0.13138	10.2329	-5.65338	10.2306	-1.89002	10.2289	-0.09659	10.2296	-0.14481	10.2329	-16.9843
10.2369	-0.47027	10.2342	-0.0607	10.2342	-0.13155	10.2396	-5.64528	10.2373	-1.88838	10.2356	-0.09696	10.2363	-0.14342	10.2396	-16.988
10.2435	-0.47043	10.2408	-0.06056	10.2408	-0.13143	10.2462	-5.64051	10.2439	-1.88491	10.2423	-0.09722	10.2429	-0.1454	10.2462	-16.9989
10.2502	-0.47154	10.2475	-0.06065	10.2475	-0.13081	10.2529	-5.63478	10.2506	-1.87906	10.249	-0.09727	10.2496	-0.1455	10.2529	-17.0014
10.2569	-0.47154	10.2542	-0.0608	10.2542	-0.13026	10.2596	-5.62859	10.2573	-1.87503	10.2556	-0.09701	10.2562	-0.14322	10.2596	-16.9958
10.2635	-0.47016	10.2608	-0.06075	10.2608	-0.12986	10.2662	-5.6262	10.2639	-1.87284	10.2623	-0.09611	10.2629	-0.14347	10.2662	-16.9961
10.2702	-0.46862	10.2675	-0.06037	10.2675	-0.12928	10.2729	-5.62763	10.2706	-1.86973	10.269	-0.095	10.2696	-0.14624	10.2729	-16.9993
10.2769	-0.4681	10.2742	-0.05984	10.2742	-0.1286	10.2796	-5.62763	10.2773	-1.8659	10.2756	-0.09415	10.2762	-0.1458	10.2796	-16.9928
10.2835	-0.46741	10.2808	-0.05908	10.2808	-0.12827	10.2863	-5.62382	10.284	-1.8637	10.2823	-0.09367	10.2829	-0.14148	10.2863	-16.9794
10.2902	-0.46693	10.2875	-0.05832	10.2875	-0.12834	10.2929	-5.62048	10.2906	-1.8637	10.2889	-0.09325	10.2896	-0.139	10.2929	-16.9735
10.2969	-0.46799	10.2942	-0.05755	10.2942	-0.12838	10.2996	-5.61857	10.2973	-1.86206	10.2956	-0.09272	10.2963	-0.13995	10.2996	-16.9733
10.3035	-0.47006	10.3008	-0.05693	10.3008	-0.12846	10.3063	-5.61619	10.304	-1.85785	10.3023	-0.09277	10.3029	-0.13846	10.3063	-16.9659
10.3102	-0.4717	10.3075	-0.05646	10.3075	-0.12892	10.3129	-5.61094	10.3106	-1.85292	10.3089	-0.09298	10.3096	-0.13385	10.3129	-16.9569
10.3169	-0.47233	10.3142	-0.05617	10.3142	-0.12931	10.3196	-5.60474	10.3173	-1.84762	10.3156	-0.09277	10.3163	-0.13166	10.3196	-16.9558
10.3235	-0.47286	10.3208	-0.05617	10.3208	-0.12908	10.3262	-5.59902	10.3239	-1.84158	10.3223	-0.09176	10.3229	-0.13325	10.3262	-16.9592
10.3302	-0.47281	10.3275	-0.05617	10.3275	-0.12834	10.3329	-5.59187	10.3306	-1.83592	10.329	-0.09076	10.3296	-0.13276	10.3329	-16.9538
10.3369	-0.47127	10.3342	-0.05593	10.3342	-0.12781	10.3396	-5.58233	10.3373	-1.83299	10.3356	-0.09002	10.3362	-0.12918	10.3396	-16.9463
10.3435	-0.46915	10.3408	-0.05527	10.3408	-0.12742	10.3462	-5.57375	10.3439	-1.83263	10.3423	-0.08912	10.3429	-0.12894	10.3462	-16.9504
10.3502	-0.46751	10.3475	-0.05469	10.3475	-0.12673	10.3529	-5.56755	10.3506	-1.83263	10.349	-0.08816	10.3496	-0.13266	10.3529	-16.958
10.3569	-0.46693	10.3542	-0.05441	10.3542	-0.12592	10.3596	-5.56087	10.3573	-1.83263	10.3556	-0.08742	10.3562	-0.13429	10.3596	-16.9574
10.3635	-0.46635	10.3608	-0.05422	10.3608	-0.12544	10.3663	-5.5542	10.364	-1.83281	10.3623	-0.08689	10.3629	-0.13206	10.3663	-16.9521
10.3702	-0.4664	10.3675	-0.05383	10.3675	-0.12543	10.3729	-5.55086	10.3706	-1.83245	10.3689	-0.08636	10.3696	-0.13181	10.3729	-16.9549
10.3769	-0.46757	10.3742	-0.05336	10.3742	-0.12543	10.3796	-5.55134	10.3773	-1.82989	10.3756	-0.08567	10.3763	-0.13434	10.3796	-16.9601
10.3835	-0.46915	10.3808	-0.05322	10.3808	-0.12536	10.3863	-5.54848	10.384	-1.8266	10.3823	-0.0853	10.3829	-0.13439	10.3863	-16.9553
10.3902	-0.4699	10.3875	-0.05298	10.3875	-0.12543	10.3929	-5.54132	10.3906	-1.82367	10.3889	-0.08525	10.3896	-0.13082	10.3929	-16.9481
10.3969	-0.46937	10.3942	-0.05202	10.3942	-0.12558	10.3996	-5.53513	10.3973	-1.82148	10.3956	-0.08514	10.3963	-0.12859	10.3996	-16.9525
10.4035	-0.46873	10.4008	-0.0505	10.4008	-0.12548	10.4062	-5.5337	10.404	-1.81947	10.4023	-0.08482	10.4029	-0.12894	10.4062	-16.9632
10.4102	-0.46794	10.4075	-0.0493	10.4075	-0.12504	10.4129	-5.53226	10.4106	-1.81727	10.409	-0.08408	10.4096	-0.127	10.4129	-16.9643
10.4169	-0.46624	10.4142	-0.0484	10.4142	-0.12463	10.4196	-5.52607	10.4173	-1.81599	10.4156	-0.08308	10.4162	-0.12294	10.4196	-16.96
10.4235	-0.46375	10.4208	-0.04721	10.4208	-0.12444	10.4262	-5.51891	10.4239	-1.81362	10.4223	-0.08165	10.4229	-0.1215	10.4262	-16.9634
10.4302	-0.46232	10.4275	-0.04611	10.4275	-0.12419	10.4329	-5.51367	10.4306	-1.80887	10.429	-0.08011	10.4296	-0.12353	10.4329	-16.9699
10.4369	-0.46221	10.4342	-0.04549	10.4342	-0.12387	10.4396	-5.50795	10.4373	-1.8032	10.4356	-0.07884	10.4362	-0.12467	10.4396	-16.9645
10.4435	-0.462	10.4408	-0.04506	10.4408	-0.12382	10.4462	-5.49841	10.4439	-1.79881	10.4423	-0.07788	10.4429	-0.12358	10.4462	-16.9535
10.4502	-0.46137	10.4475	-0.0442	10.4475	-0.12403	10.4529	-5.48935	10.4506	-1.79607	10.4489	-0.07719	10.4496	-0.12383	10.4529	-16.9553
10.4569	-0.46115	10.4542	-0.04287	10.4542	-0.12384	10.4596	-5.4822	10.4573	-1.79296	10.4556	-0.07666	10.4563	-0.12542	10.4596	-16.9642
10.4635	-0.46206	10.4608	-0.04168	10.4608	-0.12322	10.4663	-5.47647	10.464	-1.78967	10.4623	-0.07608	10.4629	-0.12428	10.4663	-16.9629
10.4702	-0.46232	10.4675	-0.04067	10.4675	-0.12269	10.4729	-5.47123	10.4706	-1.78748	10.4689	-0.07534	10.4696	-0.11991	10.4729	-16.9518
10.4769	-0.46147	10.4742	-0.03977	10.4742	-0.12249	10.4796	-5.46789	10.4773	-1.78602	10.4756	-0.07449	10.4763	-0.11679	10.4796	-16.9477
10.4835	-0.46025	10.4808	-0.0392	10.4808	-0.12228	10.4863	-5.46694	10.484	-1.78382	10.4823	-0.07391	10.4829	-0.11604	10.4863	-16.9476
10.4902	-0.45877	10.4875	-0.03915	10.4875	-0.12198	10.4929	-5.46551	10.4906	-1.78053	10.489	-0.07364	10.4896	-0.11421	10.4929	-16.9364
10.4969	-0.45676	10.4942	-0.03934	10.4942	-0.12203	10.4996	-5.4636	10.4973	-1.77724	10.4956	-0.07349	10.4962	-0.11064	10.4996	-16.9182
10.5035	-0.45405	10.5008	-0.03915	10.5008	-0.1223	10.5062	-5.4636	10.5039	-1.77395	10.5023	-0.07349	10.5029	-0.10975	10.5062	-16.9096
10.5102	-0.45225	10.5075	-0.03877	10.5075	-0.1223	10.5129	-5.46408	10.5106	-1.77085	10.509	-0.07343	10.5096	-0.11148	10.5129	-16.9126
10.5169	-0.45162	10.5142	-0.03848	10.5142	-0.12198	10.5196	-5.46026	10.5173	-1.76737	10.5156	-0.07312	10.5162	-0.11103	10.5196	-16.9112
10.5235	-0.45146	10.5208	-0.038	10.5208	-0.12181	10.5262	-5.45073	10.5239	-1.76427	10.5223	-0.07227	10.5229	-0.10831	10.5262	-16.9081
10.5302	-0.45167	10.5275	-0.03734	10.5275	-0.12175	10.5329	-5.43785	10.5306	-1.76116	10.529	-0.07094	10.5296	-0.10786	10.5329	-16.9147
10.5369	-0.45199	10.5342	-0.03662	10.5342	-0.12135	10.5396	-5.42641	10.5373	-1.7575	10.5356	-0.06988	10.5363	-0.10994	10.5396	-16.9277
10.5435	-0.45199	10.5408	-0.03643	10.5408	-0.12075	10.5463	-5.41258	10.544	-1.75312	10.5423	-0.06957	10.5429	-0.1095	10.5463	-16.9316
10.5502	-0.44987	10.5475	-0.03643	10.5475	-0.12045	10.5529	-5.39732	10.5506	-1.74873	10.5489	-0.06962	10.5496	-0.10707	10.5529	-16.9274
10.5569	-0.4459	10.5542	-0.03648	10.5542	-0.12036	10.5596	-5.38397	10.5573	-1.74471	10.5556	-0.06957	10.5563	-0.10771	10.5596	-16.9291
10.5635	-0.44155	10.5608	-0.03686	10.5608	-0.11997	10.5663	-5.37586	10.564	-1.73977	10.5623	-0.06909	10.5629	-0.11153	10.5663	-16.9326
10.5702	-0.43694	10.5675	-0.03757	10.5675	-0.11935	10.5729	-5.37205	10.5706	-1.73429	10.5689	-0.06882	10.5696	-0.11242	10.5729	-16.9257
10.5769	-0.43148	10.5742	-0.03815	10.5742	-0.11902	10.5796	-5.36871	10.5773	-1.72917	10.5756	-0.06877	10.5762	-0.10994	10.5796	-16.9144
10.5835	-0.42529	10.5808	-0.03829	10.5808	-0.11889	10.5862	-5.3668	10.5839	-1.72497	10.5823	-0.06861	10.5829	-0.1091	10.5862	-16.9146
10.5902	-0.4202	10.5875	-0.03824	10.5875	-0.11847	10.5929	-5.36776	10.5906	-1.72113	10.589	-0.06835	10.5896	-0.11054	10.5929	-16.9231
10.5969	-0.41665	10.5942	-0.03819	10.5942	-0.11787	10.5996	-5.36871	10.5973	-1.71729	10.5956	-0.06803	10.5962	-0.10989	10.5996	-16.9236
10.6035	-0.41321	10.6008	-0.03772	10.6008	-0.11769	10.6062	-5.36537	10.6039	-1.71382	10.6023	-0.06787	10.6029	-0.10667	10.6062	-16.9172
10.6102	-0.40982	10.6075	-0.03662	10.6075	-0.11788	10.6129	-5.3587	10.6106	-1.71053	10.609	-0.06734	10.6096	-0.10568	10.6129	-16.9182
10.6169	-0.40764	10.6142	-0.03543	10.6142	-0.11794	10.6196	-5.35059	10.6173	-1.70705	10.6156	-0.06644	10.6163	-0.10727	10.6196	-16.9228
[truncated: 1,505 more rows]

## Sheet: Fig. 2c
	80 min		50 min		30 min		15 min		5 min		3 min		2 min		1 min		0 min
[truncated: 1,126 more rows]

## Sheet: Fig. 3c
WT	W65A	F156A	W65F	F156L	L182A	E104A	H108A	Y15F	H152A	S135A	Q184A	F179A	L158A	E134A	K16A
[truncated: 3 more rows]

[truncated: 7 more sheets: Supplementary Fig. 8, Supplementary Fig. 9b, Supplementary Fig. e, Supplementary Fig. 6a, Supplementary Fig. 10, Supplementary Fig. 11, Supplementary Fig. 14]
